# Supplementary material for: Z-DNA is remodelled by ZBTB43 in prospermatogonia to safeguard the germline genome and epigenome
Source: Nat Cell Biol. 2022 Jul 4;24(7):1141–53. doi: 10.1038/s41556-022-00941-9 (PMC9276527; doi:10.1038/s41556-022-00941-9)
Supplement: Supplementary file 2 — Supplementary Table 1. ZBTB43 affinity-seq peaks in fully methylated genomic DNA (SssI). Supplementary Table 2. ZBTB43 affinity-seq peaks in unmethylated genomic DNA (TKO). Supplementary Table 3. Oligonucleotides and probes. Supplementary Table 4. ZBTB43 ChIP–seq peaks in 15.5 dpc prospermatogonia. Supplementary Table 5. DMRs in Zbtb43 mutant sperm (MIRA–seq). [file 41556_2022_941_MOESM2_ESM.xlsx]

## Sheet: Supplementary Table 1
Supplementary Table 1. ZBTB43 affinity-seq peaks in fully methylated genomic DNA (SssI)
seqnames	start	end	width	strand	name	score	signalValue	pValue	qValue	peak	annotation	geneChr	geneStart	geneEnd	geneLength	geneStrand	geneId	transcriptId	distanceToTSS	ENSEMBL	SYMBOL	GENENAME
chr1	3009286	3009448	163	*	ZBTB43Binding_SSSi_peak_1	82	6.72229	10.411	8.22189	71	Distal Intergenic	1	3214482	3671498	457017	2	497097	ENSMUST00000070533.4	662050	ENSMUSG00000051951	Xkr4	X-linked Kx blood group related 4
chr1	3121991	3122232	242	*	ZBTB43Binding_SSSi_peak_2	38	4.19863	5.86499	3.89457	111	Distal Intergenic	1	3214482	3671498	457017	2	497097	ENSMUST00000070533.4	549266	ENSMUSG00000051951	Xkr4	X-linked Kx blood group related 4
chr1	3130252	3130425	174	*	ZBTB43Binding_SSSi_peak_3	101	7.30083	12.4482	10.1994	70	Distal Intergenic	1	3214482	3671498	457017	2	497097	ENSMUST00000070533.4	541073	ENSMUSG00000051951	Xkr4	X-linked Kx blood group related 4
chr1	3190729	3190890	162	*	ZBTB43Binding_SSSi_peak_4	124	8.53131	14.729	12.4166	58	Distal Intergenic	1	3214482	3671498	457017	2	497097	ENSMUST00000070533.4	480608	ENSMUSG00000051951	Xkr4	X-linked Kx blood group related 4
chr1	3192754	3193185	432	*	ZBTB43Binding_SSSi_peak_5	1354	41.4165	138.989	135.488	239	Distal Intergenic	1	3214482	3671498	457017	2	497097	ENSMUST00000070533.4	478313	ENSMUSG00000051951	Xkr4	X-linked Kx blood group related 4
chr1	3193458	3193845	388	*	ZBTB43Binding_SSSi_peak_6	1222	35.4204	125.579	122.229	206	Distal Intergenic	1	3214482	3671498	457017	2	497097	ENSMUST00000070533.4	477653	ENSMUSG00000051951	Xkr4	X-linked Kx blood group related 4
chr1	3194105	3194371	267	*	ZBTB43Binding_SSSi_peak_7	183	9.22351	20.7457	18.3099	109	Distal Intergenic	1	3214482	3671498	457017	2	497097	ENSMUST00000070533.4	477127	ENSMUSG00000051951	Xkr4	X-linked Kx blood group related 4
chr1	3227846	3227994	149	*	ZBTB43Binding_SSSi_peak_8	59	4.02664	7.99138	5.90716	23	Intron (ENSMUST00000070533.4/497097, intron 2 of 2)	1	3214482	3671498	457017	2	497097	ENSMUST00000070533.4	443504	ENSMUSG00000051951	Xkr4	X-linked Kx blood group related 4
chr1	3255992	3256195	204	*	ZBTB43Binding_SSSi_peak_9	63	5.16495	8.41215	6.30619	94	Intron (ENSMUST00000070533.4/497097, intron 2 of 2)	1	3214482	3671498	457017	2	497097	ENSMUST00000070533.4	415303	ENSMUSG00000051951	Xkr4	X-linked Kx blood group related 4
chr1	3266642	3266807	166	*	ZBTB43Binding_SSSi_peak_10	63	5.16495	8.41215	6.30619	102	Intron (ENSMUST00000070533.4/497097, intron 2 of 2)	1	3214482	3671498	457017	2	497097	ENSMUST00000070533.4	404691	ENSMUSG00000051951	Xkr4	X-linked Kx blood group related 4
chr1	3268295	3268517	223	*	ZBTB43Binding_SSSi_peak_11	570	19.0197	59.8292	57.0021	105	Intron (ENSMUST00000070533.4/497097, intron 2 of 2)	1	3214482	3671498	457017	2	497097	ENSMUST00000070533.4	402981	ENSMUSG00000051951	Xkr4	X-linked Kx blood group related 4
chr1	3268781	3268913	133	*	ZBTB43Binding_SSSi_peak_12	97	4.80502	12.0029	9.76054	72	Intron (ENSMUST00000070533.4/497097, intron 2 of 2)	1	3214482	3671498	457017	2	497097	ENSMUST00000070533.4	402585	ENSMUSG00000051951	Xkr4	X-linked Kx blood group related 4
chr1	3284377	3284496	120	*	ZBTB43Binding_SSSi_peak_13	21	3.91611	3.99588	2.14284	41	Intron (ENSMUST00000070533.4/497097, intron 2 of 2)	1	3214482	3671498	457017	2	497097	ENSMUST00000070533.4	387002	ENSMUSG00000051951	Xkr4	X-linked Kx blood group related 4
chr1	3298838	3299111	274	*	ZBTB43Binding_SSSi_peak_14	341	9.25011	36.7913	34.154	109	Intron (ENSMUST00000070533.4/497097, intron 2 of 2)	1	3214482	3671498	457017	2	497097	ENSMUST00000070533.4	372387	ENSMUSG00000051951	Xkr4	X-linked Kx blood group related 4
chr1	3317854	3317973	120	*	ZBTB43Binding_SSSi_peak_15	46	4.58516	6.6833	4.65649	60	Intron (ENSMUST00000070533.4/497097, intron 2 of 2)	1	3214482	3671498	457017	2	497097	ENSMUST00000070533.4	353525	ENSMUSG00000051951	Xkr4	X-linked Kx blood group related 4
chr1	3325232	3325394	163	*	ZBTB43Binding_SSSi_peak_16	170	10.2369	19.4537	17.0433	78	Intron (ENSMUST00000070533.4/497097, intron 2 of 2)	1	3214482	3671498	457017	2	497097	ENSMUST00000070533.4	346104	ENSMUSG00000051951	Xkr4	X-linked Kx blood group related 4
chr1	3357960	3358116	157	*	ZBTB43Binding_SSSi_peak_17	65	5.77697	8.71087	6.59761	84	Intron (ENSMUST00000070533.4/497097, intron 2 of 2)	1	3214482	3671498	457017	2	497097	ENSMUST00000070533.4	313382	ENSMUSG00000051951	Xkr4	X-linked Kx blood group related 4
chr1	3360027	3360245	219	*	ZBTB43Binding_SSSi_peak_18	203	11.806	22.8283	20.3596	112	Intron (ENSMUST00000070533.4/497097, intron 2 of 2)	1	3214482	3671498	457017	2	497097	ENSMUST00000070533.4	311253	ENSMUSG00000051951	Xkr4	X-linked Kx blood group related 4
chr1	3361325	3361475	151	*	ZBTB43Binding_SSSi_peak_19	38	3.12466	5.83711	3.87575	53	Intron (ENSMUST00000070533.4/497097, intron 2 of 2)	1	3214482	3671498	457017	2	497097	ENSMUST00000070533.4	310023	ENSMUSG00000051951	Xkr4	X-linked Kx blood group related 4
chr1	3362527	3362652	126	*	ZBTB43Binding_SSSi_peak_20	59	5.71815	7.99793	5.90775	71	Intron (ENSMUST00000070533.4/497097, intron 2 of 2)	1	3214482	3671498	457017	2	497097	ENSMUST00000070533.4	308846	ENSMUSG00000051951	Xkr4	X-linked Kx blood group related 4
chr1	3390110	3390349	240	*	ZBTB43Binding_SSSi_peak_21	297	10.5413	32.3801	29.7876	134	Intron (ENSMUST00000070533.4/497097, intron 2 of 2)	1	3214482	3671498	457017	2	497097	ENSMUST00000070533.4	281149	ENSMUSG00000051951	Xkr4	X-linked Kx blood group related 4
chr1	3401791	3401956	166	*	ZBTB43Binding_SSSi_peak_22	103	5.30219	12.6201	10.3643	67	Intron (ENSMUST00000070533.4/497097, intron 2 of 2)	1	3214482	3671498	457017	2	497097	ENSMUST00000070533.4	269542	ENSMUSG00000051951	Xkr4	X-linked Kx blood group related 4
chr1	3408653	3408776	124	*	ZBTB43Binding_SSSi_peak_23	81	6.35035	10.3257	8.13879	70	Intron (ENSMUST00000070533.4/497097, intron 2 of 2)	1	3214482	3671498	457017	2	497097	ENSMUST00000070533.4	262722	ENSMUSG00000051951	Xkr4	X-linked Kx blood group related 4
chr1	3412919	3413262	344	*	ZBTB43Binding_SSSi_peak_24	259	13.8353	28.4555	25.9094	100	Intron (ENSMUST00000070533.4/497097, intron 2 of 2)	1	3214482	3671498	457017	2	497097	ENSMUST00000070533.4	258236	ENSMUSG00000051951	Xkr4	X-linked Kx blood group related 4
chr1	3440007	3440232	226	*	ZBTB43Binding_SSSi_peak_25	317	15.5747	34.3355	31.7214	125	Intron (ENSMUST00000070533.4/497097, intron 1 of 2)	1	3214482	3671498	457017	2	497097	ENSMUST00000070533.4	231266	ENSMUSG00000051951	Xkr4	X-linked Kx blood group related 4
chr1	3460579	3460842	264	*	ZBTB43Binding_SSSi_peak_26	520	22.9284	54.831	52.0372	119	Intron (ENSMUST00000070533.4/497097, intron 1 of 2)	1	3214482	3671498	457017	2	497097	ENSMUST00000070533.4	210656	ENSMUSG00000051951	Xkr4	X-linked Kx blood group related 4
chr1	3490363	3490493	131	*	ZBTB43Binding_SSSi_peak_27	49	5.13835	6.95302	4.90761	61	Intron (ENSMUST00000161581.1/ENSMUST00000161581.1, intron 1 of 1)	1	3214482	3671498	457017	2	497097	ENSMUST00000070533.4	181005	ENSMUSG00000051951	Xkr4	X-linked Kx blood group related 4
chr1	3509164	3509372	209	*	ZBTB43Binding_SSSi_peak_28	80	5.74475	10.2513	8.0673	102	Intron (ENSMUST00000161581.1/ENSMUST00000161581.1, intron 1 of 1)	1	3214482	3671498	457017	2	497097	ENSMUST00000070533.4	162126	ENSMUSG00000051951	Xkr4	X-linked Kx blood group related 4
chr1	3524808	3524983	176	*	ZBTB43Binding_SSSi_peak_29	109	6.90434	13.1909	10.9195	77	Intron (ENSMUST00000070533.4/497097, intron 1 of 2)	1	3214482	3671498	457017	2	497097	ENSMUST00000070533.4	146515	ENSMUSG00000051951	Xkr4	X-linked Kx blood group related 4
chr1	3525285	3525404	120	*	ZBTB43Binding_SSSi_peak_30	62	5.63749	8.31418	6.21773	58	Intron (ENSMUST00000070533.4/497097, intron 1 of 2)	1	3214482	3671498	457017	2	497097	ENSMUST00000070533.4	146094	ENSMUSG00000051951	Xkr4	X-linked Kx blood group related 4
chr1	3555461	3555679	219	*	ZBTB43Binding_SSSi_peak_31	209	11.6307	23.4404	20.9643	93	Intron (ENSMUST00000070533.4/497097, intron 1 of 2)	1	3214482	3671498	457017	2	497097	ENSMUST00000070533.4	115819	ENSMUSG00000051951	Xkr4	X-linked Kx blood group related 4
chr1	3559190	3559338	149	*	ZBTB43Binding_SSSi_peak_32	55	4.30856	7.66459	5.58542	44	Intron (ENSMUST00000070533.4/497097, intron 1 of 2)	1	3214482	3671498	457017	2	497097	ENSMUST00000070533.4	112160	ENSMUSG00000051951	Xkr4	X-linked Kx blood group related 4
chr1	3571271	3571455	185	*	ZBTB43Binding_SSSi_peak_33	80	5.93801	10.2513	8.0673	87	Intron (ENSMUST00000070533.4/497097, intron 1 of 2)	1	3214482	3671498	457017	2	497097	ENSMUST00000070533.4	100043	ENSMUSG00000051951	Xkr4	X-linked Kx blood group related 4
chr1	3574393	3574853	461	*	ZBTB43Binding_SSSi_peak_34	79	5.17825	10.0802	7.91431	96	Intron (ENSMUST00000070533.4/497097, intron 1 of 2)	1	3214482	3671498	457017	2	497097	ENSMUST00000070533.4	96645	ENSMUSG00000051951	Xkr4	X-linked Kx blood group related 4
chr1	3575570	3575797	228	*	ZBTB43Binding_SSSi_peak_35	157	9.95818	18.1638	15.7784	123	Intron (ENSMUST00000070533.4/497097, intron 1 of 2)	1	3214482	3671498	457017	2	497097	ENSMUST00000070533.4	95701	ENSMUSG00000051951	Xkr4	X-linked Kx blood group related 4
chr1	3583104	3583347	244	*	ZBTB43Binding_SSSi_peak_36	150	7.06258	17.3804	15.0087	137	Intron (ENSMUST00000070533.4/497097, intron 1 of 2)	1	3214482	3671498	457017	2	497097	ENSMUST00000070533.4	88151	ENSMUSG00000051951	Xkr4	X-linked Kx blood group related 4
chr1	3585633	3585828	196	*	ZBTB43Binding_SSSi_peak_37	175	10.541	19.9501	17.5302	96	Intron (ENSMUST00000070533.4/497097, intron 1 of 2)	1	3214482	3671498	457017	2	497097	ENSMUST00000070533.4	85670	ENSMUSG00000051951	Xkr4	X-linked Kx blood group related 4
chr1	3589840	3589959	120	*	ZBTB43Binding_SSSi_peak_38	37	4.38323	5.67891	3.71921	45	Intron (ENSMUST00000070533.4/497097, intron 1 of 2)	1	3214482	3671498	457017	2	497097	ENSMUST00000070533.4	81539	ENSMUSG00000051951	Xkr4	X-linked Kx blood group related 4
chr1	3593914	3594117	204	*	ZBTB43Binding_SSSi_peak_39	71	5.35822	9.31879	7.17484	102	Exon (ENSMUST00000195166.1/ENSMUST00000195166.1, exon 1 of 1)	1	3214482	3671498	457017	2	497097	ENSMUST00000070533.4	77381	ENSMUSG00000051951	Xkr4	X-linked Kx blood group related 4
chr1	3605233	3605418	186	*	ZBTB43Binding_SSSi_peak_40	120	8.69745	14.3123	12.0062	110	Intron (ENSMUST00000070533.4/497097, intron 1 of 2)	1	3214482	3671498	457017	2	497097	ENSMUST00000070533.4	66080	ENSMUSG00000051951	Xkr4	X-linked Kx blood group related 4
chr1	3609940	3610135	196	*	ZBTB43Binding_SSSi_peak_41	102	7.71656	12.4742	10.2252	82	Intron (ENSMUST00000070533.4/497097, intron 1 of 2)	1	3214482	3671498	457017	2	497097	ENSMUST00000070533.4	61363	ENSMUSG00000051951	Xkr4	X-linked Kx blood group related 4
chr1	3650688	3650839	152	*	ZBTB43Binding_SSSi_peak_42	38	4.19863	5.86499	3.89457	66	Intron (ENSMUST00000070533.4/497097, intron 1 of 2)	1	3214482	3671498	457017	2	497097	ENSMUST00000070533.4	20659	ENSMUSG00000051951	Xkr4	X-linked Kx blood group related 4
chr1	3659586	3659813	228	*	ZBTB43Binding_SSSi_peak_43	170	10.2369	19.4537	17.0433	130	Intron (ENSMUST00000070533.4/497097, intron 1 of 2)	1	3214482	3671498	457017	2	497097	ENSMUST00000070533.4	11685	ENSMUSG00000051951	Xkr4	X-linked Kx blood group related 4
chr1	3684130	3684299	170	*	ZBTB43Binding_SSSi_peak_44	80	5.93801	10.2513	8.0673	89	Distal Intergenic	1	3214482	3671498	457017	2	497097	ENSMUST00000070533.4	-12632	ENSMUSG00000051951	Xkr4	X-linked Kx blood group related 4
chr1	3763376	3763592	217	*	ZBTB43Binding_SSSi_peak_45	257	11.8989	28.2745	25.7325	102	Distal Intergenic	1	3214482	3671498	457017	2	497097	ENSMUST00000070533.4	-91878	ENSMUSG00000051951	Xkr4	X-linked Kx blood group related 4
chr1	3774615	3774734	120	*	ZBTB43Binding_SSSi_peak_46	63	4.74341	8.44714	6.3388	34	Distal Intergenic	1	3214482	3671498	457017	2	497097	ENSMUST00000070533.4	-103117	ENSMUSG00000051951	Xkr4	X-linked Kx blood group related 4
chr1	3782134	3782276	143	*	ZBTB43Binding_SSSi_peak_47	42	5.06402	6.26359	4.2531	72	Distal Intergenic	1	3214482	3671498	457017	2	497097	ENSMUST00000070533.4	-110636	ENSMUSG00000051951	Xkr4	X-linked Kx blood group related 4
chr1	3790117	3790296	180	*	ZBTB43Binding_SSSi_peak_48	96	7.78909	11.8515	9.61186	69	Distal Intergenic	1	3214482	3671498	457017	2	497097	ENSMUST00000070533.4	-118619	ENSMUSG00000051951	Xkr4	X-linked Kx blood group related 4
chr1	3869228	3869470	243	*	ZBTB43Binding_SSSi_peak_49	586	24.2716	61.5192	58.6774	117	Distal Intergenic	1	3214482	3671498	457017	2	497097	ENSMUST00000070533.4	-197730	ENSMUSG00000051951	Xkr4	X-linked Kx blood group related 4
chr1	3917594	3917804	211	*	ZBTB43Binding_SSSi_peak_50	104	5.903	12.6839	10.4258	99	Intron (ENSMUST00000194643.1/ENSMUST00000194643.1, intron 2 of 2)	1	3214482	3671498	457017	2	497097	ENSMUST00000070533.4	-246096	ENSMUSG00000051951	Xkr4	X-linked Kx blood group related 4
chr1	4000317	4000526	210	*	ZBTB43Binding_SSSi_peak_51	87	5.46815	10.9285	8.72198	88	Intron (ENSMUST00000208660.1/19888, intron 29 of 29)	1	3214482	3671498	457017	2	497097	ENSMUST00000070533.4	-328819	ENSMUSG00000051951	Xkr4	X-linked Kx blood group related 4
chr1	4007950	4008170	221	*	ZBTB43Binding_SSSi_peak_52	141	9.38461	16.5199	14.1618	103	Intron (ENSMUST00000208660.1/19888, intron 28 of 29)	1	3214482	3671498	457017	2	497097	ENSMUST00000070533.4	-336452	ENSMUSG00000051951	Xkr4	X-linked Kx blood group related 4
chr1	4056447	4056610	164	*	ZBTB43Binding_SSSi_peak_53	55	3.5388	7.60524	5.53057	66	Intron (ENSMUST00000208660.1/19888, intron 25 of 29)	1	4344146	4360314	16169	2	19888	ENSMUST00000027032.5	303704	ENSMUSG00000025900	Rp1	retinitis pigmentosa 1 (human)
chr1	4090297	4090563	267	*	ZBTB43Binding_SSSi_peak_54	433	15.7945	46.1144	43.3913	129	Intron (ENSMUST00000208660.1/19888, intron 25 of 29)	1	4344146	4360314	16169	2	19888	ENSMUST00000027032.5	269751	ENSMUSG00000025900	Rp1	retinitis pigmentosa 1 (human)
chr1	4095008	4095127	120	*	ZBTB43Binding_SSSi_peak_55	54	4.77842	7.53305	5.4591	38	Intron (ENSMUST00000208660.1/19888, intron 24 of 29)	1	4344146	4360314	16169	2	19888	ENSMUST00000027032.5	265187	ENSMUSG00000025900	Rp1	retinitis pigmentosa 1 (human)
chr1	4171012	4171248	237	*	ZBTB43Binding_SSSi_peak_56	849	30.2349	88.0232	84.9955	114	Intron (ENSMUST00000208660.1/19888, intron 17 of 29)	1	4344146	4360314	16169	2	19888	ENSMUST00000027032.5	189066	ENSMUSG00000025900	Rp1	retinitis pigmentosa 1 (human)
chr1	4175094	4175232	139	*	ZBTB43Binding_SSSi_peak_57	46	4.69996	6.6468	4.63134	61	Intron (ENSMUST00000208660.1/19888, intron 17 of 29)	1	4344146	4360314	16169	2	19888	ENSMUST00000027032.5	185082	ENSMUSG00000025900	Rp1	retinitis pigmentosa 1 (human)
chr1	4198005	4198133	129	*	ZBTB43Binding_SSSi_peak_58	73	6.42779	9.51295	7.35701	85	Intron (ENSMUST00000208660.1/19888, intron 16 of 29)	1	4344146	4360314	16169	2	19888	ENSMUST00000027032.5	162181	ENSMUSG00000025900	Rp1	retinitis pigmentosa 1 (human)
chr1	4247890	4248030	141	*	ZBTB43Binding_SSSi_peak_59	63	5.56532	8.46452	6.35562	53	Intron (ENSMUST00000208660.1/19888, intron 8 of 29)	1	4344146	4360314	16169	2	19888	ENSMUST00000027032.5	112284	ENSMUSG00000025900	Rp1	retinitis pigmentosa 1 (human)
chr1	4256797	4257381	585	*	ZBTB43Binding_SSSi_peak_60	111	5.41815	13.452	11.1767	336	Intron (ENSMUST00000208660.1/19888, intron 8 of 29)	1	4344146	4360314	16169	2	19888	ENSMUST00000027032.5	102933	ENSMUSG00000025900	Rp1	retinitis pigmentosa 1 (human)
chr1	4257563	4258191	629	*	ZBTB43Binding_SSSi_peak_61	76	4.75286	9.77239	7.61519	284	Intron (ENSMUST00000208660.1/19888, intron 8 of 29)	1	4344146	4360314	16169	2	19888	ENSMUST00000027032.5	102123	ENSMUSG00000025900	Rp1	retinitis pigmentosa 1 (human)
chr1	4258559	4258815	257	*	ZBTB43Binding_SSSi_peak_62	19	2.24524	3.75708	1.91255	137	Intron (ENSMUST00000208660.1/19888, intron 8 of 29)	1	4344146	4360314	16169	2	19888	ENSMUST00000027032.5	101499	ENSMUSG00000025900	Rp1	retinitis pigmentosa 1 (human)
chr1	4281777	4282010	234	*	ZBTB43Binding_SSSi_peak_63	553	23.534	58.2053	55.388	111	Intron (ENSMUST00000208660.1/19888, intron 6 of 29)	1	4344146	4360314	16169	2	19888	ENSMUST00000027032.5	78304	ENSMUSG00000025900	Rp1	retinitis pigmentosa 1 (human)
chr1	4285750	4285943	194	*	ZBTB43Binding_SSSi_peak_64	80	6.87774	10.1966	8.01987	102	Intron (ENSMUST00000208660.1/19888, intron 5 of 29)	1	4344146	4360314	16169	2	19888	ENSMUST00000027032.5	74371	ENSMUSG00000025900	Rp1	retinitis pigmentosa 1 (human)
chr1	4287643	4287848	206	*	ZBTB43Binding_SSSi_peak_65	138	9.19692	16.2172	13.8686	93	Intron (ENSMUST00000208660.1/19888, intron 5 of 29)	1	4344146	4360314	16169	2	19888	ENSMUST00000027032.5	72466	ENSMUSG00000025900	Rp1	retinitis pigmentosa 1 (human)
chr1	4290278	4290420	143	*	ZBTB43Binding_SSSi_peak_66	91	7.16763	11.3449	9.12047	61	Intron (ENSMUST00000208660.1/19888, intron 5 of 29)	1	4344146	4360314	16169	2	19888	ENSMUST00000027032.5	69894	ENSMUSG00000025900	Rp1	retinitis pigmentosa 1 (human)
chr1	4305025	4305145	121	*	ZBTB43Binding_SSSi_peak_67	52	5.66959	7.30609	5.24158	59	Intron (ENSMUST00000208660.1/19888, intron 4 of 29)	1	4344146	4360314	16169	2	19888	ENSMUST00000027032.5	55169	ENSMUSG00000025900	Rp1	retinitis pigmentosa 1 (human)
chr1	4322185	4322304	120	*	ZBTB43Binding_SSSi_peak_68	50	5.21131	7.06539	5.01812	73	Intron (ENSMUST00000208660.1/19888, intron 3 of 29)	1	4344146	4360314	16169	2	19888	ENSMUST00000027032.5	38010	ENSMUSG00000025900	Rp1	retinitis pigmentosa 1 (human)
chr1	4361229	4361381	153	*	ZBTB43Binding_SSSi_peak_69	88	6.0506	11.0699	8.86178	75	Promoter (<=1kb)	1	4344146	4360314	16169	2	19888	ENSMUST00000027032.5	-915	ENSMUSG00000025900	Rp1	retinitis pigmentosa 1 (human)
chr1	4361561	4361723	163	*	ZBTB43Binding_SSSi_peak_70	66	5.92908	8.75738	6.64167	106	Promoter (1-2kb)	1	4344146	4360314	16169	2	19888	ENSMUST00000027032.5	-1247	ENSMUSG00000025900	Rp1	retinitis pigmentosa 1 (human)
chr1	4404716	4404859	144	*	ZBTB43Binding_SSSi_peak_71	62	5.97238	8.38933	6.28728	91	Intron (ENSMUST00000208660.1/19888, intron 1 of 29)	1	4292981	4409187	116207	2	19888	ENSMUST00000194992.6	4328	ENSMUSG00000025900	Rp1	retinitis pigmentosa 1 (human)
chr1	4426006	4426192	187	*	ZBTB43Binding_SSSi_peak_72	62	5.97238	8.38933	6.28728	100	Distal Intergenic	1	4290846	4409241	118396	2	19888	ENSMUST00000208793.1	-16765	ENSMUSG00000025900	Rp1	retinitis pigmentosa 1 (human)
chr1	4430511	4430713	203	*	ZBTB43Binding_SSSi_peak_73	132	9.30302	15.5827	13.2466	107	Distal Intergenic	1	4290846	4409241	118396	2	19888	ENSMUST00000208793.1	-21270	ENSMUSG00000025900	Rp1	retinitis pigmentosa 1 (human)
chr1	4451134	4451282	149	*	ZBTB43Binding_SSSi_peak_74	27	3.09897	4.70046	2.78852	76	Distal Intergenic	1	4290846	4409241	118396	2	19888	ENSMUST00000208793.1	-41893	ENSMUSG00000025900	Rp1	retinitis pigmentosa 1 (human)
chr1	4455020	4455227	208	*	ZBTB43Binding_SSSi_peak_75	264	9.96156	28.9709	26.4205	101	Distal Intergenic	1	4492465	4493735	1271	2	20671	ENSMUST00000191939.1	38508	ENSMUSG00000025902	Sox17	SRY (sex determining region Y)-box 17
chr1	4479466	4479607	142	*	ZBTB43Binding_SSSi_peak_76	64	5.39732	8.54236	6.43315	69	Distal Intergenic	1	4492465	4493735	1271	2	20671	ENSMUST00000191939.1	14128	ENSMUSG00000025902	Sox17	SRY (sex determining region Y)-box 17
chr1	4480553	4481175	623	*	ZBTB43Binding_SSSi_peak_77	1022	12.741	105.44	102.278	298	Distal Intergenic	1	4492465	4493735	1271	2	20671	ENSMUST00000191939.1	12560	ENSMUSG00000025902	Sox17	SRY (sex determining region Y)-box 17
chr1	4509049	4509890	842	*	ZBTB43Binding_SSSi_peak_78	1139	18.1993	117.239	113.974	538	Distal Intergenic	1	4491390	4497354	5965	2	20671	ENSMUST00000192650.5	-11695	ENSMUSG00000025902	Sox17	SRY (sex determining region Y)-box 17
chr1	4528683	4528847	165	*	ZBTB43Binding_SSSi_peak_79	94	7.03313	11.7011	9.47169	96	Distal Intergenic	1	4491390	4497354	5965	2	20671	ENSMUST00000192650.5	-31329	ENSMUSG00000025902	Sox17	SRY (sex determining region Y)-box 17
chr1	4536545	4536687	143	*	ZBTB43Binding_SSSi_peak_80	42	4.76123	6.26359	4.2531	59	Distal Intergenic	1	4491390	4497354	5965	2	20671	ENSMUST00000192650.5	-39191	ENSMUSG00000025902	Sox17	SRY (sex determining region Y)-box 17
chr1	4556903	4557023	121	*	ZBTB43Binding_SSSi_peak_81	66	5.19154	8.71566	6.60195	63	Distal Intergenic	1	4491390	4497354	5965	2	20671	ENSMUST00000192650.5	-59549	ENSMUSG00000025902	Sox17	SRY (sex determining region Y)-box 17
chr1	4586956	4587079	124	*	ZBTB43Binding_SSSi_peak_82	33	4.45845	5.26596	3.32107	45	Distal Intergenic	1	4491390	4497354	5965	2	20671	ENSMUST00000192650.5	-89602	ENSMUSG00000025902	Sox17	SRY (sex determining region Y)-box 17
chr1	4601119	4601392	274	*	ZBTB43Binding_SSSi_peak_83	633	20.6261	66.197	63.3213	137	Distal Intergenic	1	4491390	4497354	5965	2	20671	ENSMUST00000192650.5	-103765	ENSMUSG00000025902	Sox17	SRY (sex determining region Y)-box 17
chr1	4626761	4626936	176	*	ZBTB43Binding_SSSi_peak_84	183	9.22351	20.7457	18.3099	73	Distal Intergenic	1	4491390	4497354	5965	2	20671	ENSMUST00000192650.5	-129407	ENSMUSG00000025902	Sox17	SRY (sex determining region Y)-box 17
chr1	4640688	4640863	176	*	ZBTB43Binding_SSSi_peak_85	102	7.74743	12.5229	10.2696	68	Distal Intergenic	1	4491390	4497354	5965	2	20671	ENSMUST00000192650.5	-143334	ENSMUSG00000025902	Sox17	SRY (sex determining region Y)-box 17
chr1	4686116	4686268	153	*	ZBTB43Binding_SSSi_peak_86	49	5.13835	6.95302	4.90761	77	Distal Intergenic	1	4783572	4785692	2121	2	27395	ENSMUST00000132625.1	99424	ENSMUSG00000033845	Mrpl15	mitochondrial ribosomal protein L15
chr1	4701959	4702162	204	*	ZBTB43Binding_SSSi_peak_87	176	10.9363	20.1225	17.6973	97	Distal Intergenic	1	4783572	4785692	2121	2	27395	ENSMUST00000132625.1	83530	ENSMUSG00000033845	Mrpl15	mitochondrial ribosomal protein L15
chr1	4704044	4704220	177	*	ZBTB43Binding_SSSi_peak_88	123	8.0137	14.6693	12.3569	85	Distal Intergenic	1	4783572	4785692	2121	2	27395	ENSMUST00000132625.1	81472	ENSMUSG00000033845	Mrpl15	mitochondrial ribosomal protein L15
chr1	4722574	4722792	219	*	ZBTB43Binding_SSSi_peak_89	89	6.13128	11.2084	8.99389	112	Distal Intergenic	1	4783572	4785692	2121	2	27395	ENSMUST00000132625.1	62900	ENSMUSG00000033845	Mrpl15	mitochondrial ribosomal protein L15
chr1	4739983	4740211	229	*	ZBTB43Binding_SSSi_peak_90	119	7.0976	14.2141	11.9157	144	Distal Intergenic	1	4783572	4785692	2121	2	27395	ENSMUST00000132625.1	45481	ENSMUSG00000033845	Mrpl15	mitochondrial ribosomal protein L15
chr1	4757321	4757584	264	*	ZBTB43Binding_SSSi_peak_91	149	9.15146	17.2982	14.9284	106	Distal Intergenic	1	4783572	4785692	2121	2	27395	ENSMUST00000132625.1	28108	ENSMUSG00000033845	Mrpl15	mitochondrial ribosomal protein L15
chr1	4770907	4771133	227	*	ZBTB43Binding_SSSi_peak_92	109	6.71107	13.1909	10.9195	91	Exon (ENSMUST00000193658.1/ENSMUST00000193658.1, exon 1 of 1)	1	4783572	4785692	2121	2	27395	ENSMUST00000132625.1	14559	ENSMUSG00000033845	Mrpl15	mitochondrial ribosomal protein L15
chr1	4811521	4811693	173	*	ZBTB43Binding_SSSi_peak_93	96	7.17864	11.9298	9.68808	83	Intron (ENSMUST00000134384.7/18777, intron 2 of 9)	1	4808237	4841093	32857	1	18777	ENSMUST00000131119.1	3284	ENSMUSG00000025903	Lypla1	lysophospholipase 1
chr1	4867264	4867383	120	*	ZBTB43Binding_SSSi_peak_94	52	5.66959	7.30609	5.24158	49	Intron (ENSMUST00000155020.1/18777, intron 7 of 9)	1	4858038	4897909	39872	1	21399	ENSMUST00000165720.2	9226	ENSMUSG00000033813	Tcea1	transcription elongation factor A (SII) 1
chr1	4893887	4894226	340	*	ZBTB43Binding_SSSi_peak_95	1526	49.7825	156.4	152.656	164	Intron (ENSMUST00000081551.13/21399, intron 8 of 9)	1	4858038	4897909	39872	1	21399	ENSMUST00000165720.2	35849	ENSMUSG00000033813	Tcea1	transcription elongation factor A (SII) 1
chr1	4909697	4909904	208	*	ZBTB43Binding_SSSi_peak_96	269	14.4504	29.4633	26.9037	95	3' UTR	1	4858038	4897909	39872	1	21399	ENSMUST00000165720.2	51659	ENSMUSG00000033813	Tcea1	transcription elongation factor A (SII) 1
chr1	4924891	4925099	209	*	ZBTB43Binding_SSSi_peak_97	54	4.97169	7.53305	5.4591	112	Intron (ENSMUST00000002533.14/58175, intron 1 of 4)	1	4858038	4897909	39872	1	21399	ENSMUST00000165720.2	66853	ENSMUSG00000033813	Tcea1	transcription elongation factor A (SII) 1
chr1	4941728	4941952	225	*	ZBTB43Binding_SSSi_peak_98	218	12.4857	24.3708	21.8779	117	Intron (ENSMUST00000002533.14/58175, intron 1 of 4)	1	4910402	5018735	108334	2	58175	ENSMUST00000119256.7	76783	ENSMUSG00000002459	Rgs20	regulator of G-protein signaling 20
chr1	4976900	4977178	279	*	ZBTB43Binding_SSSi_peak_99	109	6.71107	13.1909	10.9195	101	Intron (ENSMUST00000002533.14/58175, intron 1 of 4)	1	4910402	5018735	108334	2	58175	ENSMUST00000119256.7	41557	ENSMUSG00000002459	Rgs20	regulator of G-protein signaling 20
chr1	5011454	5011612	159	*	ZBTB43Binding_SSSi_peak_100	118	7.92838	14.1781	11.8848	74	Intron (ENSMUST00000002533.14/58175, intron 1 of 4)	1	4910402	5018735	108334	2	58175	ENSMUST00000119256.7	7123	ENSMUSG00000002459	Rgs20	regulator of G-protein signaling 20
chr1	5014790	5014973	184	*	ZBTB43Binding_SSSi_peak_101	87	6.89196	10.9092	8.70492	79	Intron (ENSMUST00000002533.14/58175, intron 1 of 4)	1	4910402	5018735	108334	2	58175	ENSMUST00000119256.7	3762	ENSMUSG00000002459	Rgs20	regulator of G-protein signaling 20
chr1	5023365	5023548	184	*	ZBTB43Binding_SSSi_peak_102	91	7.16763	11.3449	9.12047	86	Intron (ENSMUST00000118000.7/58175, intron 1 of 5)	1	4909576	5019539	109964	2	58175	ENSMUST00000002533.14	-3826	ENSMUSG00000002459	Rgs20	regulator of G-protein signaling 20
chr1	5090280	5090408	129	*	ZBTB43Binding_SSSi_peak_103	59	5.71815	7.99793	5.90775	37	Intron (ENSMUST00000192847.5/108664, intron 3 of 12)	1	5083164	5099777	16614	1	108664	ENSMUST00000192142.1	7116	ENSMUSG00000033793	Atp6v1h	ATPase, H+ transporting, lysosomal V1 subunit H
chr1	5114759	5114954	196	*	ZBTB43Binding_SSSi_peak_104	133	9.12194	15.6484	13.31	98	Intron (ENSMUST00000192847.5/108664, intron 7 of 12)	1	5083164	5099777	16614	1	108664	ENSMUST00000192142.1	31595	ENSMUSG00000033793	Atp6v1h	ATPase, H+ transporting, lysosomal V1 subunit H
chr1	5142538	5143135	598	*	ZBTB43Binding_SSSi_peak_105	1418	23.3584	145.429	141.84	311	Intron (ENSMUST00000192847.5/108664, intron 10 of 12)	1	5083164	5099777	16614	1	108664	ENSMUST00000192142.1	59374	ENSMUSG00000033793	Atp6v1h	ATPase, H+ transporting, lysosomal V1 subunit H
chr1	5203433	5203565	133	*	ZBTB43Binding_SSSi_peak_106	63	5.85311	8.4032	6.30102	42	Distal Intergenic	1	5083164	5099777	16614	1	108664	ENSMUST00000192142.1	120269	ENSMUSG00000033793	Atp6v1h	ATPase, H+ transporting, lysosomal V1 subunit H
chr1	5214427	5214584	158	*	ZBTB43Binding_SSSi_peak_107	35	3.58382	5.46828	3.51544	55	Distal Intergenic	1	5083164	5099777	16614	1	108664	ENSMUST00000192142.1	131263	ENSMUSG00000033793	Atp6v1h	ATPase, H+ transporting, lysosomal V1 subunit H
chr1	5222639	5222784	146	*	ZBTB43Binding_SSSi_peak_108	46	5.21947	6.6501	4.63134	60	Distal Intergenic	1	5083164	5099777	16614	1	108664	ENSMUST00000192142.1	139475	ENSMUSG00000033793	Atp6v1h	ATPase, H+ transporting, lysosomal V1 subunit H
chr1	5258393	5258529	137	*	ZBTB43Binding_SSSi_peak_109	84	6.7365	10.6642	8.46513	70	Distal Intergenic	1	5083164	5099777	16614	1	108664	ENSMUST00000192142.1	175229	ENSMUSG00000033793	Atp6v1h	ATPase, H+ transporting, lysosomal V1 subunit H
chr1	5305814	5306006	193	*	ZBTB43Binding_SSSi_peak_110	108	8.09188	13.068	10.8023	97	Distal Intergenic	1	5083164	5099777	16614	1	108664	ENSMUST00000192142.1	222650	ENSMUSG00000033793	Atp6v1h	ATPase, H+ transporting, lysosomal V1 subunit H
chr1	5380826	5381021	196	*	ZBTB43Binding_SSSi_peak_111	146	9.26342	17.0563	14.6888	90	Distal Intergenic	1	5588493	5606131	17639	1	18387	ENSMUST00000160777.7	-207472	ENSMUSG00000025905	Oprk1	opioid receptor, kappa 1
chr1	5392502	5392705	204	*	ZBTB43Binding_SSSi_peak_112	61	3.62162	8.23007	6.1353	102	Distal Intergenic	1	5588493	5606131	17639	1	18387	ENSMUST00000160777.7	-195788	ENSMUSG00000025905	Oprk1	opioid receptor, kappa 1
chr1	5442380	5442583	204	*	ZBTB43Binding_SSSi_peak_113	289	14.8236	31.5626	28.9795	80	Distal Intergenic	1	5588493	5606131	17639	1	18387	ENSMUST00000160777.7	-145910	ENSMUSG00000025905	Oprk1	opioid receptor, kappa 1
chr1	5450142	5450262	121	*	ZBTB43Binding_SSSi_peak_114	42	4.93477	6.23946	4.24202	75	Distal Intergenic	1	5588493	5606131	17639	1	18387	ENSMUST00000160777.7	-138231	ENSMUSG00000025905	Oprk1	opioid receptor, kappa 1
chr1	5455329	5455512	184	*	ZBTB43Binding_SSSi_peak_115	69	6.29794	9.08008	6.95029	89	Distal Intergenic	1	5588493	5606131	17639	1	18387	ENSMUST00000160777.7	-132981	ENSMUSG00000025905	Oprk1	opioid receptor, kappa 1
chr1	5457104	5457274	171	*	ZBTB43Binding_SSSi_peak_116	39	4.55856	5.94877	3.96081	43	Distal Intergenic	1	5588493	5606131	17639	1	18387	ENSMUST00000160777.7	-131219	ENSMUSG00000025905	Oprk1	opioid receptor, kappa 1
chr1	5515549	5515738	190	*	ZBTB43Binding_SSSi_peak_117	198	11.7253	22.2806	19.821	94	Distal Intergenic	1	5588493	5606131	17639	1	18387	ENSMUST00000160777.7	-72755	ENSMUSG00000025905	Oprk1	opioid receptor, kappa 1
chr1	5548849	5549083	235	*	ZBTB43Binding_SSSi_peak_118	429	13.2954	45.6216	42.9022	117	Distal Intergenic	1	5588493	5606131	17639	1	18387	ENSMUST00000160777.7	-39410	ENSMUSG00000025905	Oprk1	opioid receptor, kappa 1
chr1	5570208	5570414	207	*	ZBTB43Binding_SSSi_peak_119	181	7.15753	20.6283	18.1968	116	Distal Intergenic	1	5588493	5606131	17639	1	18387	ENSMUST00000160777.7	-18079	ENSMUSG00000025905	Oprk1	opioid receptor, kappa 1
chr1	5579653	5579817	165	*	ZBTB43Binding_SSSi_peak_120	54	4.97169	7.53305	5.4591	78	Distal Intergenic	1	5588493	5606131	17639	1	18387	ENSMUST00000160777.7	-8676	ENSMUSG00000025905	Oprk1	opioid receptor, kappa 1
chr1	5589703	5589840	138	*	ZBTB43Binding_SSSi_peak_121	63	4.59846	8.44714	6.3388	105	Exon (ENSMUST00000192685.1/ENSMUST00000192685.1, exon 1 of 1)	1	5588941	5604014	15074	1	18387	ENSMUST00000160339.1	762	ENSMUSG00000025905	Oprk1	opioid receptor, kappa 1
chr1	5601500	5601619	120	*	ZBTB43Binding_SSSi_peak_122	30	4.26866	4.98931	3.05981	37	Intron (ENSMUST00000160777.7/18387, intron 3 of 3)	1	5596518	5603153	6636	1	18387	ENSMUST00000159083.1	4982	ENSMUSG00000025905	Oprk1	opioid receptor, kappa 1
chr1	5617074	5617252	179	*	ZBTB43Binding_SSSi_peak_123	114	8.03733	13.7287	11.4398	88	Distal Intergenic	1	5596518	5603153	6636	1	18387	ENSMUST00000159083.1	20556	ENSMUSG00000025905	Oprk1	opioid receptor, kappa 1
chr1	5621333	5621556	224	*	ZBTB43Binding_SSSi_peak_124	176	10.6464	20.1225	17.6973	109	Distal Intergenic	1	5596518	5603153	6636	1	18387	ENSMUST00000159083.1	24815	ENSMUSG00000025905	Oprk1	opioid receptor, kappa 1
chr1	5625166	5625337	172	*	ZBTB43Binding_SSSi_peak_125	119	7.52653	14.2387	11.9402	81	Distal Intergenic	1	5596518	5603153	6636	1	18387	ENSMUST00000159083.1	28648	ENSMUSG00000025905	Oprk1	opioid receptor, kappa 1
chr1	5668626	5668746	121	*	ZBTB43Binding_SSSi_peak_126	70	5.28771	9.19742	7.06648	38	Distal Intergenic	1	5596518	5603153	6636	1	18387	ENSMUST00000159083.1	72108	ENSMUSG00000025905	Oprk1	opioid receptor, kappa 1
chr1	5844514	5844709	196	*	ZBTB43Binding_SSSi_peak_127	82	6.72229	10.411	8.22189	85	Exon (ENSMUST00000193807.1/ENSMUST00000193807.1, exon 1 of 1)	1	5913707	5917398	3692	2	226304	ENSMUST00000044180.4	72689	ENSMUSG00000033774	Npbwr1	neuropeptides B/W receptor 1
chr1	5885854	5886092	239	*	ZBTB43Binding_SSSi_peak_128	291	14.9138	31.7121	29.1255	115	Distal Intergenic	1	5913707	5917398	3692	2	226304	ENSMUST00000044180.4	31306	ENSMUSG00000033774	Npbwr1	neuropeptides B/W receptor 1
chr1	5889696	5889815	120	*	ZBTB43Binding_SSSi_peak_129	25	3.8806	4.43205	2.52331	51	Distal Intergenic	1	5913707	5917398	3692	2	226304	ENSMUST00000044180.4	27583	ENSMUSG00000033774	Npbwr1	neuropeptides B/W receptor 1
chr1	5897792	5897915	124	*	ZBTB43Binding_SSSi_peak_130	39	4.84846	5.94877	3.96081	9	Distal Intergenic	1	5913707	5917398	3692	2	226304	ENSMUST00000044180.4	19483	ENSMUSG00000033774	Npbwr1	neuropeptides B/W receptor 1
chr1	5904267	5904459	193	*	ZBTB43Binding_SSSi_peak_131	89	6.32454	11.2084	8.99389	94	Distal Intergenic	1	5913707	5917398	3692	2	226304	ENSMUST00000044180.4	12939	ENSMUSG00000033774	Npbwr1	neuropeptides B/W receptor 1
chr1	5907642	5907876	235	*	ZBTB43Binding_SSSi_peak_132	126	8.61712	14.9606	12.6389	116	Distal Intergenic	1	5913707	5917398	3692	2	226304	ENSMUST00000044180.4	9522	ENSMUSG00000033774	Npbwr1	neuropeptides B/W receptor 1
chr1	5915675	5915896	222	*	ZBTB43Binding_SSSi_peak_133	44	3.45217	6.46191	4.44926	107	3' UTR	1	5913707	5917398	3692	2	226304	ENSMUST00000044180.4	1502	ENSMUSG00000033774	Npbwr1	neuropeptides B/W receptor 1
chr1	5946738	5946857	120	*	ZBTB43Binding_SSSi_peak_134	42	4.76123	6.26359	4.2531	61	Distal Intergenic	1	5913707	5917398	3692	2	226304	ENSMUST00000044180.4	-29340	ENSMUSG00000033774	Npbwr1	neuropeptides B/W receptor 1
chr1	5980377	5980602	226	*	ZBTB43Binding_SSSi_peak_135	253	9.67166	27.8561	25.3171	117	Distal Intergenic	1	5913707	5917398	3692	2	226304	ENSMUST00000044180.4	-62979	ENSMUSG00000033774	Npbwr1	neuropeptides B/W receptor 1
chr1	6008757	6008943	187	*	ZBTB43Binding_SSSi_peak_136	145	9.40068	16.895	14.5292	88	Distal Intergenic	1	5913707	5917398	3692	2	226304	ENSMUST00000044180.4	-91359	ENSMUSG00000033774	Npbwr1	neuropeptides B/W receptor 1
chr1	6085680	6085830	151	*	ZBTB43Binding_SSSi_peak_137	28	3.29392	4.79185	2.87366	92	Distal Intergenic	1	6206197	6234311	28115	1	12421	ENSMUST00000159906.7	-120367	ENSMUSG00000025907	Rb1cc1	RB1-inducible coiled-coil 1
chr1	6108171	6108353	183	*	ZBTB43Binding_SSSi_peak_138	24	3.42557	4.33257	2.42669	77	Distal Intergenic	1	6206197	6234311	28115	1	12421	ENSMUST00000159906.7	-97844	ENSMUSG00000025907	Rb1cc1	RB1-inducible coiled-coil 1
chr1	6176218	6176499	282	*	ZBTB43Binding_SSSi_peak_139	857	29.4208	88.7603	85.7294	153	Distal Intergenic	1	6206197	6234311	28115	1	12421	ENSMUST00000159906.7	-29698	ENSMUSG00000025907	Rb1cc1	RB1-inducible coiled-coil 1
chr1	6197534	6197661	128	*	ZBTB43Binding_SSSi_peak_140	65	5.77697	8.71087	6.59761	61	Distal Intergenic	1	6206197	6234311	28115	1	12421	ENSMUST00000159906.7	-8536	ENSMUSG00000025907	Rb1cc1	RB1-inducible coiled-coil 1
chr1	6231623	6231800	178	*	ZBTB43Binding_SSSi_peak_141	145	9.9086	16.8779	14.513	96	Promoter (2-3kb)	1	6234279	6275577	41299	1	12421	ENSMUST00000161327.7	-2479	ENSMUSG00000025907	Rb1cc1	RB1-inducible coiled-coil 1
chr1	6235461	6235911	451	*	ZBTB43Binding_SSSi_peak_142	1426	26.4067	146.301	142.696	230	Intron (ENSMUST00000160871.7/12421, intron 5 of 5)	1	6234279	6275577	41299	1	12421	ENSMUST00000161327.7	1182	ENSMUSG00000025907	Rb1cc1	RB1-inducible coiled-coil 1
chr1	6236316	6236494	179	*	ZBTB43Binding_SSSi_peak_143	33	3.21493	5.31046	3.36413	100	Intron (ENSMUST00000160871.7/12421, intron 5 of 5)	1	6234279	6275577	41299	1	12421	ENSMUST00000161327.7	2037	ENSMUSG00000025907	Rb1cc1	RB1-inducible coiled-coil 1
chr1	6285625	6285764	140	*	ZBTB43Binding_SSSi_peak_144	114	8.03733	13.7287	11.4398	60	Distal Intergenic	1	6270678	6275575	4898	1	12421	ENSMUST00000159656.1	14947	ENSMUSG00000025907	Rb1cc1	RB1-inducible coiled-coil 1
chr1	6291177	6291297	121	*	ZBTB43Binding_SSSi_peak_145	46	4.58516	6.6833	4.65649	34	Distal Intergenic	1	6270678	6275575	4898	1	12421	ENSMUST00000159656.1	20499	ENSMUSG00000025907	Rb1cc1	RB1-inducible coiled-coil 1
chr1	6349853	6349974	122	*	ZBTB43Binding_SSSi_peak_146	43	4.66407	6.39472	4.38332	79	Distal Intergenic	1	6359218	6394731	35514	1	620393	ENSMUST00000133144.3	-9244	ENSMUSG00000087247	Alkal1	ALK and LTK ligand 1
chr1	6450053	6450217	165	*	ZBTB43Binding_SSSi_peak_147	52	5.66959	7.30609	5.24158	67	Distal Intergenic	1	6487231	6860934	373704	1	240690	ENSMUST00000140079.7	-37014	ENSMUSG00000033740	St18	suppression of tumorigenicity 18
chr1	6470048	6470245	198	*	ZBTB43Binding_SSSi_peak_148	73	6.57795	9.50986	7.35405	105	Distal Intergenic	1	6487231	6860934	373704	1	240690	ENSMUST00000140079.7	-16986	ENSMUSG00000033740	St18	suppression of tumorigenicity 18
chr1	6475434	6475556	123	*	ZBTB43Binding_SSSi_peak_149	69	6.00805	9.08008	6.95029	43	Distal Intergenic	1	6487231	6860934	373704	1	240690	ENSMUST00000140079.7	-11675	ENSMUSG00000033740	St18	suppression of tumorigenicity 18
chr1	6479117	6479236	120	*	ZBTB43Binding_SSSi_peak_150	22	3.97877	4.07966	2.21015	34	Distal Intergenic	1	6487231	6860934	373704	1	240690	ENSMUST00000140079.7	-7995	ENSMUSG00000033740	St18	suppression of tumorigenicity 18
chr1	6497582	6497771	190	*	ZBTB43Binding_SSSi_peak_151	132	9.00024	15.5827	13.2466	98	Intron (ENSMUST00000140079.7/240690, intron 2 of 23)	1	6487331	6860940	373610	1	240690	ENSMUST00000131494.7	10251	ENSMUSG00000033740	St18	suppression of tumorigenicity 18
chr1	6519451	6519606	156	*	ZBTB43Binding_SSSi_peak_152	96	6.95861	11.9063	9.66598	72	Intron (ENSMUST00000140079.7/240690, intron 2 of 23)	1	6487331	6860940	373610	1	240690	ENSMUST00000131494.7	32120	ENSMUSG00000033740	St18	suppression of tumorigenicity 18
chr1	6525445	6525568	124	*	ZBTB43Binding_SSSi_peak_153	50	5.24322	7.11464	5.06519	30	Intron (ENSMUST00000140079.7/240690, intron 2 of 23)	1	6487331	6860940	373610	1	240690	ENSMUST00000131494.7	38114	ENSMUSG00000033740	St18	suppression of tumorigenicity 18
chr1	6528203	6528656	454	*	ZBTB43Binding_SSSi_peak_154	1507	40.1145	154.48	150.764	256	Intron (ENSMUST00000140079.7/240690, intron 2 of 23)	1	6487331	6860940	373610	1	240690	ENSMUST00000131494.7	40872	ENSMUSG00000033740	St18	suppression of tumorigenicity 18
chr1	6544369	6544546	178	*	ZBTB43Binding_SSSi_peak_155	84	7.18352	10.6648	8.46513	77	Intron (ENSMUST00000140079.7/240690, intron 2 of 23)	1	6487331	6860940	373610	1	240690	ENSMUST00000131494.7	57038	ENSMUSG00000033740	St18	suppression of tumorigenicity 18
chr1	6578971	6579090	120	*	ZBTB43Binding_SSSi_peak_156	30	4.26866	4.98931	3.05981	95	Intron (ENSMUST00000140079.7/240690, intron 2 of 23)	1	6487331	6860940	373610	1	240690	ENSMUST00000131494.7	91640	ENSMUSG00000033740	St18	suppression of tumorigenicity 18
chr1	6638300	6638422	123	*	ZBTB43Binding_SSSi_peak_157	66	5.95991	8.80414	6.68817	62	Intron (ENSMUST00000140079.7/240690, intron 2 of 23)	1	6730051	6860940	130890	1	240690	ENSMUST00000043578.12	-91629	ENSMUSG00000033740	St18	suppression of tumorigenicity 18
chr1	6674256	6674480	225	*	ZBTB43Binding_SSSi_peak_158	165	8.68197	18.9087	16.5045	119	Intron (ENSMUST00000140079.7/240690, intron 2 of 23)	1	6730051	6860940	130890	1	240690	ENSMUST00000043578.12	-55571	ENSMUSG00000033740	St18	suppression of tumorigenicity 18
chr1	6679690	6679897	208	*	ZBTB43Binding_SSSi_peak_159	111	5.53411	13.452	11.1767	105	Intron (ENSMUST00000140079.7/240690, intron 2 of 23)	1	6730051	6860940	130890	1	240690	ENSMUST00000043578.12	-50154	ENSMUSG00000033740	St18	suppression of tumorigenicity 18
chr1	6706369	6706526	158	*	ZBTB43Binding_SSSi_peak_160	63	4.59846	8.44714	6.3388	64	Intron (ENSMUST00000140079.7/240690, intron 2 of 23)	1	6730051	6860940	130890	1	240690	ENSMUST00000043578.12	-23525	ENSMUSG00000033740	St18	suppression of tumorigenicity 18
chr1	6713797	6713925	129	*	ZBTB43Binding_SSSi_peak_161	71	5.55148	9.31879	7.17484	94	Intron (ENSMUST00000140079.7/240690, intron 2 of 23)	1	6730051	6860940	130890	1	240690	ENSMUST00000043578.12	-16126	ENSMUSG00000033740	St18	suppression of tumorigenicity 18
chr1	6775486	6775668	183	*	ZBTB43Binding_SSSi_peak_162	38	4.19863	5.86499	3.89457	78	Intron (ENSMUST00000140079.7/240690, intron 6 of 23)	1	6802791	6809365	6575	1	240690	ENSMUST00000132207.1	-27123	ENSMUSG00000033740	St18	suppression of tumorigenicity 18
chr1	6777776	6777968	193	*	ZBTB43Binding_SSSi_peak_163	133	9.12194	15.6484	13.31	93	Intron (ENSMUST00000140079.7/240690, intron 6 of 23)	1	6802791	6809365	6575	1	240690	ENSMUST00000132207.1	-24823	ENSMUSG00000033740	St18	suppression of tumorigenicity 18
chr1	6784831	6785024	194	*	ZBTB43Binding_SSSi_peak_164	73	6.27516	9.50986	7.35405	100	Intron (ENSMUST00000140079.7/240690, intron 6 of 23)	1	6802791	6809365	6575	1	240690	ENSMUST00000132207.1	-17767	ENSMUSG00000033740	St18	suppression of tumorigenicity 18
chr1	6832056	6832226	171	*	ZBTB43Binding_SSSi_peak_165	108	8.09188	13.068	10.8023	88	Intron (ENSMUST00000140079.7/240690, intron 14 of 23)	1	6827897	6848984	21088	1	240690	ENSMUST00000151015.1	4159	ENSMUSG00000033740	St18	suppression of tumorigenicity 18
chr1	6856286	6856468	183	*	ZBTB43Binding_SSSi_peak_166	38	4.19863	5.86499	3.89457	101	Promoter (<=1kb)	1	6857341	6859604	2264	1	240690	ENSMUST00000130338.1	-873	ENSMUSG00000033740	St18	suppression of tumorigenicity 18
chr1	6858206	6858376	171	*	ZBTB43Binding_SSSi_peak_167	38	4.00536	5.86499	3.89457	95	Intron (ENSMUST00000140079.7/240690, intron 23 of 23)	1	6857341	6859604	2264	1	240690	ENSMUST00000130338.1	865	ENSMUSG00000033740	St18	suppression of tumorigenicity 18
chr1	6859691	6859942	252	*	ZBTB43Binding_SSSi_peak_168	390	18.3866	41.7529	39.0694	143	3' UTR	1	6857341	6859604	2264	1	240690	ENSMUST00000130338.1	2350	ENSMUSG00000033740	St18	suppression of tumorigenicity 18
chr1	6877550	6877693	144	*	ZBTB43Binding_SSSi_peak_169	96	7.48631	11.8515	9.61186	56	Distal Intergenic	1	6857341	6859604	2264	1	240690	ENSMUST00000130338.1	20209	ENSMUSG00000033740	St18	suppression of tumorigenicity 18
chr1	6937967	6938190	224	*	ZBTB43Binding_SSSi_peak_170	79	5.17825	10.0802	7.91431	100	Distal Intergenic	1	6857341	6859604	2264	1	240690	ENSMUST00000130338.1	80626	ENSMUSG00000033740	St18	suppression of tumorigenicity 18
chr1	6938818	6938964	147	*	ZBTB43Binding_SSSi_peak_171	84	6.88074	10.6648	8.46513	39	Distal Intergenic	1	6857341	6859604	2264	1	240690	ENSMUST00000130338.1	81477	ENSMUSG00000033740	St18	suppression of tumorigenicity 18
chr1	6945433	6945789	357	*	ZBTB43Binding_SSSi_peak_172	1134	29.9958	116.724	113.466	174	Distal Intergenic	1	6857341	6859604	2264	1	240690	ENSMUST00000130338.1	88092	ENSMUSG00000033740	St18	suppression of tumorigenicity 18
chr1	6969165	6969365	201	*	ZBTB43Binding_SSSi_peak_173	108	8.09188	13.068	10.8023	92	Distal Intergenic	1	6857341	6859604	2264	1	240690	ENSMUST00000130338.1	111824	ENSMUSG00000033740	St18	suppression of tumorigenicity 18
chr1	6982528	6982692	165	*	ZBTB43Binding_SSSi_peak_174	76	6.37122	9.85241	7.69036	87	Distal Intergenic	1	7088920	7173628	84709	1	319263	ENSMUST00000061280.16	-106228	ENSMUSG00000051285	Pcmtd1	protein-L-isoaspartate (D-aspartate) O-methyltransferase domain containing 1
chr1	7001855	7001974	120	*	ZBTB43Binding_SSSi_peak_175	24	3.42557	4.33257	2.42669	73	Distal Intergenic	1	7088920	7173628	84709	1	319263	ENSMUST00000061280.16	-86946	ENSMUSG00000051285	Pcmtd1	protein-L-isoaspartate (D-aspartate) O-methyltransferase domain containing 1
chr1	7016893	7017095	203	*	ZBTB43Binding_SSSi_peak_176	120	5.28818	14.3451	12.0387	90	Distal Intergenic	1	7088920	7173628	84709	1	319263	ENSMUST00000061280.16	-71825	ENSMUSG00000051285	Pcmtd1	protein-L-isoaspartate (D-aspartate) O-methyltransferase domain containing 1
chr1	7018500	7018715	216	*	ZBTB43Binding_SSSi_peak_177	203	11.806	22.8283	20.3596	106	Distal Intergenic	1	7088920	7173628	84709	1	319263	ENSMUST00000061280.16	-70205	ENSMUSG00000051285	Pcmtd1	protein-L-isoaspartate (D-aspartate) O-methyltransferase domain containing 1
chr1	7035459	7035606	148	*	ZBTB43Binding_SSSi_peak_178	54	4.97169	7.53305	5.4591	103	Distal Intergenic	1	7088920	7173628	84709	1	319263	ENSMUST00000061280.16	-53314	ENSMUSG00000051285	Pcmtd1	protein-L-isoaspartate (D-aspartate) O-methyltransferase domain containing 1
chr1	7039526	7039657	132	*	ZBTB43Binding_SSSi_peak_179	63	4.59846	8.44714	6.3388	45	Distal Intergenic	1	7088920	7173628	84709	1	319263	ENSMUST00000061280.16	-49263	ENSMUSG00000051285	Pcmtd1	protein-L-isoaspartate (D-aspartate) O-methyltransferase domain containing 1
chr1	7093394	7093543	150	*	ZBTB43Binding_SSSi_peak_180	80	5.93801	10.2513	8.0673	36	Intron (ENSMUST00000061280.16/319263, intron 1 of 5)	1	7089166	7172122	82957	1	319263	ENSMUST00000182823.1	4228	ENSMUSG00000051285	Pcmtd1	protein-L-isoaspartate (D-aspartate) O-methyltransferase domain containing 1
chr1	7099577	7099861	285	*	ZBTB43Binding_SSSi_peak_181	307	15.2544	33.333	30.7316	157	Intron (ENSMUST00000061280.16/319263, intron 1 of 5)	1	7089166	7172122	82957	1	319263	ENSMUST00000182823.1	10411	ENSMUSG00000051285	Pcmtd1	protein-L-isoaspartate (D-aspartate) O-methyltransferase domain containing 1
chr1	7118680	7119338	659	*	ZBTB43Binding_SSSi_peak_182	1547	28.0301	158.565	154.778	272	Intron (ENSMUST00000061280.16/319263, intron 1 of 5)	1	7147637	7170076	22440	1	319263	ENSMUST00000182675.7	-28299	ENSMUSG00000051285	Pcmtd1	protein-L-isoaspartate (D-aspartate) O-methyltransferase domain containing 1
chr1	7141817	7142003	187	*	ZBTB43Binding_SSSi_peak_183	54	4.77842	7.53305	5.4591	110	Intron (ENSMUST00000061280.16/319263, intron 2 of 5)	1	7147637	7170076	22440	1	319263	ENSMUST00000182675.7	-5634	ENSMUSG00000051285	Pcmtd1	protein-L-isoaspartate (D-aspartate) O-methyltransferase domain containing 1
chr1	7144189	7144346	158	*	ZBTB43Binding_SSSi_peak_184	62	5.97238	8.38933	6.28728	97	Intron (ENSMUST00000061280.16/319263, intron 2 of 5)	1	7147637	7170076	22440	1	319263	ENSMUST00000182675.7	-3291	ENSMUSG00000051285	Pcmtd1	protein-L-isoaspartate (D-aspartate) O-methyltransferase domain containing 1
chr1	7202799	7202995	197	*	ZBTB43Binding_SSSi_peak_185	54	4.97169	7.53305	5.4591	93	Distal Intergenic	1	7160557	7172659	12103	1	319263	ENSMUST00000183204.1	42242	ENSMUSG00000051285	Pcmtd1	protein-L-isoaspartate (D-aspartate) O-methyltransferase domain containing 1
chr1	7219812	7219941	130	*	ZBTB43Binding_SSSi_peak_186	55	5.49822	7.66189	5.58527	13	Distal Intergenic	1	7160557	7172659	12103	1	319263	ENSMUST00000183204.1	59255	ENSMUSG00000051285	Pcmtd1	protein-L-isoaspartate (D-aspartate) O-methyltransferase domain containing 1
chr1	7344587	7344782	196	*	ZBTB43Binding_SSSi_peak_187	38	4.00536	5.86499	3.89457	81	Distal Intergenic	1	7160557	7172659	12103	1	319263	ENSMUST00000183204.1	184030	ENSMUSG00000051285	Pcmtd1	protein-L-isoaspartate (D-aspartate) O-methyltransferase domain containing 1
chr1	7348483	7348694	212	*	ZBTB43Binding_SSSi_peak_188	322	16.1883	34.8683	32.2506	115	Distal Intergenic	1	7160557	7172659	12103	1	319263	ENSMUST00000183204.1	187926	ENSMUSG00000051285	Pcmtd1	protein-L-isoaspartate (D-aspartate) O-methyltransferase domain containing 1
chr1	7355878	7356094	217	*	ZBTB43Binding_SSSi_peak_189	131	6.62774	15.4524	13.1225	109	Intron (ENSMUST00000181554.1/ENSMUST00000181554.1, intron 1 of 2)	1	7160557	7172659	12103	1	319263	ENSMUST00000183204.1	195321	ENSMUSG00000051285	Pcmtd1	protein-L-isoaspartate (D-aspartate) O-methyltransferase domain containing 1
chr1	7384086	7384268	183	*	ZBTB43Binding_SSSi_peak_190	84	6.88074	10.6648	8.46513	98	Intron (ENSMUST00000181554.1/ENSMUST00000181554.1, intron 1 of 2)	1	7160557	7172659	12103	1	319263	ENSMUST00000183204.1	223529	ENSMUSG00000051285	Pcmtd1	protein-L-isoaspartate (D-aspartate) O-methyltransferase domain containing 1
chr1	7400170	7400362	193	*	ZBTB43Binding_SSSi_peak_191	101	7.67072	12.402	10.1544	99	Distal Intergenic	1	7160557	7172659	12103	1	319263	ENSMUST00000183204.1	239613	ENSMUSG00000051285	Pcmtd1	protein-L-isoaspartate (D-aspartate) O-methyltransferase domain containing 1
chr1	7406017	7406182	166	*	ZBTB43Binding_SSSi_peak_192	79	5.17825	10.0802	7.91431	57	Distal Intergenic	1	7160557	7172659	12103	1	319263	ENSMUST00000183204.1	245460	ENSMUSG00000051285	Pcmtd1	protein-L-isoaspartate (D-aspartate) O-methyltransferase domain containing 1
chr1	7408947	7409108	162	*	ZBTB43Binding_SSSi_peak_193	66	4.25856	8.71601	6.60195	88	Distal Intergenic	1	7160557	7172659	12103	1	319263	ENSMUST00000183204.1	248390	ENSMUSG00000051285	Pcmtd1	protein-L-isoaspartate (D-aspartate) O-methyltransferase domain containing 1
chr1	7412724	7413242	519	*	ZBTB43Binding_SSSi_peak_194	1151	40.7928	118.46	115.184	287	Distal Intergenic	1	7160557	7172659	12103	1	319263	ENSMUST00000183204.1	252167	ENSMUSG00000051285	Pcmtd1	protein-L-isoaspartate (D-aspartate) O-methyltransferase domain containing 1
chr1	7414463	7414664	202	*	ZBTB43Binding_SSSi_peak_195	139	7.67739	16.3197	13.9658	93	Distal Intergenic	1	7160557	7172659	12103	1	319263	ENSMUST00000183204.1	253906	ENSMUSG00000051285	Pcmtd1	protein-L-isoaspartate (D-aspartate) O-methyltransferase domain containing 1
chr1	7415102	7415285	184	*	ZBTB43Binding_SSSi_peak_196	149	9.415	17.2982	14.9284	70	Distal Intergenic	1	7160557	7172659	12103	1	319263	ENSMUST00000183204.1	254545	ENSMUSG00000051285	Pcmtd1	protein-L-isoaspartate (D-aspartate) O-methyltransferase domain containing 1
chr1	7421783	7422008	226	*	ZBTB43Binding_SSSi_peak_197	63	5.16495	8.41215	6.30619	113	Distal Intergenic	1	7160557	7172659	12103	1	319263	ENSMUST00000183204.1	261226	ENSMUSG00000051285	Pcmtd1	protein-L-isoaspartate (D-aspartate) O-methyltransferase domain containing 1
chr1	7425141	7425358	218	*	ZBTB43Binding_SSSi_peak_198	60	5.83485	8.17713	6.08501	150	Distal Intergenic	1	7160557	7172659	12103	1	319263	ENSMUST00000183204.1	264584	ENSMUSG00000051285	Pcmtd1	protein-L-isoaspartate (D-aspartate) O-methyltransferase domain containing 1
chr1	7501843	7502009	167	*	ZBTB43Binding_SSSi_peak_199	80	6.58784	10.1966	8.01987	58	Intron (ENSMUST00000194886.1/ENSMUST00000194886.1, intron 2 of 2)	1	7160557	7172659	12103	1	319263	ENSMUST00000183204.1	341286	ENSMUSG00000051285	Pcmtd1	protein-L-isoaspartate (D-aspartate) O-methyltransferase domain containing 1
chr1	7518395	7518558	164	*	ZBTB43Binding_SSSi_peak_200	84	7.18352	10.6648	8.46513	71	Distal Intergenic	1	7160557	7172659	12103	1	319263	ENSMUST00000183204.1	357838	ENSMUSG00000051285	Pcmtd1	protein-L-isoaspartate (D-aspartate) O-methyltransferase domain containing 1
chr1	7604619	7604818	200	*	ZBTB43Binding_SSSi_peak_201	138	9.19692	16.2172	13.8686	84	Distal Intergenic	1	7160557	7172659	12103	1	319263	ENSMUST00000183204.1	444062	ENSMUSG00000051285	Pcmtd1	protein-L-isoaspartate (D-aspartate) O-methyltransferase domain containing 1
chr1	7630341	7630531	191	*	ZBTB43Binding_SSSi_peak_202	137	8.88792	16.075	13.7333	99	Distal Intergenic	1	7160557	7172659	12103	1	319263	ENSMUST00000183204.1	469784	ENSMUSG00000051285	Pcmtd1	protein-L-isoaspartate (D-aspartate) O-methyltransferase domain containing 1
chr1	7695585	7695836	252	*	ZBTB43Binding_SSSi_peak_203	96	7.48631	11.8515	9.61186	51	Distal Intergenic	1	7160557	7172659	12103	1	319263	ENSMUST00000183204.1	535028	ENSMUSG00000051285	Pcmtd1	protein-L-isoaspartate (D-aspartate) O-methyltransferase domain containing 1
chr1	7775366	7775571	206	*	ZBTB43Binding_SSSi_peak_204	114	8.03733	13.7287	11.4398	89	Distal Intergenic	1	7160557	7172659	12103	1	319263	ENSMUST00000183204.1	614809	ENSMUSG00000051285	Pcmtd1	protein-L-isoaspartate (D-aspartate) O-methyltransferase domain containing 1
chr1	7820708	7820871	164	*	ZBTB43Binding_SSSi_peak_205	41	3.87371	6.17368	4.17983	52	Distal Intergenic	1	8363425	8470479	107055	2	71096	ENSMUST00000135046.3	649608	ENSMUSG00000025909	Sntg1	syntrophin, gamma 1
chr1	7904211	7904371	161	*	ZBTB43Binding_SSSi_peak_206	102	7.74743	12.5229	10.2696	96	Distal Intergenic	1	8363425	8470479	107055	2	71096	ENSMUST00000135046.3	566108	ENSMUSG00000025909	Sntg1	syntrophin, gamma 1
chr1	7927350	7927550	201	*	ZBTB43Binding_SSSi_peak_207	150	8.06392	17.4005	15.0244	96	Distal Intergenic	1	8363425	8470479	107055	2	71096	ENSMUST00000135046.3	542929	ENSMUSG00000025909	Sntg1	syntrophin, gamma 1
chr1	7937472	7937618	147	*	ZBTB43Binding_SSSi_peak_208	52	5.64267	7.26652	5.21407	74	Distal Intergenic	1	8363425	8470479	107055	2	71096	ENSMUST00000135046.3	532861	ENSMUSG00000025909	Sntg1	syntrophin, gamma 1
chr1	7939248	7939411	164	*	ZBTB43Binding_SSSi_peak_209	91	7.16763	11.3449	9.12047	56	Distal Intergenic	1	8363425	8470479	107055	2	71096	ENSMUST00000135046.3	531068	ENSMUSG00000025909	Sntg1	syntrophin, gamma 1
chr1	7939692	7939890	199	*	ZBTB43Binding_SSSi_peak_210	102	7.74743	12.5229	10.2696	84	Distal Intergenic	1	8363425	8470479	107055	2	71096	ENSMUST00000135046.3	530589	ENSMUSG00000025909	Sntg1	syntrophin, gamma 1
chr1	7973233	7973525	293	*	ZBTB43Binding_SSSi_peak_211	356	11.8459	38.2629	35.6107	162	Distal Intergenic	1	8363425	8470479	107055	2	71096	ENSMUST00000135046.3	496954	ENSMUSG00000025909	Sntg1	syntrophin, gamma 1
chr1	8002432	8002649	218	*	ZBTB43Binding_SSSi_peak_212	178	10.4918	20.2719	17.8449	102	Distal Intergenic	1	8363425	8470479	107055	2	71096	ENSMUST00000135046.3	467830	ENSMUSG00000025909	Sntg1	syntrophin, gamma 1
chr1	8051678	8051895	218	*	ZBTB43Binding_SSSi_peak_213	138	9.19692	16.2172	13.8686	117	Distal Intergenic	1	8363425	8470479	107055	2	71096	ENSMUST00000135046.3	418584	ENSMUSG00000025909	Sntg1	syntrophin, gamma 1
chr1	8063305	8063430	126	*	ZBTB43Binding_SSSi_peak_214	46	4.94073	6.6501	4.63134	70	Distal Intergenic	1	8363425	8470479	107055	2	71096	ENSMUST00000135046.3	407049	ENSMUSG00000025909	Sntg1	syntrophin, gamma 1
chr1	8091103	8091283	181	*	ZBTB43Binding_SSSi_peak_215	91	7.16763	11.3449	9.12047	102	Distal Intergenic	1	8363425	8470479	107055	2	71096	ENSMUST00000135046.3	379196	ENSMUSG00000025909	Sntg1	syntrophin, gamma 1
chr1	8095803	8096012	210	*	ZBTB43Binding_SSSi_peak_216	167	10.272	19.1374	16.7311	106	Distal Intergenic	1	8363425	8470479	107055	2	71096	ENSMUST00000135046.3	374467	ENSMUSG00000025909	Sntg1	syntrophin, gamma 1
chr1	8171791	8172018	228	*	ZBTB43Binding_SSSi_peak_217	302	12.509	32.8458	30.2462	108	Distal Intergenic	1	8363425	8470479	107055	2	71096	ENSMUST00000135046.3	298461	ENSMUSG00000025909	Sntg1	syntrophin, gamma 1
chr1	8337739	8337986	248	*	ZBTB43Binding_SSSi_peak_218	124	8.76675	14.7411	12.4285	103	Distal Intergenic	1	8363425	8470479	107055	2	71096	ENSMUST00000135046.3	132493	ENSMUSG00000025909	Sntg1	syntrophin, gamma 1
chr1	8467681	8467842	162	*	ZBTB43Binding_SSSi_peak_219	145	9.40068	16.895	14.5292	94	Intron (ENSMUST00000132064.7/71096, intron 14 of 19)	1	8363425	8470479	107055	2	71096	ENSMUST00000135046.3	2637	ENSMUSG00000025909	Sntg1	syntrophin, gamma 1
chr1	8502825	8503057	233	*	ZBTB43Binding_SSSi_peak_220	362	17.314	38.8919	36.2345	113	Intron (ENSMUST00000132064.7/71096, intron 14 of 19)	1	8363183	8470520	107338	2	71096	ENSMUST00000115484.8	-32305	ENSMUSG00000025909	Sntg1	syntrophin, gamma 1
chr1	8547875	8548084	210	*	ZBTB43Binding_SSSi_peak_221	297	13.7166	32.3193	29.7285	92	Intron (ENSMUST00000132064.7/71096, intron 14 of 19)	1	8363183	8470520	107338	2	71096	ENSMUST00000115484.8	-77355	ENSMUSG00000025909	Sntg1	syntrophin, gamma 1
chr1	8556947	8557119	173	*	ZBTB43Binding_SSSi_peak_222	114	8.03733	13.7287	11.4398	100	Intron (ENSMUST00000132064.7/71096, intron 13 of 19)	1	8363183	8470520	107338	2	71096	ENSMUST00000115484.8	-86427	ENSMUSG00000025909	Sntg1	syntrophin, gamma 1
chr1	8561367	8561673	307	*	ZBTB43Binding_SSSi_peak_223	688	27.1705	71.7896	68.8755	119	Intron (ENSMUST00000132064.7/71096, intron 13 of 19)	1	8363183	8470520	107338	2	71096	ENSMUST00000115484.8	-90847	ENSMUSG00000025909	Sntg1	syntrophin, gamma 1
chr1	8575568	8575763	196	*	ZBTB43Binding_SSSi_peak_224	126	8.90702	14.9606	12.6389	110	Intron (ENSMUST00000132064.7/71096, intron 13 of 19)	1	8363183	8470520	107338	2	71096	ENSMUST00000115484.8	-105048	ENSMUSG00000025909	Sntg1	syntrophin, gamma 1
chr1	8580888	8581011	124	*	ZBTB43Binding_SSSi_peak_225	52	5.66959	7.30609	5.24158	42	Intron (ENSMUST00000132064.7/71096, intron 13 of 19)	1	8363183	8470520	107338	2	71096	ENSMUST00000115484.8	-110368	ENSMUSG00000025909	Sntg1	syntrophin, gamma 1
chr1	8584577	8584697	121	*	ZBTB43Binding_SSSi_peak_226	46	5.21947	6.6501	4.63134	56	Intron (ENSMUST00000132064.7/71096, intron 12 of 19)	1	8363183	8470520	107338	2	71096	ENSMUST00000115484.8	-114057	ENSMUSG00000025909	Sntg1	syntrophin, gamma 1
chr1	8616322	8616537	216	*	ZBTB43Binding_SSSi_peak_227	470	21.1117	49.8449	47.0939	97	Intron (ENSMUST00000132064.7/71096, intron 10 of 19)	1	8363183	8470520	107338	2	71096	ENSMUST00000115484.8	-145802	ENSMUSG00000025909	Sntg1	syntrophin, gamma 1
chr1	8746472	8746659	188	*	ZBTB43Binding_SSSi_peak_232	113	8.29405	13.6766	11.3971	98	Intron (ENSMUST00000132064.7/71096, intron 5 of 19)	1	8363475	8803943	440469	2	71096	ENSMUST00000115488.2	57284	ENSMUSG00000025909	Sntg1	syntrophin, gamma 1
chr1	8784606	8784727	122	*	ZBTB43Binding_SSSi_peak_233	52	4.92463	7.35485	5.28907	38	Intron (ENSMUST00000132064.7/71096, intron 4 of 19)	1	8363475	8803943	440469	2	71096	ENSMUST00000115488.2	19216	ENSMUSG00000025909	Sntg1	syntrophin, gamma 1
chr1	8816555	8816763	209	*	ZBTB43Binding_SSSi_peak_234	96	7.78909	11.8515	9.61186	95	Intron (ENSMUST00000132064.7/71096, intron 3 of 19)	1	8363475	8803943	440469	2	71096	ENSMUST00000115488.2	-12612	ENSMUSG00000025909	Sntg1	syntrophin, gamma 1
chr1	8865176	8865295	120	*	ZBTB43Binding_SSSi_peak_235	39	4.55856	5.94877	3.96081	56	Intron (ENSMUST00000132064.7/71096, intron 3 of 19)	1	8363475	8803943	440469	2	71096	ENSMUST00000115488.2	-61233	ENSMUSG00000025909	Sntg1	syntrophin, gamma 1
chr1	8866526	8866675	150	*	ZBTB43Binding_SSSi_peak_236	39	4.84846	5.94877	3.96081	97	Intron (ENSMUST00000132064.7/71096, intron 3 of 19)	1	8363475	8803943	440469	2	71096	ENSMUST00000115488.2	-62583	ENSMUSG00000025909	Sntg1	syntrophin, gamma 1
chr1	8906375	8906580	206	*	ZBTB43Binding_SSSi_peak_237	190	11.2262	21.4658	19.0171	129	Intron (ENSMUST00000132064.7/71096, intron 3 of 19)	1	8363475	8803943	440469	2	71096	ENSMUST00000115488.2	-102432	ENSMUSG00000025909	Sntg1	syntrophin, gamma 1
chr1	8935731	8935999	269	*	ZBTB43Binding_SSSi_peak_238	793	30.0695	82.3473	79.3596	127	Intron (ENSMUST00000132064.7/71096, intron 3 of 19)	1	8363475	8803943	440469	2	71096	ENSMUST00000115488.2	-131788	ENSMUSG00000025909	Sntg1	syntrophin, gamma 1
chr1	9154264	9154388	125	*	ZBTB43Binding_SSSi_peak_239	91	7.16763	11.3449	9.12047	76	Intron (ENSMUST00000132064.7/71096, intron 2 of 19)	1	8950572	9298236	347665	2	71096	ENSMUST00000126083.1	143848	ENSMUSG00000025909	Sntg1	syntrophin, gamma 1
chr1	9250397	9250585	189	*	ZBTB43Binding_SSSi_peak_240	161	8.64372	18.4988	16.1036	98	Intron (ENSMUST00000132064.7/71096, intron 1 of 19)	1	8950572	9298236	347665	2	71096	ENSMUST00000126083.1	47651	ENSMUSG00000025909	Sntg1	syntrophin, gamma 1
chr1	9274052	9274178	127	*	ZBTB43Binding_SSSi_peak_241	62	5.97238	8.38933	6.28728	76	Intron (ENSMUST00000132064.7/71096, intron 1 of 19)	1	8950572	9298236	347665	2	71096	ENSMUST00000126083.1	24058	ENSMUSG00000025909	Sntg1	syntrophin, gamma 1
chr1	9281873	9282090	218	*	ZBTB43Binding_SSSi_peak_242	42	4.93477	6.23946	4.24202	93	Intron (ENSMUST00000132064.7/71096, intron 1 of 19)	1	8950572	9298236	347665	2	71096	ENSMUST00000126083.1	16146	ENSMUSG00000025909	Sntg1	syntrophin, gamma 1
chr1	9302096	9302511	416	*	ZBTB43Binding_SSSi_peak_243	1564	47.8923	160.236	156.427	254	Promoter (2-3kb)	1	8362678	9299878	937201	2	71096	ENSMUST00000140302.7	-2218	ENSMUSG00000025909	Sntg1	syntrophin, gamma 1
chr1	9310429	9310640	212	*	ZBTB43Binding_SSSi_peak_244	138	9.19692	16.2172	13.8686	117	Distal Intergenic	1	8362678	9299878	937201	2	71096	ENSMUST00000140302.7	-10551	ENSMUSG00000025909	Sntg1	syntrophin, gamma 1
chr1	9314805	9314925	121	*	ZBTB43Binding_SSSi_peak_245	30	4.26866	4.98931	3.05981	6	Distal Intergenic	1	8362678	9299878	937201	2	71096	ENSMUST00000140302.7	-14927	ENSMUSG00000025909	Sntg1	syntrophin, gamma 1
chr1	9438769	9438966	198	*	ZBTB43Binding_SSSi_peak_246	145	9.9086	16.8779	14.513	97	Distal Intergenic	1	9545408	9547455	2048	1	59014	ENSMUST00000072079.8	-106442	ENSMUSG00000061024	Rrs1	ribosome biogenesis regulator 1
chr1	9463828	9463984	157	*	ZBTB43Binding_SSSi_peak_247	69	6.29794	9.08008	6.95029	66	Distal Intergenic	1	9545408	9547455	2048	1	59014	ENSMUST00000072079.8	-81424	ENSMUSG00000061024	Rrs1	ribosome biogenesis regulator 1
chr1	9475740	9475936	197	*	ZBTB43Binding_SSSi_peak_248	93	6.68663	11.5352	9.30768	92	Distal Intergenic	1	9545408	9547455	2048	1	59014	ENSMUST00000072079.8	-69472	ENSMUSG00000061024	Rrs1	ribosome biogenesis regulator 1
chr1	9529300	9529441	142	*	ZBTB43Binding_SSSi_peak_249	70	6.02385	9.16955	7.03888	53	Distal Intergenic	1	9545408	9547455	2048	1	59014	ENSMUST00000072079.8	-15967	ENSMUSG00000061024	Rrs1	ribosome biogenesis regulator 1
chr1	9567671	9567828	158	*	ZBTB43Binding_SSSi_peak_250	87	7.1707	10.9092	8.70492	86	Intron (ENSMUST00000144177.7/76187, intron 13 of 13)	1	9548119	9580673	32555	1	76187	ENSMUST00000190654.1	19552	ENSMUSG00000025911	Adhfe1	alcohol dehydrogenase, iron containing, 1
chr1	9579909	9580031	123	*	ZBTB43Binding_SSSi_peak_251	50	5.53903	7.11464	5.06519	77	Intron (ENSMUST00000190654.1/76187, intron 14 of 14)	1	9601199	9627143	25945	1	76982	ENSMUST00000088666.3	-21168	ENSMUSG00000067879	Vxn	vexin
chr1	9588820	9588972	153	*	ZBTB43Binding_SSSi_peak_252	59	4.02664	7.99138	5.90716	81	Intron (ENSMUST00000115480.7/72481, intron 3 of 4)	1	9601199	9627143	25945	1	76982	ENSMUST00000088666.3	-12227	ENSMUSG00000067879	Vxn	vexin
chr1	9604302	9604454	153	*	ZBTB43Binding_SSSi_peak_253	59	5.71815	7.99793	5.90775	105	Intron (ENSMUST00000088666.3/76982, intron 1 of 5)	1	9601199	9627143	25945	1	76982	ENSMUST00000088666.3	3103	ENSMUSG00000067879	Vxn	vexin
chr1	9611068	9611193	126	*	ZBTB43Binding_SSSi_peak_254	38	4.19863	5.86499	3.89457	87	Intron (ENSMUST00000088666.3/76982, intron 2 of 5)	1	9601199	9627143	25945	1	76982	ENSMUST00000088666.3	9869	ENSMUSG00000067879	Vxn	vexin
chr1	9613667	9613976	310	*	ZBTB43Binding_SSSi_peak_255	723	28.3301	75.2785	72.3381	174	Intron (ENSMUST00000088666.3/76982, intron 3 of 5)	1	9601199	9627143	25945	1	76982	ENSMUST00000088666.3	12468	ENSMUSG00000067879	Vxn	vexin
chr1	9635260	9635925	666	*	ZBTB43Binding_SSSi_peak_256	1072	16.0693	110.429	107.226	271	Distal Intergenic	1	9601018	9631175	30158	2	72481	ENSMUST00000153239.7	-4085	ENSMUSG00000079671	2610203C22Rik	RIKEN cDNA 2610203C22 gene
chr1	9732253	9732409	157	*	ZBTB43Binding_SSSi_peak_257	35	3.58382	5.46828	3.51544	62	Intron (ENSMUST00000057438.6/70675, intron 2 of 2)	1	9747648	9791922	44275	1	73331	ENSMUST00000181821.7	-15239	NA	1700034P13Rik	RIKEN cDNA 1700034P13 gene
chr1	9736601	9736796	196	*	ZBTB43Binding_SSSi_peak_258	216	10.6196	24.1418	21.6559	96	Intron (ENSMUST00000057438.6/70675, intron 2 of 2)	1	9747648	9791922	44275	1	73331	ENSMUST00000181821.7	-10852	NA	1700034P13Rik	RIKEN cDNA 1700034P13 gene
chr1	9742887	9743071	185	*	ZBTB43Binding_SSSi_peak_259	59	5.71815	7.99793	5.90775	107	Intron (ENSMUST00000057438.6/70675, intron 1 of 2)	1	9747648	9791922	44275	1	73331	ENSMUST00000181821.7	-4577	NA	1700034P13Rik	RIKEN cDNA 1700034P13 gene
chr1	9752176	9752303	128	*	ZBTB43Binding_SSSi_peak_260	80	6.58784	10.1966	8.01987	78	Intron (ENSMUST00000181821.7/73331, intron 1 of 3)	1	9748626	9770751	22126	1	73331	ENSMUST00000209020.1	3550	NA	1700034P13Rik	RIKEN cDNA 1700034P13 gene
chr1	9752565	9752818	254	*	ZBTB43Binding_SSSi_peak_261	919	33.5483	94.9898	91.9138	127	Intron (ENSMUST00000181821.7/73331, intron 2 of 3)	1	9748626	9770751	22126	1	73331	ENSMUST00000209020.1	3939	NA	1700034P13Rik	RIKEN cDNA 1700034P13 gene
chr1	9754271	9754555	285	*	ZBTB43Binding_SSSi_peak_262	253	9.67166	27.8561	25.3171	128	Intron (ENSMUST00000181821.7/73331, intron 2 of 3)	1	9748626	9770751	22126	1	73331	ENSMUST00000209020.1	5645	NA	1700034P13Rik	RIKEN cDNA 1700034P13 gene
chr1	9756474	9756665	192	*	ZBTB43Binding_SSSi_peak_263	96	7.48631	11.8515	9.61186	60	Intron (ENSMUST00000181821.7/73331, intron 2 of 3)	1	9748626	9770751	22126	1	73331	ENSMUST00000209020.1	7848	NA	1700034P13Rik	RIKEN cDNA 1700034P13 gene
chr1	9765294	9765503	210	*	ZBTB43Binding_SSSi_peak_264	151	9.77671	17.4972	15.1177	110	Intron (ENSMUST00000181821.7/73331, intron 2 of 3)	1	9748626	9770751	22126	1	73331	ENSMUST00000209020.1	16668	NA	1700034P13Rik	RIKEN cDNA 1700034P13 gene
chr1	9771714	9771838	125	*	ZBTB43Binding_SSSi_peak_265	30	4.26866	4.98931	3.05981	29	Intron (ENSMUST00000181821.7/73331, intron 2 of 3)	1	9748626	9770751	22126	1	73331	ENSMUST00000209020.1	23088	NA	1700034P13Rik	RIKEN cDNA 1700034P13 gene
chr1	9775202	9775402	201	*	ZBTB43Binding_SSSi_peak_266	47	5.05744	6.82875	4.79975	125	Intron (ENSMUST00000181821.7/73331, intron 2 of 3)	1	9798107	9900843	102737	1	170755	ENSMUST00000166384.7	-22705	ENSMUSG00000025915	Sgk3	serum/glucocorticoid regulated kinase 3
chr1	9776555	9776748	194	*	ZBTB43Binding_SSSi_peak_267	35	3.58382	5.46828	3.51544	95	Intron (ENSMUST00000181821.7/73331, intron 2 of 3)	1	9798107	9900843	102737	1	170755	ENSMUST00000166384.7	-21359	ENSMUSG00000025915	Sgk3	serum/glucocorticoid regulated kinase 3
chr1	9796548	9796703	156	*	ZBTB43Binding_SSSi_peak_268	80	5.74475	10.2513	8.0673	51	Promoter (1-2kb)	1	9798107	9900843	102737	1	170755	ENSMUST00000166384.7	-1404	ENSMUSG00000025915	Sgk3	serum/glucocorticoid regulated kinase 3
chr1	9812783	9813052	270	*	ZBTB43Binding_SSSi_peak_269	238	12.5775	26.4013	23.8826	131	Intron (ENSMUST00000166384.7/170755, intron 1 of 16)	1	9798208	9900008	101801	1	170755	ENSMUST00000188298.6	14575	ENSMUSG00000025915	Sgk3	serum/glucocorticoid regulated kinase 3
chr1	9818212	9818331	120	*	ZBTB43Binding_SSSi_peak_270	42	4.76123	6.26359	4.2531	67	Intron (ENSMUST00000166384.7/170755, intron 1 of 16)	1	9798208	9900008	101801	1	170755	ENSMUST00000188298.6	20004	ENSMUSG00000025915	Sgk3	serum/glucocorticoid regulated kinase 3
chr1	9820149	9820335	187	*	ZBTB43Binding_SSSi_peak_271	80	6.58784	10.1966	8.01987	77	Intron (ENSMUST00000166384.7/170755, intron 1 of 16)	1	9798208	9900008	101801	1	170755	ENSMUST00000188298.6	21941	ENSMUSG00000025915	Sgk3	serum/glucocorticoid regulated kinase 3
chr1	9825606	9825743	138	*	ZBTB43Binding_SSSi_peak_272	46	4.48362	6.6468	4.63134	80	Intron (ENSMUST00000166384.7/170755, intron 1 of 16)	1	9848272	9900843	52572	1	170755	ENSMUST00000171265.7	-22529	ENSMUSG00000025915	Sgk3	serum/glucocorticoid regulated kinase 3
chr1	9831110	9831278	169	*	ZBTB43Binding_SSSi_peak_273	63	5.16495	8.41215	6.30619	75	Intron (ENSMUST00000166384.7/170755, intron 1 of 16)	1	9848272	9900843	52572	1	170755	ENSMUST00000171265.7	-16994	ENSMUSG00000025915	Sgk3	serum/glucocorticoid regulated kinase 3
chr1	9839754	9839937	184	*	ZBTB43Binding_SSSi_peak_274	77	6.69041	9.91139	7.74876	106	Intron (ENSMUST00000166384.7/170755, intron 1 of 16)	1	9848272	9900843	52572	1	170755	ENSMUST00000171265.7	-8335	ENSMUSG00000025915	Sgk3	serum/glucocorticoid regulated kinase 3
chr1	9852857	9853019	163	*	ZBTB43Binding_SSSi_peak_275	42	5.06402	6.26359	4.2531	77	Intron (ENSMUST00000166384.7/170755, intron 1 of 16)	1	9848397	9899853	51457	1	170755	ENSMUST00000097826.5	4460	ENSMUSG00000025915	Sgk3	serum/glucocorticoid regulated kinase 3
chr1	9866757	9866963	207	*	ZBTB43Binding_SSSi_peak_276	136	6.1139	16.0393	13.6985	108	Intron (ENSMUST00000166384.7/170755, intron 2 of 16)	1	9883467	9889077	5611	1	170755	ENSMUST00000191338.1	-16504	ENSMUSG00000025915	Sgk3	serum/glucocorticoid regulated kinase 3
chr1	9867719	9867887	169	*	ZBTB43Binding_SSSi_peak_277	54	4.77842	7.53305	5.4591	74	Intron (ENSMUST00000166384.7/170755, intron 2 of 16)	1	9883467	9889077	5611	1	170755	ENSMUST00000191338.1	-15580	ENSMUSG00000025915	Sgk3	serum/glucocorticoid regulated kinase 3
chr1	9879229	9879462	234	*	ZBTB43Binding_SSSi_peak_278	163	10.3565	18.7993	16.3955	114	Intron (ENSMUST00000166384.7/170755, intron 7 of 16)	1	9883467	9889077	5611	1	170755	ENSMUST00000191338.1	-4005	ENSMUSG00000025915	Sgk3	serum/glucocorticoid regulated kinase 3
chr1	9887188	9887398	211	*	ZBTB43Binding_SSSi_peak_279	17	3.23231	3.62443	1.78169	105	Exon (ENSMUST00000191338.1/170755, exon 4 of 4)	1	9883467	9889077	5611	1	170755	ENSMUST00000191338.1	3721	ENSMUSG00000025915	Sgk3	serum/glucocorticoid regulated kinase 3
chr1	9891806	9891960	155	*	ZBTB43Binding_SSSi_peak_280	84	6.69872	10.6047	8.41436	77	Intron (ENSMUST00000166384.7/170755, intron 16 of 16)	1	9883467	9889077	5611	1	170755	ENSMUST00000191338.1	8339	ENSMUSG00000025915	Sgk3	serum/glucocorticoid regulated kinase 3
chr1	9893480	9893635	156	*	ZBTB43Binding_SSSi_peak_281	85	6.7747	10.7244	8.52445	63	Intron (ENSMUST00000166384.7/170755, intron 16 of 16)	1	9883467	9889077	5611	1	170755	ENSMUST00000191338.1	10013	ENSMUSG00000025915	Sgk3	serum/glucocorticoid regulated kinase 3
chr1	9917489	9917671	183	*	ZBTB43Binding_SSSi_peak_282	95	5.6131	11.7967	9.56552	64	Intron (ENSMUST00000052843.11/240697, intron 7 of 9)	1	9911314	9921266	9953	1	240697	ENSMUST00000118098.2	6175	ENSMUSG00000046101	Mcmdc2	minichromosome maintenance domain containing 2
chr1	9948120	9948240	121	*	ZBTB43Binding_SSSi_peak_283	46	4.39189	6.6833	4.65649	15	Distal Intergenic	1	9941959	9944118	2160	2	73824	ENSMUST00000182580.7	-4002	ENSMUSG00000098234	Snhg6	small nucleolar RNA host gene 6
chr1	9976236	9976547	312	*	ZBTB43Binding_SSSi_peak_284	404	12.8605	43.1346	40.4397	163	Intron (ENSMUST00000147000.8/69312, intron 2 of 2)	1	9960163	9967932	7770	2	100039596	ENSMUST00000185184.1	-8304	ENSMUSG00000099032	Tcf24	transcription factor 24
chr1	9980203	9980612	410	*	ZBTB43Binding_SSSi_peak_285	1502	27.4503	153.942	150.24	192	Intron (ENSMUST00000147000.8/69312, intron 1 of 2)	1	9968624	9985692	17069	2	69312	ENSMUST00000147000.8	5080	ENSMUSG00000025916	Ppp1r42	protein phosphatase 1, regulatory subunit 42
chr1	10004578	10004889	312	*	ZBTB43Binding_SSSi_peak_286	461	16.3743	48.8845	46.1382	169	Promoter (1-2kb)	1	9968624	10003453	34830	2	69312	ENSMUST00000124874.7	-1125	ENSMUSG00000025916	Ppp1r42	protein phosphatase 1, regulatory subunit 42
chr1	10006629	10006820	192	*	ZBTB43Binding_SSSi_peak_287	153	5.44383	17.6823	15.3022	85	Intron (ENSMUST00000027049.9/69312, intron 1 of 8)	1	9968825	10009130	40306	2	69312	ENSMUST00000130102.7	2310	ENSMUSG00000025916	Ppp1r42	protein phosphatase 1, regulatory subunit 42
chr1	10052111	10052424	314	*	ZBTB43Binding_SSSi_peak_288	1068	24.8913	110.025	106.826	179	Intron (ENSMUST00000071087.11/211660, intron 3 of 29)	1	10056924	10066575	9652	1	211660	ENSMUST00000149214.2	-4500	ENSMUSG00000056763	Cspp1	centrosome and spindle pole associated protein 1
chr1	10077699	10077921	223	*	ZBTB43Binding_SSSi_peak_289	259	13.8353	28.4555	25.9094	105	Intron (ENSMUST00000071087.11/211660, intron 9 of 29)	1	10074913	10090255	15343	1	211660	ENSMUST00000188449.6	2786	ENSMUSG00000056763	Cspp1	centrosome and spindle pole associated protein 1
chr1	10081222	10081370	149	*	ZBTB43Binding_SSSi_peak_290	50	5.24322	7.11464	5.06519	64	Intron (ENSMUST00000071087.11/211660, intron 9 of 29)	1	10074913	10090255	15343	1	211660	ENSMUST00000188449.6	6309	ENSMUSG00000056763	Cspp1	centrosome and spindle pole associated protein 1
chr1	10127603	10127821	219	*	ZBTB43Binding_SSSi_peak_291	289	12.1225	31.5779	28.9918	107	Intron (ENSMUST00000071087.11/211660, intron 25 of 29)	1	10125984	10130018	4035	1	211660	ENSMUST00000128164.1	1619	ENSMUSG00000056763	Cspp1	centrosome and spindle pole associated protein 1
chr1	10146290	10146485	196	*	ZBTB43Binding_SSSi_peak_292	71	5.35822	9.31879	7.17484	95	Intron (ENSMUST00000088615.10/211673, intron 33 of 37)	1	10138690	10141701	3012	2	211673	ENSMUST00000187417.1	-4589	ENSMUSG00000067851	Arfgef1	ADP-ribosylation factor guanine nucleotide-exchange factor 1(brefeldin A-inhibited)
chr1	10148303	10148439	137	*	ZBTB43Binding_SSSi_peak_293	59	5.71815	7.99793	5.90775	51	Intron (ENSMUST00000088615.10/211673, intron 32 of 37)	1	10147405	10154530	7126	2	211673	ENSMUST00000142497.1	6091	ENSMUSG00000067851	Arfgef1	ADP-ribosylation factor guanine nucleotide-exchange factor 1(brefeldin A-inhibited)
chr1	10150628	10150769	142	*	ZBTB43Binding_SSSi_peak_294	46	5.21947	6.6501	4.63134	91	Intron (ENSMUST00000088615.10/211673, intron 32 of 37)	1	10147405	10154530	7126	2	211673	ENSMUST00000142497.1	3761	ENSMUSG00000067851	Arfgef1	ADP-ribosylation factor guanine nucleotide-exchange factor 1(brefeldin A-inhibited)
chr1	10188296	10188524	229	*	ZBTB43Binding_SSSi_peak_295	368	12.1358	39.4676	36.8025	131	Intron (ENSMUST00000088615.10/211673, intron 13 of 37)	1	10209161	10214213	5053	2	211673	ENSMUST00000186720.1	25689	ENSMUSG00000067851	Arfgef1	ADP-ribosylation factor guanine nucleotide-exchange factor 1(brefeldin A-inhibited)
chr1	10193745	10194049	305	*	ZBTB43Binding_SSSi_peak_296	517	15.1797	54.5739	51.7829	157	Intron (ENSMUST00000088615.10/211673, intron 10 of 37)	1	10209161	10214213	5053	2	211673	ENSMUST00000186720.1	20164	ENSMUSG00000067851	Arfgef1	ADP-ribosylation factor guanine nucleotide-exchange factor 1(brefeldin A-inhibited)
chr1	10216754	10216903	150	*	ZBTB43Binding_SSSi_peak_297	109	6.71107	13.1909	10.9195	64	Promoter (2-3kb)	1	10209161	10214213	5053	2	211673	ENSMUST00000186720.1	-2541	ENSMUSG00000067851	Arfgef1	ADP-ribosylation factor guanine nucleotide-exchange factor 1(brefeldin A-inhibited)
chr1	10221647	10221767	121	*	ZBTB43Binding_SSSi_peak_298	41	4.65159	6.09284	4.10132	65	Intron (ENSMUST00000088615.10/211673, intron 1 of 37)	1	10209161	10214213	5053	2	211673	ENSMUST00000186720.1	-7434	ENSMUSG00000067851	Arfgef1	ADP-ribosylation factor guanine nucleotide-exchange factor 1(brefeldin A-inhibited)
chr1	10238748	10238870	123	*	ZBTB43Binding_SSSi_peak_299	18	2.58248	3.6454	1.80238	2	Distal Intergenic	1	10173075	10232670	59596	2	211673	ENSMUST00000131556.1	-6078	ENSMUSG00000067851	Arfgef1	ADP-ribosylation factor guanine nucleotide-exchange factor 1(brefeldin A-inhibited)
chr1	10248702	10248939	238	*	ZBTB43Binding_SSSi_peak_300	181	9.91466	20.5917	18.1608	119	Distal Intergenic	1	10173075	10232670	59596	2	211673	ENSMUST00000131556.1	-16032	ENSMUSG00000067851	Arfgef1	ADP-ribosylation factor guanine nucleotide-exchange factor 1(brefeldin A-inhibited)
chr1	10254756	10255215	460	*	ZBTB43Binding_SSSi_peak_301	580	14.347	60.8958	58.058	194	Distal Intergenic	1	10173075	10232670	59596	2	211673	ENSMUST00000131556.1	-22086	ENSMUSG00000067851	Arfgef1	ADP-ribosylation factor guanine nucleotide-exchange factor 1(brefeldin A-inhibited)
chr1	10258542	10258698	157	*	ZBTB43Binding_SSSi_peak_302	38	4.19863	5.86499	3.89457	98	Distal Intergenic	1	10173075	10232670	59596	2	211673	ENSMUST00000131556.1	-25872	ENSMUSG00000067851	Arfgef1	ADP-ribosylation factor guanine nucleotide-exchange factor 1(brefeldin A-inhibited)
chr1	10271561	10271745	185	*	ZBTB43Binding_SSSi_peak_303	54	4.77842	7.53305	5.4591	95	Distal Intergenic	1	10173075	10232670	59596	2	211673	ENSMUST00000131556.1	-38891	ENSMUSG00000067851	Arfgef1	ADP-ribosylation factor guanine nucleotide-exchange factor 1(brefeldin A-inhibited)
chr1	10277967	10278216	250	*	ZBTB43Binding_SSSi_peak_304	309	10.9762	33.5372	30.9328	131	Distal Intergenic	1	10173075	10232670	59596	2	211673	ENSMUST00000131556.1	-45297	ENSMUSG00000067851	Arfgef1	ADP-ribosylation factor guanine nucleotide-exchange factor 1(brefeldin A-inhibited)
chr1	10278883	10279011	129	*	ZBTB43Binding_SSSi_peak_305	79	5.0333	10.0802	7.91431	76	Distal Intergenic	1	10173075	10232670	59596	2	211673	ENSMUST00000131556.1	-46213	ENSMUSG00000067851	Arfgef1	ADP-ribosylation factor guanine nucleotide-exchange factor 1(brefeldin A-inhibited)
chr1	10313295	10313783	489	*	ZBTB43Binding_SSSi_peak_306	1816	44.0042	185.871	181.615	274	Distal Intergenic	1	10173075	10232670	59596	2	211673	ENSMUST00000131556.1	-80625	ENSMUSG00000067851	Arfgef1	ADP-ribosylation factor guanine nucleotide-exchange factor 1(brefeldin A-inhibited)
chr1	10325274	10325498	225	*	ZBTB43Binding_SSSi_peak_307	230	12.6757	25.6079	23.0957	115	3' UTR	1	10173075	10232670	59596	2	211673	ENSMUST00000131556.1	-92604	ENSMUSG00000067851	Arfgef1	ADP-ribosylation factor guanine nucleotide-exchange factor 1(brefeldin A-inhibited)
chr1	10330313	10330559	247	*	ZBTB43Binding_SSSi_peak_308	151	9.77671	17.4972	15.1177	118	Intron (ENSMUST00000153695.7/329093, intron 8 of 9)	1	10173075	10232670	59596	2	211673	ENSMUST00000131556.1	-97643	ENSMUSG00000067851	Arfgef1	ADP-ribosylation factor guanine nucleotide-exchange factor 1(brefeldin A-inhibited)
chr1	10371340	10371809	470	*	ZBTB43Binding_SSSi_peak_309	409	18.8011	43.6242	40.9227	318	Intron (ENSMUST00000153695.7/329093, intron 7 of 9)	1	10472475	10477823	5349	2	329093	ENSMUST00000147575.1	106014	ENSMUSG00000042501	Cpa6	carboxypeptidase A6
chr1	10375596	10375784	189	*	ZBTB43Binding_SSSi_peak_310	163	10.3565	18.7993	16.3955	97	Intron (ENSMUST00000153695.7/329093, intron 7 of 9)	1	10472475	10477823	5349	2	329093	ENSMUST00000147575.1	102039	ENSMUSG00000042501	Cpa6	carboxypeptidase A6
chr1	10380435	10380647	213	*	ZBTB43Binding_SSSi_peak_311	262	11.7023	28.8281	26.2801	109	Intron (ENSMUST00000153695.7/329093, intron 7 of 9)	1	10472475	10477823	5349	2	329093	ENSMUST00000147575.1	97176	ENSMUSG00000042501	Cpa6	carboxypeptidase A6
chr1	10457389	10457508	120	*	ZBTB43Binding_SSSi_peak_312	16	3.55009	3.42683	1.60167	90	Intron (ENSMUST00000153695.7/329093, intron 5 of 9)	1	10472475	10477823	5349	2	329093	ENSMUST00000147575.1	20315	ENSMUSG00000042501	Cpa6	carboxypeptidase A6
chr1	10462062	10462196	135	*	ZBTB43Binding_SSSi_peak_313	31	3.8121	5.08049	3.14563	75	Intron (ENSMUST00000153695.7/329093, intron 5 of 9)	1	10472475	10477823	5349	2	329093	ENSMUST00000147575.1	15627	ENSMUSG00000042501	Cpa6	carboxypeptidase A6
chr1	10486025	10486321	297	*	ZBTB43Binding_SSSi_peak_314	378	10.8682	40.5565	37.8839	154	Intron (ENSMUST00000153695.7/329093, intron 2 of 9)	1	10472475	10477823	5349	2	329093	ENSMUST00000147575.1	-8202	ENSMUSG00000042501	Cpa6	carboxypeptidase A6
chr1	10490503	10490648	146	*	ZBTB43Binding_SSSi_peak_315	91	7.45753	11.3449	9.12047	69	Intron (ENSMUST00000153695.7/329093, intron 2 of 9)	1	10472475	10477823	5349	2	329093	ENSMUST00000147575.1	-12680	ENSMUSG00000042501	Cpa6	carboxypeptidase A6
chr1	10493674	10493894	221	*	ZBTB43Binding_SSSi_peak_316	80	5.93801	10.2513	8.0673	103	Intron (ENSMUST00000153695.7/329093, intron 2 of 9)	1	10472475	10477823	5349	2	329093	ENSMUST00000147575.1	-15851	ENSMUSG00000042501	Cpa6	carboxypeptidase A6
chr1	10550748	10551024	277	*	ZBTB43Binding_SSSi_peak_317	804	20.3979	83.4031	80.4077	120	Intron (ENSMUST00000153695.7/329093, intron 2 of 9)	1	10472475	10477823	5349	2	329093	ENSMUST00000147575.1	-72925	ENSMUSG00000042501	Cpa6	carboxypeptidase A6
chr1	10586063	10586222	160	*	ZBTB43Binding_SSSi_peak_318	73	6.27516	9.50986	7.35405	76	Intron (ENSMUST00000153695.7/329093, intron 2 of 9)	1	10472475	10477823	5349	2	329093	ENSMUST00000147575.1	-108240	ENSMUSG00000042501	Cpa6	carboxypeptidase A6
chr1	10612981	10613142	162	*	ZBTB43Binding_SSSi_peak_319	54	4.77842	7.53305	5.4591	99	Intron (ENSMUST00000153695.7/329093, intron 1 of 9)	1	10595366	10719905	124540	2	329093	ENSMUST00000140938.1	106763	ENSMUSG00000042501	Cpa6	carboxypeptidase A6
chr1	10644354	10644562	209	*	ZBTB43Binding_SSSi_peak_320	150	8.06392	17.4005	15.0244	97	Intron (ENSMUST00000153695.7/329093, intron 1 of 9)	1	10595366	10719905	124540	2	329093	ENSMUST00000140938.1	75343	ENSMUSG00000042501	Cpa6	carboxypeptidase A6
chr1	10650450	10650626	177	*	ZBTB43Binding_SSSi_peak_321	65	5.77697	8.71087	6.59761	63	Intron (ENSMUST00000153695.7/329093, intron 1 of 9)	1	10595366	10719905	124540	2	329093	ENSMUST00000140938.1	69279	ENSMUSG00000042501	Cpa6	carboxypeptidase A6
chr1	10672945	10673161	217	*	ZBTB43Binding_SSSi_peak_322	101	7.67072	12.402	10.1544	108	Intron (ENSMUST00000153695.7/329093, intron 1 of 9)	1	10595366	10719905	124540	2	329093	ENSMUST00000140938.1	46744	ENSMUSG00000042501	Cpa6	carboxypeptidase A6
chr1	10676667	10676810	144	*	ZBTB43Binding_SSSi_peak_323	71	5.35822	9.31879	7.17484	46	Intron (ENSMUST00000153695.7/329093, intron 1 of 9)	1	10595366	10719905	124540	2	329093	ENSMUST00000140938.1	43095	ENSMUSG00000042501	Cpa6	carboxypeptidase A6
chr1	10702118	10702367	250	*	ZBTB43Binding_SSSi_peak_324	91	7.16763	11.3449	9.12047	112	Intron (ENSMUST00000153695.7/329093, intron 1 of 9)	1	10595366	10719905	124540	2	329093	ENSMUST00000140938.1	17538	ENSMUSG00000042501	Cpa6	carboxypeptidase A6
chr1	10708204	10708499	296	*	ZBTB43Binding_SSSi_peak_325	230	12.6757	25.6079	23.0957	119	Intron (ENSMUST00000153695.7/329093, intron 1 of 9)	1	10595366	10719905	124540	2	329093	ENSMUST00000140938.1	11406	ENSMUSG00000042501	Cpa6	carboxypeptidase A6
chr1	10709665	10709791	127	*	ZBTB43Binding_SSSi_peak_326	33	4.45845	5.26596	3.32107	60	Intron (ENSMUST00000153695.7/329093, intron 1 of 9)	1	10595366	10719905	124540	2	329093	ENSMUST00000140938.1	10114	ENSMUSG00000042501	Cpa6	carboxypeptidase A6
chr1	10759499	10759639	141	*	ZBTB43Binding_SSSi_peak_327	35	4.44939	5.54137	3.58657	22	Distal Intergenic	1	10324727	10719945	395219	2	329093	ENSMUST00000035577.6	-39554	ENSMUSG00000042501	Cpa6	carboxypeptidase A6
chr1	10780084	10780318	235	*	ZBTB43Binding_SSSi_peak_328	380	14.6349	40.6853	38.0084	118	Distal Intergenic	1	10324727	10719945	395219	2	329093	ENSMUST00000035577.6	-60139	ENSMUSG00000042501	Cpa6	carboxypeptidase A6
chr1	10785008	10785213	206	*	ZBTB43Binding_SSSi_peak_329	193	8.4737	21.7873	19.3372	99	Distal Intergenic	1	10324727	10719945	395219	2	329093	ENSMUST00000035577.6	-65063	ENSMUSG00000042501	Cpa6	carboxypeptidase A6
chr1	10786642	10786824	183	*	ZBTB43Binding_SSSi_peak_330	201	8.23693	22.6265	20.1639	94	Distal Intergenic	1	10324727	10719945	395219	2	329093	ENSMUST00000035577.6	-66697	ENSMUSG00000042501	Cpa6	carboxypeptidase A6
chr1	10808669	10808815	147	*	ZBTB43Binding_SSSi_peak_331	66	5.92908	8.75738	6.64167	76	Distal Intergenic	1	10324727	10719945	395219	2	329093	ENSMUST00000035577.6	-88724	ENSMUSG00000042501	Cpa6	carboxypeptidase A6
chr1	10832295	10832480	186	*	ZBTB43Binding_SSSi_peak_332	96	7.78909	11.8515	9.61186	82	Distal Intergenic	1	10324727	10719945	395219	2	329093	ENSMUST00000035577.6	-112350	ENSMUSG00000042501	Cpa6	carboxypeptidase A6
chr1	10836575	10836776	202	*	ZBTB43Binding_SSSi_peak_333	176	10.6464	20.1225	17.6973	85	Distal Intergenic	1	10324727	10719945	395219	2	329093	ENSMUST00000035577.6	-116630	ENSMUSG00000042501	Cpa6	carboxypeptidase A6
chr1	10851068	10851323	256	*	ZBTB43Binding_SSSi_peak_334	344	17.1755	37.0419	34.4021	142	Distal Intergenic	1	10324727	10719945	395219	2	329093	ENSMUST00000035577.6	-131123	ENSMUSG00000042501	Cpa6	carboxypeptidase A6
chr1	10853554	10853752	199	*	ZBTB43Binding_SSSi_peak_335	96	7.48631	11.8515	9.61186	102	Distal Intergenic	1	10324727	10719945	395219	2	329093	ENSMUST00000035577.6	-133609	ENSMUSG00000042501	Cpa6	carboxypeptidase A6
chr1	10900082	10900212	131	*	ZBTB43Binding_SSSi_peak_336	121	8.61414	14.5027	12.1938	85	Distal Intergenic	1	10993465	11303681	310217	1	109294	ENSMUST00000027056.11	-93253	ENSMUSG00000048960	Prex2	phosphatidylinositol-3,4,5-trisphosphate-dependent Rac exchange factor 2
chr1	10905148	10905267	120	*	ZBTB43Binding_SSSi_peak_337	22	3.97877	4.07966	2.21015	53	Distal Intergenic	1	10993465	11303681	310217	1	109294	ENSMUST00000027056.11	-88198	ENSMUSG00000048960	Prex2	phosphatidylinositol-3,4,5-trisphosphate-dependent Rac exchange factor 2
chr1	10948733	10948946	214	*	ZBTB43Binding_SSSi_peak_338	253	9.67166	27.8561	25.3171	81	Distal Intergenic	1	10993465	11303681	310217	1	109294	ENSMUST00000027056.11	-44519	ENSMUSG00000048960	Prex2	phosphatidylinositol-3,4,5-trisphosphate-dependent Rac exchange factor 2
chr1	10968141	10968286	146	*	ZBTB43Binding_SSSi_peak_339	56	5.1527	7.71821	5.63879	76	Distal Intergenic	1	10993465	11303681	310217	1	109294	ENSMUST00000027056.11	-25179	ENSMUSG00000048960	Prex2	phosphatidylinositol-3,4,5-trisphosphate-dependent Rac exchange factor 2
chr1	11038032	11038227	196	*	ZBTB43Binding_SSSi_peak_340	171	10.5142	19.537	17.1221	101	Intron (ENSMUST00000027056.11/109294, intron 1 of 39)	1	10993465	11303681	310217	1	109294	ENSMUST00000027056.11	44567	ENSMUSG00000048960	Prex2	phosphatidylinositol-3,4,5-trisphosphate-dependent Rac exchange factor 2
chr1	11065925	11066113	189	*	ZBTB43Binding_SSSi_peak_341	109	6.90434	13.1909	10.9195	89	Intron (ENSMUST00000027056.11/109294, intron 3 of 39)	1	11098530	11150071	51542	1	109294	ENSMUST00000189822.1	-32417	ENSMUSG00000048960	Prex2	phosphatidylinositol-3,4,5-trisphosphate-dependent Rac exchange factor 2
chr1	11087368	11087578	211	*	ZBTB43Binding_SSSi_peak_342	161	8.45045	18.4988	16.1036	107	Intron (ENSMUST00000027056.11/109294, intron 5 of 39)	1	11098530	11150071	51542	1	109294	ENSMUST00000189822.1	-10952	ENSMUSG00000048960	Prex2	phosphatidylinositol-3,4,5-trisphosphate-dependent Rac exchange factor 2
chr1	11097853	11098089	237	*	ZBTB43Binding_SSSi_peak_343	203	11.5161	22.8283	20.3596	114	Promoter (<=1kb)	1	11098530	11150071	51542	1	109294	ENSMUST00000189822.1	-441	ENSMUSG00000048960	Prex2	phosphatidylinositol-3,4,5-trisphosphate-dependent Rac exchange factor 2
chr1	11102230	11102368	139	*	ZBTB43Binding_SSSi_peak_344	59	5.71815	7.99793	5.90775	96	Intron (ENSMUST00000027056.11/109294, intron 8 of 39)	1	11098530	11150071	51542	1	109294	ENSMUST00000189822.1	3700	ENSMUSG00000048960	Prex2	phosphatidylinositol-3,4,5-trisphosphate-dependent Rac exchange factor 2
chr1	11125834	11126135	302	*	ZBTB43Binding_SSSi_peak_345	278	14.1394	30.4304	27.8592	125	Intron (ENSMUST00000027056.11/109294, intron 13 of 39)	1	11140691	11160596	19906	1	109294	ENSMUST00000187694.1	-14556	ENSMUSG00000048960	Prex2	phosphatidylinositol-3,4,5-trisphosphate-dependent Rac exchange factor 2
chr1	11150446	11150587	142	*	ZBTB43Binding_SSSi_peak_346	59	5.71815	7.99793	5.90775	47	Intron (ENSMUST00000027056.11/109294, intron 19 of 39)	1	11140691	11160596	19906	1	109294	ENSMUST00000187694.1	9755	ENSMUSG00000048960	Prex2	phosphatidylinositol-3,4,5-trisphosphate-dependent Rac exchange factor 2
chr1	11152345	11152518	174	*	ZBTB43Binding_SSSi_peak_347	73	6.57795	9.50986	7.35405	81	Intron (ENSMUST00000027056.11/109294, intron 19 of 39)	1	11140691	11160596	19906	1	109294	ENSMUST00000187694.1	11654	ENSMUSG00000048960	Prex2	phosphatidylinositol-3,4,5-trisphosphate-dependent Rac exchange factor 2
chr1	11152868	11153099	232	*	ZBTB43Binding_SSSi_peak_348	366	14.0551	39.3523	36.689	119	Intron (ENSMUST00000027056.11/109294, intron 19 of 39)	1	11140691	11160596	19906	1	109294	ENSMUST00000187694.1	12177	ENSMUSG00000048960	Prex2	phosphatidylinositol-3,4,5-trisphosphate-dependent Rac exchange factor 2
chr1	11157053	11157225	173	*	ZBTB43Binding_SSSi_peak_349	109	6.90434	13.1909	10.9195	67	Intron (ENSMUST00000027056.11/109294, intron 21 of 39)	1	11140691	11160596	19906	1	109294	ENSMUST00000187694.1	16362	ENSMUSG00000048960	Prex2	phosphatidylinositol-3,4,5-trisphosphate-dependent Rac exchange factor 2
chr1	11163654	11163781	128	*	ZBTB43Binding_SSSi_peak_350	96	7.17864	11.9298	9.68808	59	Intron (ENSMUST00000027056.11/109294, intron 23 of 39)	1	11140691	11160596	19906	1	109294	ENSMUST00000187694.1	22963	ENSMUSG00000048960	Prex2	phosphatidylinositol-3,4,5-trisphosphate-dependent Rac exchange factor 2
chr1	11164570	11164787	218	*	ZBTB43Binding_SSSi_peak_351	277	11.736	30.322	27.7524	95	Intron (ENSMUST00000027056.11/109294, intron 23 of 39)	1	11140691	11160596	19906	1	109294	ENSMUST00000187694.1	23879	ENSMUSG00000048960	Prex2	phosphatidylinositol-3,4,5-trisphosphate-dependent Rac exchange factor 2
chr1	11174463	11174637	175	*	ZBTB43Binding_SSSi_peak_352	69	6.29794	9.08008	6.95029	88	Intron (ENSMUST00000027056.11/109294, intron 25 of 39)	1	11140691	11160596	19906	1	109294	ENSMUST00000187694.1	33772	ENSMUSG00000048960	Prex2	phosphatidylinositol-3,4,5-trisphosphate-dependent Rac exchange factor 2
chr1	11196089	11196225	137	*	ZBTB43Binding_SSSi_peak_353	59	5.71815	7.99793	5.90775	59	Intron (ENSMUST00000027056.11/109294, intron 31 of 39)	1	11140691	11160596	19906	1	109294	ENSMUST00000187694.1	55398	ENSMUSG00000048960	Prex2	phosphatidylinositol-3,4,5-trisphosphate-dependent Rac exchange factor 2
chr1	11219996	11220198	203	*	ZBTB43Binding_SSSi_peak_354	183	9.22351	20.7457	18.3099	94	Intron (ENSMUST00000027056.11/109294, intron 34 of 39)	1	11258067	11297898	39832	1	109294	ENSMUST00000188189.6	-37869	ENSMUSG00000048960	Prex2	phosphatidylinositol-3,4,5-trisphosphate-dependent Rac exchange factor 2
chr1	11246392	11246520	129	*	ZBTB43Binding_SSSi_peak_355	84	7.18352	10.6648	8.46513	92	Intron (ENSMUST00000027056.11/109294, intron 35 of 39)	1	11258067	11297898	39832	1	109294	ENSMUST00000188189.6	-11547	ENSMUSG00000048960	Prex2	phosphatidylinositol-3,4,5-trisphosphate-dependent Rac exchange factor 2
chr1	11284474	11284661	188	*	ZBTB43Binding_SSSi_peak_356	133	9.12194	15.6484	13.31	95	Intron (ENSMUST00000027056.11/109294, intron 37 of 39)	1	11283993	11298204	14212	1	109294	ENSMUST00000188154.1	481	ENSMUSG00000048960	Prex2	phosphatidylinositol-3,4,5-trisphosphate-dependent Rac exchange factor 2
chr1	11292494	11292856	363	*	ZBTB43Binding_SSSi_peak_357	131	6.62774	15.4524	13.1225	267	Intron (ENSMUST00000027056.11/109294, intron 39 of 39)	1	11283993	11298204	14212	1	109294	ENSMUST00000188154.1	8501	ENSMUSG00000048960	Prex2	phosphatidylinositol-3,4,5-trisphosphate-dependent Rac exchange factor 2
chr1	11305235	11305410	176	*	ZBTB43Binding_SSSi_peak_358	91	7.45753	11.3449	9.12047	68	Distal Intergenic	1	11283993	11298204	14212	1	109294	ENSMUST00000188154.1	21242	ENSMUSG00000048960	Prex2	phosphatidylinositol-3,4,5-trisphosphate-dependent Rac exchange factor 2
chr1	11313763	11313943	181	*	ZBTB43Binding_SSSi_peak_359	76	6.61321	9.79414	7.6326	89	Distal Intergenic	1	11283993	11298204	14212	1	109294	ENSMUST00000188154.1	29770	ENSMUSG00000048960	Prex2	phosphatidylinositol-3,4,5-trisphosphate-dependent Rac exchange factor 2
chr1	11318951	11319364	414	*	ZBTB43Binding_SSSi_peak_360	2149	63.4777	220.102	214.94	179	Distal Intergenic	1	11283993	11298204	14212	1	109294	ENSMUST00000188154.1	34958	ENSMUSG00000048960	Prex2	phosphatidylinositol-3,4,5-trisphosphate-dependent Rac exchange factor 2
chr1	11339549	11339813	265	*	ZBTB43Binding_SSSi_peak_361	353	13.8619	38.0296	35.3796	116	Distal Intergenic	1	11283993	11298204	14212	1	109294	ENSMUST00000188154.1	55556	ENSMUSG00000048960	Prex2	phosphatidylinositol-3,4,5-trisphosphate-dependent Rac exchange factor 2
chr1	11356085	11356223	139	*	ZBTB43Binding_SSSi_peak_362	62	5.97238	8.38933	6.28728	45	Distal Intergenic	1	11414105	11601811	187707	1	320492	ENSMUST00000171690.8	-57882	ENSMUSG00000057715	A830018L16Rik	RIKEN cDNA A830018L16 gene
chr1	11435959	11436139	181	*	ZBTB43Binding_SSSi_peak_363	39	4.51343	5.87911	3.9064	99	Intron (ENSMUST00000171690.8/320492, intron 1 of 7)	1	11414509	11975397	560889	1	320492	ENSMUST00000179089.7	21450	ENSMUSG00000057715	A830018L16Rik	RIKEN cDNA A830018L16 gene
chr1	11437779	11437989	211	*	ZBTB43Binding_SSSi_peak_364	89	7.34009	11.1663	8.95757	104	Intron (ENSMUST00000171690.8/320492, intron 1 of 7)	1	11414509	11975397	560889	1	320492	ENSMUST00000179089.7	23270	ENSMUSG00000057715	A830018L16Rik	RIKEN cDNA A830018L16 gene
chr1	11459784	11459947	164	*	ZBTB43Binding_SSSi_peak_365	73	6.57795	9.50986	7.35405	66	Intron (ENSMUST00000171690.8/320492, intron 1 of 7)	1	11414509	11975397	560889	1	320492	ENSMUST00000179089.7	45275	ENSMUSG00000057715	A830018L16Rik	RIKEN cDNA A830018L16 gene
chr1	11479332	11479514	183	*	ZBTB43Binding_SSSi_peak_366	76	6.33446	9.79414	7.6326	95	Intron (ENSMUST00000171690.8/320492, intron 1 of 7)	1	11518671	11599993	81323	1	320492	ENSMUST00000141339.2	-39157	ENSMUSG00000057715	A830018L16Rik	RIKEN cDNA A830018L16 gene
chr1	11488939	11489069	131	*	ZBTB43Binding_SSSi_peak_367	49	5.06031	6.99656	4.95003	60	Intron (ENSMUST00000171690.8/320492, intron 1 of 7)	1	11518671	11599993	81323	1	320492	ENSMUST00000141339.2	-29602	ENSMUSG00000057715	A830018L16Rik	RIKEN cDNA A830018L16 gene
chr1	11499269	11499426	158	*	ZBTB43Binding_SSSi_peak_368	73	5.33567	9.51806	7.36211	88	Intron (ENSMUST00000171690.8/320492, intron 1 of 7)	1	11518671	11599993	81323	1	320492	ENSMUST00000141339.2	-19245	ENSMUSG00000057715	A830018L16Rik	RIKEN cDNA A830018L16 gene
chr1	11505940	11506161	222	*	ZBTB43Binding_SSSi_peak_369	96	7.17864	11.9298	9.68808	117	Intron (ENSMUST00000171690.8/320492, intron 1 of 7)	1	11518671	11599993	81323	1	320492	ENSMUST00000141339.2	-12510	ENSMUSG00000057715	A830018L16Rik	RIKEN cDNA A830018L16 gene
chr1	11510730	11510908	179	*	ZBTB43Binding_SSSi_peak_370	100	7.58065	12.2602	10.0131	107	Intron (ENSMUST00000171690.8/320492, intron 1 of 7)	1	11518671	11599993	81323	1	320492	ENSMUST00000141339.2	-7763	ENSMUSG00000057715	A830018L16Rik	RIKEN cDNA A830018L16 gene
chr1	11539440	11539590	151	*	ZBTB43Binding_SSSi_peak_371	73	6.57795	9.50986	7.35405	71	Intron (ENSMUST00000171690.8/320492, intron 3 of 7)	1	11518671	11599993	81323	1	320492	ENSMUST00000141339.2	20769	ENSMUSG00000057715	A830018L16Rik	RIKEN cDNA A830018L16 gene
chr1	11561276	11561438	163	*	ZBTB43Binding_SSSi_peak_372	109	6.90434	13.1909	10.9195	94	Intron (ENSMUST00000171690.8/320492, intron 4 of 7)	1	11579306	11596631	17326	1	320492	ENSMUST00000191437.1	-17868	ENSMUSG00000057715	A830018L16Rik	RIKEN cDNA A830018L16 gene
chr1	11584551	11584828	278	*	ZBTB43Binding_SSSi_peak_373	503	22.02	53.1587	50.3787	154	Intron (ENSMUST00000171690.8/320492, intron 5 of 7)	1	11579306	11596631	17326	1	320492	ENSMUST00000191437.1	5245	ENSMUSG00000057715	A830018L16Rik	RIKEN cDNA A830018L16 gene
chr1	11586614	11586851	238	*	ZBTB43Binding_SSSi_peak_374	211	12.3309	23.6817	21.1986	105	Intron (ENSMUST00000171690.8/320492, intron 5 of 7)	1	11579306	11596631	17326	1	320492	ENSMUST00000191437.1	7308	ENSMUSG00000057715	A830018L16Rik	RIKEN cDNA A830018L16 gene
chr1	11649285	11649415	131	*	ZBTB43Binding_SSSi_peak_375	39	4.42962	5.87242	3.90012	48	Intron (ENSMUST00000048613.13/320492, intron 7 of 13)	1	11579306	11596631	17326	1	320492	ENSMUST00000191437.1	69979	ENSMUSG00000057715	A830018L16Rik	RIKEN cDNA A830018L16 gene
chr1	11652564	11652713	150	*	ZBTB43Binding_SSSi_peak_376	39	4.84846	5.94877	3.96081	83	Intron (ENSMUST00000048613.13/320492, intron 7 of 13)	1	11579306	11596631	17326	1	320492	ENSMUST00000191437.1	73258	ENSMUSG00000057715	A830018L16Rik	RIKEN cDNA A830018L16 gene
chr1	11694079	11694275	197	*	ZBTB43Binding_SSSi_peak_377	120	8.69745	14.3123	12.0062	102	Intron (ENSMUST00000048613.13/320492, intron 7 of 13)	1	11579306	11596631	17326	1	320492	ENSMUST00000191437.1	114773	ENSMUSG00000057715	A830018L16Rik	RIKEN cDNA A830018L16 gene
chr1	11741295	11741455	161	*	ZBTB43Binding_SSSi_peak_378	80	6.87774	10.1966	8.01987	88	Intron (ENSMUST00000048613.13/320492, intron 7 of 13)	1	11579306	11596631	17326	1	320492	ENSMUST00000191437.1	161989	ENSMUSG00000057715	A830018L16Rik	RIKEN cDNA A830018L16 gene
chr1	11767704	11767900	197	*	ZBTB43Binding_SSSi_peak_379	171	10.5142	19.537	17.1221	106	Intron (ENSMUST00000048613.13/320492, intron 8 of 13)	1	11579306	11596631	17326	1	320492	ENSMUST00000191437.1	188398	ENSMUSG00000057715	A830018L16Rik	RIKEN cDNA A830018L16 gene
chr1	11768992	11769187	196	*	ZBTB43Binding_SSSi_peak_380	80	6.58784	10.1966	8.01987	152	Intron (ENSMUST00000048613.13/320492, intron 8 of 13)	1	11579306	11596631	17326	1	320492	ENSMUST00000191437.1	189686	ENSMUSG00000057715	A830018L16Rik	RIKEN cDNA A830018L16 gene
chr1	11794287	11794467	181	*	ZBTB43Binding_SSSi_peak_381	61	5.46186	8.20957	6.11494	104	Intron (ENSMUST00000048613.13/320492, intron 8 of 13)	1	11579306	11596631	17326	1	320492	ENSMUST00000191437.1	214981	ENSMUSG00000057715	A830018L16Rik	RIKEN cDNA A830018L16 gene
chr1	11829918	11830087	170	*	ZBTB43Binding_SSSi_peak_382	41	3.87371	6.17368	4.17983	87	Intron (ENSMUST00000048613.13/320492, intron 10 of 13)	1	11579306	11596631	17326	1	320492	ENSMUST00000191437.1	250612	ENSMUSG00000057715	A830018L16Rik	RIKEN cDNA A830018L16 gene
chr1	11905390	11905673	284	*	ZBTB43Binding_SSSi_peak_383	412	11.564	43.9965	41.2916	165	Intron (ENSMUST00000048613.13/320492, intron 10 of 13)	1	11579306	11596631	17326	1	320492	ENSMUST00000191437.1	326084	ENSMUSG00000057715	A830018L16Rik	RIKEN cDNA A830018L16 gene
chr1	11932141	11932334	194	*	ZBTB43Binding_SSSi_peak_384	191	11.3167	21.6133	19.1636	109	Intron (ENSMUST00000048613.13/320492, intron 10 of 13)	1	11579306	11596631	17326	1	320492	ENSMUST00000191437.1	352835	ENSMUSG00000057715	A830018L16Rik	RIKEN cDNA A830018L16 gene
chr1	11960061	11960199	139	*	ZBTB43Binding_SSSi_peak_385	46	4.58516	6.6833	4.65649	83	Intron (ENSMUST00000048613.13/320492, intron 12 of 13)	1	11579306	11596631	17326	1	320492	ENSMUST00000191437.1	380755	ENSMUSG00000057715	A830018L16Rik	RIKEN cDNA A830018L16 gene
chr1	11978271	11978451	181	*	ZBTB43Binding_SSSi_peak_386	79	5.0333	10.0802	7.91431	89	Distal Intergenic	1	11579306	11596631	17326	1	320492	ENSMUST00000191437.1	398965	ENSMUSG00000057715	A830018L16Rik	RIKEN cDNA A830018L16 gene
chr1	11994478	11994614	137	*	ZBTB43Binding_SSSi_peak_387	54	4.77842	7.53305	5.4591	42	Distal Intergenic	1	11579306	11596631	17326	1	320492	ENSMUST00000191437.1	415172	ENSMUSG00000057715	A830018L16Rik	RIKEN cDNA A830018L16 gene
chr1	11996966	11997179	214	*	ZBTB43Binding_SSSi_peak_388	59	4.1426	7.99138	5.90716	101	Distal Intergenic	1	11579306	11596631	17326	1	320492	ENSMUST00000191437.1	417660	ENSMUSG00000057715	A830018L16Rik	RIKEN cDNA A830018L16 gene
chr1	12003670	12003823	154	*	ZBTB43Binding_SSSi_peak_389	70	6.09335	9.21692	7.08572	48	Distal Intergenic	1	12425986	12426106	121	1	102465961	ENSMUST00000183490.1	-422163	ENSMUSG00000098555	Mir6341	microRNA 6341
chr1	12008415	12008614	200	*	ZBTB43Binding_SSSi_peak_390	56	5.17935	7.7606	5.679	91	Distal Intergenic	1	12425986	12426106	121	1	102465961	ENSMUST00000183490.1	-417372	ENSMUSG00000098555	Mir6341	microRNA 6341
chr1	12009722	12009855	134	*	ZBTB43Binding_SSSi_peak_391	39	4.84846	5.94877	3.96081	55	Distal Intergenic	1	12425986	12426106	121	1	102465961	ENSMUST00000183490.1	-416131	ENSMUSG00000098555	Mir6341	microRNA 6341
chr1	12012773	12012970	198	*	ZBTB43Binding_SSSi_peak_392	150	8.06392	17.4005	15.0244	98	Distal Intergenic	1	12425986	12426106	121	1	102465961	ENSMUST00000183490.1	-413016	ENSMUSG00000098555	Mir6341	microRNA 6341
chr1	12020156	12020283	128	*	ZBTB43Binding_SSSi_peak_393	53	5.31427	7.38202	5.31617	55	Distal Intergenic	1	12425986	12426106	121	1	102465961	ENSMUST00000183490.1	-405703	ENSMUSG00000098555	Mir6341	microRNA 6341
chr1	12021732	12021896	165	*	ZBTB43Binding_SSSi_peak_394	41	3.87371	6.17368	4.17983	72	Distal Intergenic	1	12425986	12426106	121	1	102465961	ENSMUST00000183490.1	-404090	ENSMUSG00000098555	Mir6341	microRNA 6341
chr1	12123895	12124110	216	*	ZBTB43Binding_SSSi_peak_395	89	6.32454	11.2084	8.99389	101	Distal Intergenic	1	12425986	12426106	121	1	102465961	ENSMUST00000183490.1	-301876	ENSMUSG00000098555	Mir6341	microRNA 6341
chr1	12125818	12125975	158	*	ZBTB43Binding_SSSi_peak_396	46	4.58516	6.6833	4.65649	75	Distal Intergenic	1	12425986	12426106	121	1	102465961	ENSMUST00000183490.1	-300011	ENSMUSG00000098555	Mir6341	microRNA 6341
chr1	12132804	12132923	120	*	ZBTB43Binding_SSSi_peak_397	24	3.61883	4.33257	2.42669	80	Distal Intergenic	1	12425986	12426106	121	1	102465961	ENSMUST00000183490.1	-293063	ENSMUSG00000098555	Mir6341	microRNA 6341
chr1	12133301	12133483	183	*	ZBTB43Binding_SSSi_peak_398	69	6.00805	9.08008	6.95029	79	Distal Intergenic	1	12425986	12426106	121	1	102465961	ENSMUST00000183490.1	-292503	ENSMUSG00000098555	Mir6341	microRNA 6341
chr1	12141305	12141498	194	*	ZBTB43Binding_SSSi_peak_399	80	6.58784	10.1966	8.01987	92	Distal Intergenic	1	12425986	12426106	121	1	102465961	ENSMUST00000183490.1	-284488	ENSMUSG00000098555	Mir6341	microRNA 6341
chr1	12162547	12162704	158	*	ZBTB43Binding_SSSi_peak_400	109	6.71107	13.1909	10.9195	113	Distal Intergenic	1	12425986	12426106	121	1	102465961	ENSMUST00000183490.1	-263282	ENSMUSG00000098555	Mir6341	microRNA 6341
chr1	12181513	12181692	180	*	ZBTB43Binding_SSSi_peak_401	45	3.67877	6.60524	4.59085	84	Distal Intergenic	1	12425986	12426106	121	1	102465961	ENSMUST00000183490.1	-244294	ENSMUSG00000098555	Mir6341	microRNA 6341
chr1	12224295	12224484	190	*	ZBTB43Binding_SSSi_peak_402	87	4.95431	11.0053	8.79761	89	Distal Intergenic	1	12425986	12426106	121	1	102465961	ENSMUST00000183490.1	-201502	ENSMUSG00000098555	Mir6341	microRNA 6341
chr1	12257224	12257407	184	*	ZBTB43Binding_SSSi_peak_403	33	3.21493	5.31046	3.36413	89	Distal Intergenic	1	12425986	12426106	121	1	102465961	ENSMUST00000183490.1	-168579	ENSMUSG00000098555	Mir6341	microRNA 6341
chr1	12260459	12260597	139	*	ZBTB43Binding_SSSi_peak_404	63	5.64666	8.50337	6.39427	42	Distal Intergenic	1	12425986	12426106	121	1	102465961	ENSMUST00000183490.1	-165389	ENSMUSG00000098555	Mir6341	microRNA 6341
chr1	12310891	12311010	120	*	ZBTB43Binding_SSSi_peak_405	38	4.19863	5.86499	3.89457	52	Distal Intergenic	1	12425986	12426106	121	1	102465961	ENSMUST00000183490.1	-114976	ENSMUSG00000098555	Mir6341	microRNA 6341
chr1	12320788	12320978	191	*	ZBTB43Binding_SSSi_peak_406	35	3.58382	5.46828	3.51544	99	Distal Intergenic	1	12425986	12426106	121	1	102465961	ENSMUST00000183490.1	-105008	ENSMUSG00000098555	Mir6341	microRNA 6341
chr1	12368066	12368207	142	*	ZBTB43Binding_SSSi_peak_407	69	6.00805	9.08008	6.95029	80	Distal Intergenic	1	12425986	12426106	121	1	102465961	ENSMUST00000183490.1	-57779	ENSMUSG00000098555	Mir6341	microRNA 6341
chr1	12431816	12431935	120	*	ZBTB43Binding_SSSi_peak_408	55	5.49822	7.66189	5.58527	84	Distal Intergenic	1	12425986	12426106	121	1	102465961	ENSMUST00000183490.1	5830	ENSMUSG00000098555	Mir6341	microRNA 6341
chr1	12435034	12435248	215	*	ZBTB43Binding_SSSi_peak_409	179	7.93228	20.3845	17.9555	99	Distal Intergenic	1	12425986	12426106	121	1	102465961	ENSMUST00000183490.1	9048	ENSMUSG00000098555	Mir6341	microRNA 6341
chr1	12472642	12472831	190	*	ZBTB43Binding_SSSi_peak_410	20	3.84794	3.9051	2.05368	27	Distal Intergenic	1	12425986	12426106	121	1	102465961	ENSMUST00000183490.1	46656	ENSMUSG00000098555	Mir6341	microRNA 6341
chr1	12478354	12478613	260	*	ZBTB43Binding_SSSi_peak_411	654	26.011	68.3327	65.4426	141	Distal Intergenic	1	12425986	12426106	121	1	102465961	ENSMUST00000183490.1	52368	ENSMUSG00000098555	Mir6341	microRNA 6341
chr1	12499616	12499863	248	*	ZBTB43Binding_SSSi_peak_412	536	22.8221	56.5026	53.6969	118	Distal Intergenic	1	12425986	12426106	121	1	102465961	ENSMUST00000183490.1	73630	ENSMUSG00000098555	Mir6341	microRNA 6341
chr1	12506472	12507104	633	*	ZBTB43Binding_SSSi_peak_413	344	11.7009	37.0673	34.426	334	Distal Intergenic	1	12425986	12426106	121	1	102465961	ENSMUST00000183490.1	80486	ENSMUSG00000098555	Mir6341	microRNA 6341
chr1	12546660	12546846	187	*	ZBTB43Binding_SSSi_peak_414	69	6.00805	9.08008	6.95029	82	Distal Intergenic	1	12425986	12426106	121	1	102465961	ENSMUST00000183490.1	120674	ENSMUSG00000098555	Mir6341	microRNA 6341
chr1	12548697	12548907	211	*	ZBTB43Binding_SSSi_peak_415	189	8.07722	21.4139	18.9685	105	Distal Intergenic	1	12667563	12673090	5528	1	329096	ENSMUST00000181272.1	-118656	ENSMUSG00000097171	Gm17644	predicted gene, 17644
chr1	12586135	12586355	221	*	ZBTB43Binding_SSSi_peak_416	259	13.5454	28.4555	25.9094	113	Distal Intergenic	1	12667563	12673090	5528	1	329096	ENSMUST00000181272.1	-81208	ENSMUSG00000097171	Gm17644	predicted gene, 17644
chr1	12602968	12603202	235	*	ZBTB43Binding_SSSi_peak_417	141	9.38461	16.5199	14.1618	156	Distal Intergenic	1	12667563	12673090	5528	1	329096	ENSMUST00000181272.1	-64361	ENSMUSG00000097171	Gm17644	predicted gene, 17644
chr1	12618720	12619024	305	*	ZBTB43Binding_SSSi_peak_418	405	10.2164	43.2033	40.508	147	Distal Intergenic	1	12667563	12673090	5528	1	329096	ENSMUST00000181272.1	-48539	ENSMUSG00000097171	Gm17644	predicted gene, 17644
chr1	12657482	12657868	387	*	ZBTB43Binding_SSSi_peak_419	47	2.45415	6.75587	4.72847	136	Distal Intergenic	1	12667563	12673090	5528	1	329096	ENSMUST00000181272.1	-9695	ENSMUSG00000097171	Gm17644	predicted gene, 17644
chr1	12672658	12672837	180	*	ZBTB43Binding_SSSi_peak_420	108	7.64004	13.0835	10.8177	83	Exon (ENSMUST00000181272.1/329096, exon 3 of 3)	1	12667563	12673090	5528	1	329096	ENSMUST00000181272.1	5095	ENSMUSG00000097171	Gm17644	predicted gene, 17644
chr1	12697672	12697791	120	*	ZBTB43Binding_SSSi_peak_421	49	5.13835	6.95302	4.90761	56	Intron (ENSMUST00000177608.7/240725, intron 1 of 21)	1	12692532	12852489	159958	1	240725	ENSMUST00000186051.6	5140	ENSMUSG00000016918	Sulf1	sulfatase 1
chr1	12700414	12700652	239	*	ZBTB43Binding_SSSi_peak_422	89	6.32454	11.2084	8.99389	119	Intron (ENSMUST00000177608.7/240725, intron 1 of 21)	1	12692532	12852489	159958	1	240725	ENSMUST00000186051.6	7882	ENSMUSG00000016918	Sulf1	sulfatase 1
chr1	12703043	12703220	178	*	ZBTB43Binding_SSSi_peak_423	91	7.16763	11.3449	9.12047	89	Intron (ENSMUST00000177608.7/240725, intron 1 of 21)	1	12692532	12852489	159958	1	240725	ENSMUST00000186051.6	10511	ENSMUSG00000016918	Sulf1	sulfatase 1
chr1	12706004	12706472	469	*	ZBTB43Binding_SSSi_peak_424	1322	25.1312	135.74	132.272	241	Intron (ENSMUST00000177608.7/240725, intron 1 of 21)	1	12718459	12822916	104458	1	240725	ENSMUST00000187376.6	-11987	ENSMUSG00000016918	Sulf1	sulfatase 1
chr1	12710408	12710578	171	*	ZBTB43Binding_SSSi_peak_425	39	4.84846	5.94877	3.96081	79	Intron (ENSMUST00000177608.7/240725, intron 1 of 21)	1	12718459	12822916	104458	1	240725	ENSMUST00000187376.6	-7881	ENSMUSG00000016918	Sulf1	sulfatase 1
chr1	12722125	12722513	389	*	ZBTB43Binding_SSSi_peak_426	1005	28.55	103.721	100.574	211	Intron (ENSMUST00000177608.7/240725, intron 1 of 21)	1	12719464	12786549	67086	1	240725	ENSMUST00000189541.6	2661	ENSMUSG00000016918	Sulf1	sulfatase 1
chr1	12730779	12730906	128	*	ZBTB43Binding_SSSi_peak_427	51	5.19832	7.20596	5.1543	65	Intron (ENSMUST00000177608.7/240725, intron 2 of 21)	1	12728119	12786639	58521	1	240725	ENSMUST00000186405.6	2660	ENSMUSG00000016918	Sulf1	sulfatase 1
chr1	12748525	12748644	120	*	ZBTB43Binding_SSSi_peak_428	42	5.06402	6.26359	4.2531	44	Intron (ENSMUST00000177608.7/240725, intron 2 of 21)	1	12728119	12786639	58521	1	240725	ENSMUST00000186405.6	20406	ENSMUSG00000016918	Sulf1	sulfatase 1
chr1	12761590	12761788	199	*	ZBTB43Binding_SSSi_peak_429	96	7.48631	11.8515	9.61186	95	Intron (ENSMUST00000177608.7/240725, intron 2 of 21)	1	12785443	12788818	3376	1	240725	ENSMUST00000186674.1	-23655	ENSMUSG00000016918	Sulf1	sulfatase 1
chr1	12780093	12780224	132	*	ZBTB43Binding_SSSi_peak_430	42	5.03998	6.22829	4.23354	35	Intron (ENSMUST00000177608.7/240725, intron 2 of 21)	1	12785443	12788818	3376	1	240725	ENSMUST00000186674.1	-5219	ENSMUSG00000016918	Sulf1	sulfatase 1
chr1	12806691	12806897	207	*	ZBTB43Binding_SSSi_peak_431	38	4.00536	5.86499	3.89457	108	Intron (ENSMUST00000177608.7/240725, intron 6 of 21)	1	12785443	12788818	3376	1	240725	ENSMUST00000186674.1	21248	ENSMUSG00000016918	Sulf1	sulfatase 1
chr1	12816492	12816706	215	*	ZBTB43Binding_SSSi_peak_432	482	18.7357	50.999	48.238	105	Intron (ENSMUST00000177608.7/240725, intron 7 of 21)	1	12836028	12840497	4470	1	240725	ENSMUST00000189447.1	-19322	ENSMUSG00000016918	Sulf1	sulfatase 1
chr1	12832536	12832696	161	*	ZBTB43Binding_SSSi_peak_433	121	8.56444	14.4251	12.1164	56	Intron (ENSMUST00000177608.7/240725, intron 12 of 21)	1	12836028	12840497	4470	1	240725	ENSMUST00000189447.1	-3332	ENSMUSG00000016918	Sulf1	sulfatase 1
chr1	12840881	12841495	615	*	ZBTB43Binding_SSSi_peak_434	1644	39.581	168.399	164.474	259	Promoter (1-2kb)	1	12842791	12861192	18402	1	240725	ENSMUST00000185780.1	-1296	ENSMUSG00000016918	Sulf1	sulfatase 1
chr1	12845022	12845236	215	*	ZBTB43Binding_SSSi_peak_435	39	3.56281	5.94584	3.96081	103	Intron (ENSMUST00000177608.7/240725, intron 18 of 21)	1	12842791	12861192	18402	1	240725	ENSMUST00000185780.1	2231	ENSMUSG00000016918	Sulf1	sulfatase 1
chr1	12846665	12846793	129	*	ZBTB43Binding_SSSi_peak_436	126	8.61712	14.9606	12.6389	83	Intron (ENSMUST00000177608.7/240725, intron 18 of 21)	1	12842791	12861192	18402	1	240725	ENSMUST00000185780.1	3874	ENSMUSG00000016918	Sulf1	sulfatase 1
chr1	12867828	12868036	209	*	ZBTB43Binding_SSSi_peak_437	124	8.48142	14.7411	12.4285	108	3' UTR	1	12842791	12861192	18402	1	240725	ENSMUST00000185780.1	25037	ENSMUSG00000016918	Sulf1	sulfatase 1
chr1	12877740	12877956	217	*	ZBTB43Binding_SSSi_peak_438	80	6.87774	10.1966	8.01987	109	Intron (ENSMUST00000188454.6/240726, intron 8 of 9)	1	12842791	12861192	18402	1	240725	ENSMUST00000185780.1	34949	ENSMUSG00000016918	Sulf1	sulfatase 1
chr1	12907543	12907850	308	*	ZBTB43Binding_SSSi_peak_439	618	20.2396	64.7125	61.8481	171	Intron (ENSMUST00000188454.6/240726, intron 5 of 9)	1	12881330	12925043	43714	2	240726	ENSMUST00000133201.2	17193	ENSMUSG00000025938	Slco5a1	solute carrier organic anion transporter family, member 5A1
chr1	12921769	12921998	230	*	ZBTB43Binding_SSSi_peak_440	119	7.0976	14.2141	11.9157	116	Intron (ENSMUST00000188454.6/240726, intron 4 of 9)	1	12881330	12925043	43714	2	240726	ENSMUST00000133201.2	3045	ENSMUSG00000025938	Slco5a1	solute carrier organic anion transporter family, member 5A1
chr1	12933397	12933590	194	*	ZBTB43Binding_SSSi_peak_441	107	7.67846	13.0416	10.7795	88	Intron (ENSMUST00000188454.6/240726, intron 4 of 9)	1	12881330	12925043	43714	2	240726	ENSMUST00000133201.2	-8354	ENSMUSG00000025938	Slco5a1	solute carrier organic anion transporter family, member 5A1
chr1	12935499	12935677	179	*	ZBTB43Binding_SSSi_peak_442	133	7.94508	15.6721	13.3333	83	Intron (ENSMUST00000188454.6/240726, intron 4 of 9)	1	12881330	12925043	43714	2	240726	ENSMUST00000133201.2	-10456	ENSMUSG00000025938	Slco5a1	solute carrier organic anion transporter family, member 5A1
chr1	12961633	12961878	246	*	ZBTB43Binding_SSSi_peak_443	80	6.87774	10.1966	8.01987	149	Intron (ENSMUST00000188454.6/240726, intron 2 of 9)	1	12879683	12990914	111232	2	240726	ENSMUST00000146763.7	29036	ENSMUSG00000025938	Slco5a1	solute carrier organic anion transporter family, member 5A1
chr1	12967258	12967513	256	*	ZBTB43Binding_SSSi_peak_444	237	13.3942	26.2994	23.7821	118	Intron (ENSMUST00000188454.6/240726, intron 2 of 9)	1	12879683	12990914	111232	2	240726	ENSMUST00000146763.7	23401	ENSMUSG00000025938	Slco5a1	solute carrier organic anion transporter family, member 5A1
chr1	12974930	12975134	205	*	ZBTB43Binding_SSSi_peak_445	55	5.49822	7.66189	5.58527	137	Intron (ENSMUST00000188454.6/240726, intron 2 of 9)	1	12879683	12990914	111232	2	240726	ENSMUST00000146763.7	15780	ENSMUSG00000025938	Slco5a1	solute carrier organic anion transporter family, member 5A1
chr1	12988562	12988714	153	*	ZBTB43Binding_SSSi_peak_446	39	4.55856	5.94877	3.96081	80	Intron (ENSMUST00000188454.6/240726, intron 2 of 9)	1	12879683	12990914	111232	2	240726	ENSMUST00000146763.7	2200	ENSMUSG00000025938	Slco5a1	solute carrier organic anion transporter family, member 5A1
chr1	12991806	12991993	188	*	ZBTB43Binding_SSSi_peak_447	194	9.61004	21.8929	19.4379	103	Promoter (<=1kb)	1	12975819	12991177	15359	2	240726	ENSMUST00000191566.1	-629	ENSMUSG00000025938	Slco5a1	solute carrier organic anion transporter family, member 5A1
chr1	12992367	12992511	145	*	ZBTB43Binding_SSSi_peak_448	46	4.58516	6.6833	4.65649	64	Intron (ENSMUST00000188454.6/240726, intron 1 of 9)	1	12866549	12992650	126102	2	240726	ENSMUST00000188454.6	139	ENSMUSG00000025938	Slco5a1	solute carrier organic anion transporter family, member 5A1
chr1	13002652	13002836	185	*	ZBTB43Binding_SSSi_peak_449	87	5.3232	10.9285	8.72198	98	Distal Intergenic	1	12866549	12992650	126102	2	240726	ENSMUST00000188454.6	-10002	ENSMUSG00000025938	Slco5a1	solute carrier organic anion transporter family, member 5A1
chr1	13023507	13023700	194	*	ZBTB43Binding_SSSi_peak_450	84	7.18352	10.6648	8.46513	83	Distal Intergenic	1	12866549	12992650	126102	2	240726	ENSMUST00000188454.6	-30857	ENSMUSG00000025938	Slco5a1	solute carrier organic anion transporter family, member 5A1
chr1	13027393	13027622	230	*	ZBTB43Binding_SSSi_peak_451	163	10.0666	18.7993	16.3955	147	Distal Intergenic	1	12866549	12992650	126102	2	240726	ENSMUST00000188454.6	-34743	ENSMUSG00000025938	Slco5a1	solute carrier organic anion transporter family, member 5A1
chr1	13031370	13031519	150	*	ZBTB43Binding_SSSi_peak_452	81	6.51603	10.317	8.13057	96	Distal Intergenic	1	12866549	12992650	126102	2	240726	ENSMUST00000188454.6	-38720	ENSMUSG00000025938	Slco5a1	solute carrier organic anion transporter family, member 5A1
chr1	13046355	13046792	438	*	ZBTB43Binding_SSSi_peak_453	782	26.7857	81.2386	78.2592	187	Distal Intergenic	1	12866549	12992650	126102	2	240726	ENSMUST00000188454.6	-53705	ENSMUSG00000025938	Slco5a1	solute carrier organic anion transporter family, member 5A1
chr1	13047345	13047605	261	*	ZBTB43Binding_SSSi_peak_454	107	7.67846	13.0416	10.7795	89	Distal Intergenic	1	12866549	12992650	126102	2	240726	ENSMUST00000188454.6	-54695	ENSMUSG00000025938	Slco5a1	solute carrier organic anion transporter family, member 5A1
chr1	13057179	13057616	438	*	ZBTB43Binding_SSSi_peak_455	2149	63.7564	220.102	214.94	221	Distal Intergenic	1	12866549	12992650	126102	2	240726	ENSMUST00000188454.6	-64529	ENSMUSG00000025938	Slco5a1	solute carrier organic anion transporter family, member 5A1
chr1	13062530	13063084	555	*	ZBTB43Binding_SSSi_peak_456	1128	25.761	116.142	112.888	201	Distal Intergenic	1	13113457	13127163	13707	2	383491	ENSMUST00000047577.6	64079	ENSMUSG00000042414	Prdm14	PR domain containing 14
chr1	13063699	13063876	178	*	ZBTB43Binding_SSSi_peak_457	80	5.74475	10.2513	8.0673	58	Distal Intergenic	1	13113457	13127163	13707	2	383491	ENSMUST00000047577.6	63287	ENSMUSG00000042414	Prdm14	PR domain containing 14
chr1	13069994	13070233	240	*	ZBTB43Binding_SSSi_peak_458	603	24.5615	63.2096	60.3563	125	Intron (ENSMUST00000187394.1/ENSMUST00000187394.1, intron 1 of 3)	1	13113457	13127163	13707	2	383491	ENSMUST00000047577.6	56930	ENSMUSG00000042414	Prdm14	PR domain containing 14
chr1	13078735	13078914	180	*	ZBTB43Binding_SSSi_peak_459	81	6.77957	10.317	8.13057	86	Distal Intergenic	1	13113457	13127163	13707	2	383491	ENSMUST00000047577.6	48249	ENSMUSG00000042414	Prdm14	PR domain containing 14
chr1	13089058	13089184	127	*	ZBTB43Binding_SSSi_peak_460	56	5.17935	7.7606	5.679	49	Distal Intergenic	1	13113457	13127163	13707	2	383491	ENSMUST00000047577.6	37979	ENSMUSG00000042414	Prdm14	PR domain containing 14
chr1	13121418	13121598	181	*	ZBTB43Binding_SSSi_peak_461	98	7.44945	12.054	9.81025	72	Intron (ENSMUST00000047577.6/383491, intron 5 of 7)	1	13113457	13127163	13707	2	383491	ENSMUST00000047577.6	5565	ENSMUSG00000042414	Prdm14	PR domain containing 14
chr1	13123039	13123282	244	*	ZBTB43Binding_SSSi_peak_462	69	6.00805	9.08008	6.95029	184	Intron (ENSMUST00000047577.6/383491, intron 4 of 7)	1	13113457	13127163	13707	2	383491	ENSMUST00000047577.6	3881	ENSMUSG00000042414	Prdm14	PR domain containing 14
chr1	13127497	13127980	484	*	ZBTB43Binding_SSSi_peak_463	738	22.752	76.7802	73.831	358	Promoter (<=1kb)	1	13113457	13127163	13707	2	383491	ENSMUST00000047577.6	-334	ENSMUSG00000042414	Prdm14	PR domain containing 14
chr1	13157790	13157998	209	*	ZBTB43Binding_SSSi_peak_464	52	5.66959	7.30609	5.24158	65	Intron (ENSMUST00000081713.10/17978, intron 14 of 21)	1	13148429	13151018	2590	2	17978	ENSMUST00000133232.1	-6772	ENSMUSG00000005886	Ncoa2	nuclear receptor coactivator 2
chr1	13158923	13159044	122	*	ZBTB43Binding_SSSi_peak_465	39	4.84846	5.94877	3.96081	83	Intron (ENSMUST00000081713.10/17978, intron 14 of 21)	1	13148429	13151018	2590	2	17978	ENSMUST00000133232.1	-7905	ENSMUSG00000005886	Ncoa2	nuclear receptor coactivator 2
chr1	13254835	13255425	591	*	ZBTB43Binding_SSSi_peak_466	1472	27.1025	150.876	147.218	317	Intron (ENSMUST00000081713.10/17978, intron 2 of 21)	1	13190106	13299722	109617	2	17978	ENSMUST00000145280.1	44297	ENSMUSG00000005886	Ncoa2	nuclear receptor coactivator 2
chr1	13258150	13258299	150	*	ZBTB43Binding_SSSi_peak_467	24	3.42557	4.33257	2.42669	63	Intron (ENSMUST00000081713.10/17978, intron 2 of 21)	1	13190106	13299722	109617	2	17978	ENSMUST00000145280.1	41423	ENSMUSG00000005886	Ncoa2	nuclear receptor coactivator 2
chr1	13268376	13268808	433	*	ZBTB43Binding_SSSi_peak_468	706	27.7503	73.5302	70.604	237	Intron (ENSMUST00000081713.10/17978, intron 2 of 21)	1	13190106	13299722	109617	2	17978	ENSMUST00000145280.1	30914	ENSMUSG00000005886	Ncoa2	nuclear receptor coactivator 2
chr1	13272782	13273264	483	*	ZBTB43Binding_SSSi_peak_469	931	13.5752	96.2627	93.1771	197	Intron (ENSMUST00000081713.10/17978, intron 2 of 21)	1	13190106	13299722	109617	2	17978	ENSMUST00000145280.1	26458	ENSMUSG00000005886	Ncoa2	nuclear receptor coactivator 2
chr1	13282000	13282199	200	*	ZBTB43Binding_SSSi_peak_470	132	9.30302	15.5827	13.2466	106	Intron (ENSMUST00000081713.10/17978, intron 2 of 21)	1	13190106	13299722	109617	2	17978	ENSMUST00000145280.1	17523	ENSMUSG00000005886	Ncoa2	nuclear receptor coactivator 2
chr1	13289083	13289236	154	*	ZBTB43Binding_SSSi_peak_471	22	3.68887	4.07966	2.21015	88	Intron (ENSMUST00000081713.10/17978, intron 1 of 21)	1	13190106	13299722	109617	2	17978	ENSMUST00000145280.1	10486	ENSMUSG00000005886	Ncoa2	nuclear receptor coactivator 2
chr1	13297370	13297524	155	*	ZBTB43Binding_SSSi_peak_472	96	7.48631	11.8515	9.61186	96	Exon (ENSMUST00000194357.1/ENSMUST00000194357.1, exon 1 of 1)	1	13190106	13299722	109617	2	17978	ENSMUST00000145280.1	2198	ENSMUSG00000005886	Ncoa2	nuclear receptor coactivator 2
chr1	13300355	13300534	180	*	ZBTB43Binding_SSSi_peak_473	117	8.49717	13.996	11.7051	101	Promoter (<=1kb)	1	13190106	13299722	109617	2	17978	ENSMUST00000145280.1	-633	ENSMUSG00000005886	Ncoa2	nuclear receptor coactivator 2
chr1	13303214	13303365	152	*	ZBTB43Binding_SSSi_peak_474	96	7.78909	11.8515	9.61186	62	Intron (ENSMUST00000081713.10/17978, intron 1 of 21)	1	13190106	13299722	109617	2	17978	ENSMUST00000145280.1	-3492	ENSMUSG00000005886	Ncoa2	nuclear receptor coactivator 2
chr1	13322622	13322817	196	*	ZBTB43Binding_SSSi_peak_475	80	6.58784	10.1966	8.01987	86	Intron (ENSMUST00000081713.10/17978, intron 1 of 21)	1	13190106	13299722	109617	2	17978	ENSMUST00000145280.1	-22900	ENSMUSG00000005886	Ncoa2	nuclear receptor coactivator 2
chr1	13384056	13384181	126	*	ZBTB43Binding_SSSi_peak_476	76	6.42891	9.78588	7.62727	59	Intron (ENSMUST00000185813.1/ENSMUST00000185813.1, intron 1 of 1)	1	13164501	13374083	209583	2	17978	ENSMUST00000147927.7	-9973	ENSMUSG00000005886	Ncoa2	nuclear receptor coactivator 2
chr1	13385223	13385385	163	*	ZBTB43Binding_SSSi_peak_477	60	5.11974	8.09329	6.00242	75	Intron (ENSMUST00000185813.1/ENSMUST00000185813.1, intron 1 of 1)	1	13164501	13374083	209583	2	17978	ENSMUST00000147927.7	-11140	ENSMUSG00000005886	Ncoa2	nuclear receptor coactivator 2
chr1	13389717	13389918	202	*	ZBTB43Binding_SSSi_peak_478	203	11.806	22.8283	20.3596	96	Distal Intergenic	1	13164501	13374083	209583	2	17978	ENSMUST00000147927.7	-15634	ENSMUSG00000005886	Ncoa2	nuclear receptor coactivator 2
chr1	13413901	13414048	148	*	ZBTB43Binding_SSSi_peak_479	49	5.13835	6.95302	4.90761	64	Distal Intergenic	1	13164501	13374083	209583	2	17978	ENSMUST00000147927.7	-39818	ENSMUSG00000005886	Ncoa2	nuclear receptor coactivator 2
chr1	13421820	13421960	141	*	ZBTB43Binding_SSSi_peak_480	48	5.40663	6.92154	4.88873	87	Distal Intergenic	1	13164501	13374083	209583	2	17978	ENSMUST00000147927.7	-47737	ENSMUSG00000005886	Ncoa2	nuclear receptor coactivator 2
chr1	13424843	13425107	265	*	ZBTB43Binding_SSSi_peak_481	422	9.58522	44.9915	42.28	123	Distal Intergenic	1	13164501	13374083	209583	2	17978	ENSMUST00000147927.7	-50760	ENSMUSG00000005886	Ncoa2	nuclear receptor coactivator 2
chr1	13483163	13483328	166	*	ZBTB43Binding_SSSi_peak_482	59	5.71815	7.99793	5.90775	60	Distal Intergenic	1	13576144	13579798	3655	2	72265	ENSMUST00000185447.1	96470	ENSMUSG00000025935	Tram1	translocating chain-associating membrane protein 1
chr1	13522689	13522913	225	*	ZBTB43Binding_SSSi_peak_483	320	11.1211	34.7042	32.0888	111	Distal Intergenic	1	13576144	13579798	3655	2	72265	ENSMUST00000185447.1	56885	ENSMUSG00000025935	Tram1	translocating chain-associating membrane protein 1
chr1	13526246	13526426	181	*	ZBTB43Binding_SSSi_peak_484	109	8.00695	13.2265	10.9527	86	Distal Intergenic	1	13576144	13579798	3655	2	72265	ENSMUST00000185447.1	53372	ENSMUSG00000025935	Tram1	translocating chain-associating membrane protein 1
chr1	13527502	13527660	159	*	ZBTB43Binding_SSSi_peak_485	52	5.36681	7.30609	5.24158	68	Distal Intergenic	1	13576144	13579798	3655	2	72265	ENSMUST00000185447.1	52138	ENSMUSG00000025935	Tram1	translocating chain-associating membrane protein 1
chr1	13530176	13530601	426	*	ZBTB43Binding_SSSi_peak_486	1562	39.3728	160.01	156.204	200	Distal Intergenic	1	13576144	13579798	3655	2	72265	ENSMUST00000185447.1	49197	ENSMUSG00000025935	Tram1	translocating chain-associating membrane protein 1
chr1	13532375	13532601	227	*	ZBTB43Binding_SSSi_peak_487	96	7.48631	11.8515	9.61186	141	Distal Intergenic	1	13576144	13579798	3655	2	72265	ENSMUST00000185447.1	47197	ENSMUSG00000025935	Tram1	translocating chain-associating membrane protein 1
chr1	13585478	13585597	120	*	ZBTB43Binding_SSSi_peak_488	33	4.45845	5.26596	3.32107	73	Intron (ENSMUST00000027068.10/72265, intron 1 of 10)	1	13578118	13589875	11758	2	72265	ENSMUST00000188377.1	4278	ENSMUSG00000025935	Tram1	translocating chain-associating membrane protein 1
chr1	13653049	13653257	209	*	ZBTB43Binding_SSSi_peak_489	31	3.8121	5.08049	3.14563	97	Intron (ENSMUST00000027071.6/212442, intron 1 of 6)	1	13623330	13660546	37217	2	212442	ENSMUST00000027071.6	7289	ENSMUSG00000025937	Lactb2	lactamase, beta 2
chr1	13658945	13659099	155	*	ZBTB43Binding_SSSi_peak_490	139	8.54398	16.2984	13.9492	81	Intron (ENSMUST00000027071.6/212442, intron 1 of 6)	1	13623330	13660546	37217	2	212442	ENSMUST00000027071.6	1447	ENSMUSG00000025937	Lactb2	lactamase, beta 2
chr1	13667113	13667278	166	*	ZBTB43Binding_SSSi_peak_491	69	6.29794	9.08008	6.95029	105	Promoter (1-2kb)	1	13668771	13701723	32953	1	381246	ENSMUST00000088542.3	-1493	ENSMUSG00000067813	Xkr9	X-linked Kx blood group related 9
chr1	13677465	13677671	207	*	ZBTB43Binding_SSSi_peak_492	151	9.77671	17.4972	15.1177	100	Intron (ENSMUST00000088542.3/381246, intron 2 of 3)	1	13668771	13701723	32953	1	381246	ENSMUST00000088542.3	8694	ENSMUSG00000067813	Xkr9	X-linked Kx blood group related 9
chr1	13706101	13706233	133	*	ZBTB43Binding_SSSi_peak_493	38	4.7721	5.83804	3.87624	64	Distal Intergenic	1	13668771	13701723	32953	1	381246	ENSMUST00000088542.3	37330	ENSMUSG00000067813	Xkr9	X-linked Kx blood group related 9
chr1	13717559	13717695	137	*	ZBTB43Binding_SSSi_peak_494	49	5.43913	6.96886	4.92317	78	Distal Intergenic	1	13668771	13701723	32953	1	381246	ENSMUST00000088542.3	48788	ENSMUSG00000067813	Xkr9	X-linked Kx blood group related 9
chr1	13785084	13785218	135	*	ZBTB43Binding_SSSi_peak_495	73	6.27516	9.50986	7.35405	55	Distal Intergenic	1	13785883	13786879	997	2	433273	ENSMUST00000180415.1	1661	ENSMUSG00000097711	Gm5523	glyceraldehyde-3-phosphate dehydrogenase pseudogene
chr1	13799820	13799969	150	*	ZBTB43Binding_SSSi_peak_496	38	4.00536	5.86499	3.89457	63	Distal Intergenic	1	13785883	13786879	997	2	433273	ENSMUST00000180415.1	-12941	ENSMUSG00000097711	Gm5523	glyceraldehyde-3-phosphate dehydrogenase pseudogene
chr1	13824454	13824613	160	*	ZBTB43Binding_SSSi_peak_497	82	7.0181	10.411	8.22189	83	Distal Intergenic	1	13785883	13786879	997	2	433273	ENSMUST00000180415.1	-37575	ENSMUSG00000097711	Gm5523	glyceraldehyde-3-phosphate dehydrogenase pseudogene
chr1	13833805	13834061	257	*	ZBTB43Binding_SSSi_peak_498	287	14.9949	31.3661	28.7835	178	Distal Intergenic	1	13785883	13786879	997	2	433273	ENSMUST00000180415.1	-46926	ENSMUSG00000097711	Gm5523	glyceraldehyde-3-phosphate dehydrogenase pseudogene
chr1	13862081	13862523	443	*	ZBTB43Binding_SSSi_peak_499	1076	21.6524	110.821	107.614	283	Distal Intergenic	1	13785883	13786879	997	2	433273	ENSMUST00000180415.1	-75202	ENSMUSG00000097711	Gm5523	glyceraldehyde-3-phosphate dehydrogenase pseudogene
chr1	13923112	13923261	150	*	ZBTB43Binding_SSSi_peak_500	52	5.36681	7.30609	5.24158	94	Distal Intergenic	1	13785883	13786879	997	2	433273	ENSMUST00000180415.1	-136233	ENSMUSG00000097711	Gm5523	glyceraldehyde-3-phosphate dehydrogenase pseudogene
chr1	13925256	13925504	249	*	ZBTB43Binding_SSSi_peak_501	150	8.06392	17.4005	15.0244	107	Distal Intergenic	1	13785883	13786879	997	2	433273	ENSMUST00000180415.1	-138377	ENSMUSG00000097711	Gm5523	glyceraldehyde-3-phosphate dehydrogenase pseudogene
chr1	13994411	13994649	239	*	ZBTB43Binding_SSSi_peak_502	171	10.5142	19.537	17.1221	93	Distal Intergenic	1	13785883	13786879	997	2	433273	ENSMUST00000180415.1	-207532	ENSMUSG00000097711	Gm5523	glyceraldehyde-3-phosphate dehydrogenase pseudogene
chr1	14000215	14000424	210	*	ZBTB43Binding_SSSi_peak_503	302	15.2848	32.8437	30.2456	109	Distal Intergenic	1	13785883	13786879	997	2	433273	ENSMUST00000180415.1	-213336	ENSMUSG00000097711	Gm5523	glyceraldehyde-3-phosphate dehydrogenase pseudogene
chr1	14049692	14049936	245	*	ZBTB43Binding_SSSi_peak_504	217	10.1898	24.2325	21.7407	127	Distal Intergenic	1	14207926	14231492	23567	2	14048	ENSMUST00000189526.1	181556	ENSMUSG00000025932	Eya1	EYA transcriptional coactivator and phosphatase 1
chr1	14060096	14060246	151	*	ZBTB43Binding_SSSi_peak_505	73	6.27516	9.50986	7.35405	89	Distal Intergenic	1	14207926	14231492	23567	2	14048	ENSMUST00000189526.1	171246	ENSMUSG00000025932	Eya1	EYA transcriptional coactivator and phosphatase 1
chr1	14071348	14071622	275	*	ZBTB43Binding_SSSi_peak_506	587	25.0479	61.6179	58.7737	115	Distal Intergenic	1	14207926	14231492	23567	2	14048	ENSMUST00000189526.1	159870	ENSMUSG00000025932	Eya1	EYA transcriptional coactivator and phosphatase 1
chr1	14095191	14095352	162	*	ZBTB43Binding_SSSi_peak_507	151	6.9363	17.4984	15.119	86	Distal Intergenic	1	14207926	14231492	23567	2	14048	ENSMUST00000189526.1	136140	ENSMUSG00000025932	Eya1	EYA transcriptional coactivator and phosphatase 1
chr1	14150202	14150412	211	*	ZBTB43Binding_SSSi_peak_508	114	8.03733	13.7287	11.4398	100	Distal Intergenic	1	14207926	14231492	23567	2	14048	ENSMUST00000189526.1	81080	ENSMUSG00000025932	Eya1	EYA transcriptional coactivator and phosphatase 1
chr1	14169839	14170014	176	*	ZBTB43Binding_SSSi_peak_509	73	6.57795	9.50986	7.35405	90	3' UTR	1	14207926	14231492	23567	2	14048	ENSMUST00000189526.1	61478	ENSMUSG00000025932	Eya1	EYA transcriptional coactivator and phosphatase 1
chr1	14172697	14172880	184	*	ZBTB43Binding_SSSi_peak_510	113	6.19289	13.5895	11.3106	108	Intron (ENSMUST00000027066.12/14048, intron 17 of 17)	1	14207926	14231492	23567	2	14048	ENSMUST00000189526.1	58612	ENSMUSG00000025932	Eya1	EYA transcriptional coactivator and phosphatase 1
chr1	14187206	14187584	379	*	ZBTB43Binding_SSSi_peak_511	781	13.0254	81.1327	78.1541	184	Intron (ENSMUST00000027066.12/14048, intron 12 of 17)	1	14207926	14231492	23567	2	14048	ENSMUST00000189526.1	43908	ENSMUSG00000025932	Eya1	EYA transcriptional coactivator and phosphatase 1
chr1	14195322	14195488	167	*	ZBTB43Binding_SSSi_peak_512	91	7.16763	11.3449	9.12047	103	Intron (ENSMUST00000027066.12/14048, intron 12 of 17)	1	14207926	14231492	23567	2	14048	ENSMUST00000189526.1	36004	ENSMUSG00000025932	Eya1	EYA transcriptional coactivator and phosphatase 1
chr1	14227108	14227227	120	*	ZBTB43Binding_SSSi_peak_513	52	4.92463	7.35485	5.28907	51	Intron (ENSMUST00000027066.12/14048, intron 11 of 17)	1	14207926	14231492	23567	2	14048	ENSMUST00000189526.1	4265	ENSMUSG00000025932	Eya1	EYA transcriptional coactivator and phosphatase 1
chr1	14281246	14281365	120	*	ZBTB43Binding_SSSi_peak_514	30	4.26866	4.98931	3.05981	47	Intron (ENSMUST00000027066.12/14048, intron 4 of 17)	1	14170643	14304570	133928	2	14048	ENSMUST00000190337.6	23205	ENSMUSG00000025932	Eya1	EYA transcriptional coactivator and phosphatase 1
chr1	14283876	14283995	120	*	ZBTB43Binding_SSSi_peak_515	40	4.62329	6.04893	4.05971	63	Intron (ENSMUST00000027066.12/14048, intron 3 of 17)	1	14170643	14304570	133928	2	14048	ENSMUST00000190337.6	20575	ENSMUSG00000025932	Eya1	EYA transcriptional coactivator and phosphatase 1
chr1	14299390	14299607	218	*	ZBTB43Binding_SSSi_peak_516	80	6.87774	10.1966	8.01987	125	Intron (ENSMUST00000027066.12/14048, intron 3 of 17)	1	14170643	14304570	133928	2	14048	ENSMUST00000190337.6	4963	ENSMUSG00000025932	Eya1	EYA transcriptional coactivator and phosphatase 1
chr1	14305085	14305292	208	*	ZBTB43Binding_SSSi_peak_517	145	9.9086	16.8779	14.513	102	Promoter (<=1kb)	1	14270707	14304628	33922	2	14048	ENSMUST00000185453.6	-457	ENSMUSG00000025932	Eya1	EYA transcriptional coactivator and phosphatase 1
chr1	14320560	14320715	156	*	ZBTB43Binding_SSSi_peak_518	117	8.20135	13.996	11.7051	85	Distal Intergenic	1	14168958	14310235	141278	2	14048	ENSMUST00000168081.8	-10325	ENSMUSG00000025932	Eya1	EYA transcriptional coactivator and phosphatase 1
chr1	14321738	14321970	233	*	ZBTB43Binding_SSSi_peak_519	80	5.93801	10.2513	8.0673	102	Distal Intergenic	1	14168958	14310235	141278	2	14048	ENSMUST00000168081.8	-11503	ENSMUSG00000025932	Eya1	EYA transcriptional coactivator and phosphatase 1
chr1	14325713	14325839	127	*	ZBTB43Binding_SSSi_peak_520	42	5.06402	6.26359	4.2531	46	Distal Intergenic	1	14168958	14310235	141278	2	14048	ENSMUST00000168081.8	-15478	ENSMUSG00000025932	Eya1	EYA transcriptional coactivator and phosphatase 1
chr1	14339754	14339991	238	*	ZBTB43Binding_SSSi_peak_521	273	14.1252	29.9032	27.3384	119	Distal Intergenic	1	14168958	14310235	141278	2	14048	ENSMUST00000168081.8	-29519	ENSMUSG00000025932	Eya1	EYA transcriptional coactivator and phosphatase 1
chr1	14356810	14356964	155	*	ZBTB43Binding_SSSi_peak_522	52	5.36681	7.30609	5.24158	40	Distal Intergenic	1	14168958	14310235	141278	2	14048	ENSMUST00000168081.8	-46575	ENSMUSG00000025932	Eya1	EYA transcriptional coactivator and phosphatase 1
chr1	14369681	14370048	368	*	ZBTB43Binding_SSSi_peak_523	1323	36.1298	135.857	132.388	198	Distal Intergenic	1	14168958	14310235	141278	2	14048	ENSMUST00000168081.8	-59446	ENSMUSG00000025932	Eya1	EYA transcriptional coactivator and phosphatase 1
chr1	14371840	14371963	124	*	ZBTB43Binding_SSSi_peak_524	52	5.66959	7.30609	5.24158	59	Distal Intergenic	1	14168958	14310235	141278	2	14048	ENSMUST00000168081.8	-61605	ENSMUSG00000025932	Eya1	EYA transcriptional coactivator and phosphatase 1
chr1	14394228	14394431	204	*	ZBTB43Binding_SSSi_peak_525	150	9.73776	17.4347	15.0585	95	Distal Intergenic	1	14168958	14310235	141278	2	14048	ENSMUST00000168081.8	-83993	ENSMUSG00000025932	Eya1	EYA transcriptional coactivator and phosphatase 1
chr1	14397047	14397172	126	*	ZBTB43Binding_SSSi_peak_526	49	5.13835	6.95302	4.90761	28	Distal Intergenic	1	14168958	14310235	141278	2	14048	ENSMUST00000168081.8	-86812	ENSMUSG00000025932	Eya1	EYA transcriptional coactivator and phosphatase 1
chr1	14400097	14400317	221	*	ZBTB43Binding_SSSi_peak_527	157	9.67943	18.1638	15.7784	106	Distal Intergenic	1	14168958	14310235	141278	2	14048	ENSMUST00000168081.8	-89862	ENSMUSG00000025932	Eya1	EYA transcriptional coactivator and phosphatase 1
chr1	14414601	14414785	185	*	ZBTB43Binding_SSSi_peak_528	212	11.7869	23.7118	21.2276	89	Distal Intergenic	1	14168958	14310235	141278	2	14048	ENSMUST00000168081.8	-104366	ENSMUSG00000025932	Eya1	EYA transcriptional coactivator and phosphatase 1
chr1	14415205	14415424	220	*	ZBTB43Binding_SSSi_peak_529	163	10.3152	18.7334	16.3355	118	Distal Intergenic	1	14168958	14310235	141278	2	14048	ENSMUST00000168081.8	-104970	ENSMUSG00000025932	Eya1	EYA transcriptional coactivator and phosphatase 1
chr1	14416431	14416603	173	*	ZBTB43Binding_SSSi_peak_530	113	8.29405	13.6766	11.3971	98	Distal Intergenic	1	14168958	14310235	141278	2	14048	ENSMUST00000168081.8	-106196	ENSMUSG00000025932	Eya1	EYA transcriptional coactivator and phosphatase 1
chr1	14432461	14432699	239	*	ZBTB43Binding_SSSi_peak_531	238	12.5775	26.4013	23.8826	149	Distal Intergenic	1	14168958	14310235	141278	2	14048	ENSMUST00000168081.8	-122226	ENSMUSG00000025932	Eya1	EYA transcriptional coactivator and phosphatase 1
chr1	14474224	14474395	172	*	ZBTB43Binding_SSSi_peak_532	59	4.02664	7.99138	5.90716	100	Distal Intergenic	1	14168958	14310235	141278	2	14048	ENSMUST00000168081.8	-163989	ENSMUSG00000025932	Eya1	EYA transcriptional coactivator and phosphatase 1
chr1	14539258	14539450	193	*	ZBTB43Binding_SSSi_peak_533	109	6.71107	13.1909	10.9195	99	Distal Intergenic	1	14753746	14755353	1608	2	17681	ENSMUST00000190719.1	215903	ENSMUSG00000025930	Msc	musculin
chr1	14586721	14586911	191	*	ZBTB43Binding_SSSi_peak_534	118	8.17829	14.1781	11.8848	84	Distal Intergenic	1	14753746	14755353	1608	2	17681	ENSMUST00000190719.1	168442	ENSMUSG00000025930	Msc	musculin
chr1	14618246	14618366	121	*	ZBTB43Binding_SSSi_peak_535	66	4.25856	8.71601	6.60195	37	Distal Intergenic	1	14753746	14755353	1608	2	17681	ENSMUST00000190719.1	136987	ENSMUSG00000025930	Msc	musculin
chr1	14643643	14644188	546	*	ZBTB43Binding_SSSi_peak_536	921	10.7808	95.2167	92.1368	200	Distal Intergenic	1	14753746	14755353	1608	2	17681	ENSMUST00000190719.1	111165	ENSMUSG00000025930	Msc	musculin
chr1	14661032	14661242	211	*	ZBTB43Binding_SSSi_peak_537	55	4.45351	7.66459	5.58542	103	Distal Intergenic	1	14753746	14755353	1608	2	17681	ENSMUST00000190719.1	94111	ENSMUSG00000025930	Msc	musculin
chr1	14681742	14681936	195	*	ZBTB43Binding_SSSi_peak_538	54	4.97169	7.53305	5.4591	95	Distal Intergenic	1	14753746	14755353	1608	2	17681	ENSMUST00000190719.1	73417	ENSMUSG00000025930	Msc	musculin
chr1	14691378	14691580	203	*	ZBTB43Binding_SSSi_peak_539	108	8.09188	13.068	10.8023	111	Distal Intergenic	1	14753746	14755353	1608	2	17681	ENSMUST00000190719.1	63773	ENSMUSG00000025930	Msc	musculin
chr1	14697826	14697990	165	*	ZBTB43Binding_SSSi_peak_540	63	5.16495	8.41215	6.30619	111	Distal Intergenic	1	14753746	14755353	1608	2	17681	ENSMUST00000190719.1	57363	ENSMUSG00000025930	Msc	musculin
chr1	14752685	14752873	189	*	ZBTB43Binding_SSSi_peak_541	59	4.02664	7.99138	5.90716	99	Distal Intergenic	1	14753746	14755353	1608	2	17681	ENSMUST00000190719.1	2480	ENSMUSG00000025930	Msc	musculin
chr1	14760306	14760899	594	*	ZBTB43Binding_SSSi_peak_542	297	10.5413	32.3801	29.7876	169	Intron (ENSMUST00000187401.1/ENSMUST00000187401.1, intron 2 of 4)	1	14753346	14755990	2645	2	17681	ENSMUST00000027062.6	-4316	ENSMUSG00000025930	Msc	musculin
chr1	14764282	14764436	155	*	ZBTB43Binding_SSSi_peak_543	52	5.36681	7.30609	5.24158	78	Intron (ENSMUST00000187401.1/ENSMUST00000187401.1, intron 2 of 4)	1	14753346	14755990	2645	2	17681	ENSMUST00000027062.6	-8292	ENSMUSG00000025930	Msc	musculin
chr1	14776358	14776535	178	*	ZBTB43Binding_SSSi_peak_544	80	6.58784	10.1966	8.01987	82	Exon (ENSMUST00000187401.1/ENSMUST00000187401.1, exon 5 of 5)	1	14753346	14755990	2645	2	17681	ENSMUST00000027062.6	-20368	ENSMUSG00000025930	Msc	musculin
chr1	14819599	14819718	120	*	ZBTB43Binding_SSSi_peak_545	38	4.00536	5.86499	3.89457	26	Distal Intergenic	1	14753346	14755990	2645	2	17681	ENSMUST00000027062.6	-63609	ENSMUSG00000025930	Msc	musculin
chr1	14825418	14825651	234	*	ZBTB43Binding_SSSi_peak_546	606	24.5949	63.5092	60.6526	116	Distal Intergenic	1	14753346	14755990	2645	2	17681	ENSMUST00000027062.6	-69428	ENSMUSG00000025930	Msc	musculin
chr1	14826767	14827185	419	*	ZBTB43Binding_SSSi_peak_547	1886	56.5966	193.034	188.62	236	Distal Intergenic	1	14753346	14755990	2645	2	17681	ENSMUST00000027062.6	-70777	ENSMUSG00000025930	Msc	musculin
chr1	14878295	14878442	148	*	ZBTB43Binding_SSSi_peak_548	71	5.98895	9.24741	7.11402	22	Intron (ENSMUST00000041447.4/277328, intron 24 of 26)	1	14873506	14918835	45330	2	277328	ENSMUST00000235071.1	40393	ENSMUSG00000032769	Trpa1	transient receptor potential cation channel, subfamily A, member 1
chr1	14879412	14879957	546	*	ZBTB43Binding_SSSi_peak_549	109	6.90434	13.1909	10.9195	203	Intron (ENSMUST00000041447.4/277328, intron 24 of 26)	1	14873506	14918835	45330	2	277328	ENSMUST00000235071.1	38878	ENSMUSG00000032769	Trpa1	transient receptor potential cation channel, subfamily A, member 1
chr1	14911469	14911710	242	*	ZBTB43Binding_SSSi_peak_550	327	13.0888	35.4158	32.7923	114	Intron (ENSMUST00000041447.4/277328, intron 2 of 26)	1	14873506	14918835	45330	2	277328	ENSMUST00000235071.1	7125	ENSMUSG00000032769	Trpa1	transient receptor potential cation channel, subfamily A, member 1
chr1	14928765	14929084	320	*	ZBTB43Binding_SSSi_peak_551	122	6.48279	14.5125	12.2016	116	Distal Intergenic	1	14872648	14918862	46215	2	277328	ENSMUST00000041447.4	-9903	ENSMUSG00000032769	Trpa1	transient receptor potential cation channel, subfamily A, member 1
chr1	14930017	14930136	120	*	ZBTB43Binding_SSSi_peak_552	38	4.00536	5.86499	3.89457	97	Distal Intergenic	1	14872648	14918862	46215	2	277328	ENSMUST00000041447.4	-11155	ENSMUSG00000032769	Trpa1	transient receptor potential cation channel, subfamily A, member 1
chr1	14944961	14945116	156	*	ZBTB43Binding_SSSi_peak_553	49	5.17979	7.0168	4.9699	76	Distal Intergenic	1	14872648	14918862	46215	2	277328	ENSMUST00000041447.4	-26099	ENSMUSG00000032769	Trpa1	transient receptor potential cation channel, subfamily A, member 1
chr1	14949637	14949941	305	*	ZBTB43Binding_SSSi_peak_554	623	17.064	65.2338	62.3637	150	Distal Intergenic	1	14872648	14918862	46215	2	277328	ENSMUST00000041447.4	-30775	ENSMUSG00000032769	Trpa1	transient receptor potential cation channel, subfamily A, member 1
chr1	14958103	14958279	177	*	ZBTB43Binding_SSSi_peak_555	77	5.54136	9.87866	7.71629	81	Distal Intergenic	1	14872648	14918862	46215	2	277328	ENSMUST00000041447.4	-39241	ENSMUSG00000032769	Trpa1	transient receptor potential cation channel, subfamily A, member 1
chr1	15102641	15104066	1426	*	ZBTB43Binding_SSSi_peak_556	1845	44.7842	188.824	184.505	1168	Distal Intergenic	1	15287254	15712548	425295	1	98741	ENSMUST00000175681.2	-183188	ENSMUSG00000092083	Kcnb2	potassium voltage gated channel, Shab-related subfamily, member 2
chr1	15116716	15116914	199	*	ZBTB43Binding_SSSi_peak_557	46	4.58516	6.6833	4.65649	94	Distal Intergenic	1	15287254	15712548	425295	1	98741	ENSMUST00000175681.2	-170340	ENSMUSG00000092083	Kcnb2	potassium voltage gated channel, Shab-related subfamily, member 2
chr1	15130034	15130293	260	*	ZBTB43Binding_SSSi_peak_558	803	30.452	83.312	80.3183	134	Distal Intergenic	1	15287254	15712548	425295	1	98741	ENSMUST00000175681.2	-156961	ENSMUSG00000092083	Kcnb2	potassium voltage gated channel, Shab-related subfamily, member 2
chr1	15140198	15140394	197	*	ZBTB43Binding_SSSi_peak_559	114	8.03733	13.7287	11.4398	99	Distal Intergenic	1	15287254	15712548	425295	1	98741	ENSMUST00000175681.2	-146860	ENSMUSG00000092083	Kcnb2	potassium voltage gated channel, Shab-related subfamily, member 2
chr1	15141284	15141482	199	*	ZBTB43Binding_SSSi_peak_560	153	9.42784	17.7228	15.3416	104	Distal Intergenic	1	15287254	15712548	425295	1	98741	ENSMUST00000175681.2	-145772	ENSMUSG00000092083	Kcnb2	potassium voltage gated channel, Shab-related subfamily, member 2
chr1	15149141	15149330	190	*	ZBTB43Binding_SSSi_peak_561	91	7.45753	11.3449	9.12047	95	Distal Intergenic	1	15287254	15712548	425295	1	98741	ENSMUST00000175681.2	-137924	ENSMUSG00000092083	Kcnb2	potassium voltage gated channel, Shab-related subfamily, member 2
chr1	15185878	15186057	180	*	ZBTB43Binding_SSSi_peak_562	40	4.88756	6.00562	4.01698	88	Distal Intergenic	1	15287254	15712548	425295	1	98741	ENSMUST00000175681.2	-101197	ENSMUSG00000092083	Kcnb2	potassium voltage gated channel, Shab-related subfamily, member 2
chr1	15207542	15207695	154	*	ZBTB43Binding_SSSi_peak_563	52	5.66959	7.30609	5.24158	81	Distal Intergenic	1	15287254	15712548	425295	1	98741	ENSMUST00000175681.2	-79559	ENSMUSG00000092083	Kcnb2	potassium voltage gated channel, Shab-related subfamily, member 2
chr1	15227595	15227718	124	*	ZBTB43Binding_SSSi_peak_564	45	4.06903	6.52733	4.51424	59	Distal Intergenic	1	15287254	15712548	425295	1	98741	ENSMUST00000175681.2	-59536	ENSMUSG00000092083	Kcnb2	potassium voltage gated channel, Shab-related subfamily, member 2
chr1	15251661	15251866	206	*	ZBTB43Binding_SSSi_peak_565	62	5.97238	8.38933	6.28728	108	Distal Intergenic	1	15287254	15712548	425295	1	98741	ENSMUST00000175681.2	-35388	ENSMUSG00000092083	Kcnb2	potassium voltage gated channel, Shab-related subfamily, member 2
chr1	15267308	15267430	123	*	ZBTB43Binding_SSSi_peak_566	50	4.40195	7.11634	5.06687	88	Distal Intergenic	1	15287254	15712548	425295	1	98741	ENSMUST00000175681.2	-19824	ENSMUSG00000092083	Kcnb2	potassium voltage gated channel, Shab-related subfamily, member 2
chr1	15277641	15277827	187	*	ZBTB43Binding_SSSi_peak_567	59	5.19546	7.98823	5.9048	68	Distal Intergenic	1	15287254	15712548	425295	1	98741	ENSMUST00000175681.2	-9427	ENSMUSG00000092083	Kcnb2	potassium voltage gated channel, Shab-related subfamily, member 2
chr1	15278377	15278616	240	*	ZBTB43Binding_SSSi_peak_568	146	9.00412	17.0563	14.6888	156	Distal Intergenic	1	15287254	15712548	425295	1	98741	ENSMUST00000175681.2	-8638	ENSMUSG00000092083	Kcnb2	potassium voltage gated channel, Shab-related subfamily, member 2
chr1	15301222	15301512	291	*	ZBTB43Binding_SSSi_peak_569	174	10.7641	19.8484	17.4289	116	Intron (ENSMUST00000175681.2/98741, intron 1 of 2)	1	15312452	15723750	411299	1	98741	ENSMUST00000170146.2	-10940	ENSMUSG00000092083	Kcnb2	potassium voltage gated channel, Shab-related subfamily, member 2
chr1	15305787	15305906	120	*	ZBTB43Binding_SSSi_peak_570	59	4.02664	7.99138	5.90716	37	Intron (ENSMUST00000175681.2/98741, intron 1 of 2)	1	15312452	15723750	411299	1	98741	ENSMUST00000170146.2	-6546	ENSMUSG00000092083	Kcnb2	potassium voltage gated channel, Shab-related subfamily, member 2
chr1	15310974	15311180	207	*	ZBTB43Binding_SSSi_peak_571	69	6.00805	9.08008	6.95029	111	Promoter (1-2kb)	1	15312452	15723750	411299	1	98741	ENSMUST00000170146.2	-1272	ENSMUSG00000092083	Kcnb2	potassium voltage gated channel, Shab-related subfamily, member 2
chr1	15335252	15335415	164	*	ZBTB43Binding_SSSi_peak_572	89	6.32454	11.2084	8.99389	98	Intron (ENSMUST00000175681.2/98741, intron 2 of 2)	1	15312452	15723750	411299	1	98741	ENSMUST00000170146.2	22800	ENSMUSG00000092083	Kcnb2	potassium voltage gated channel, Shab-related subfamily, member 2
chr1	15356721	15357016	296	*	ZBTB43Binding_SSSi_peak_573	455	20.213	48.3352	45.5936	145	Intron (ENSMUST00000175681.2/98741, intron 2 of 2)	1	15312452	15723750	411299	1	98741	ENSMUST00000170146.2	44269	ENSMUSG00000092083	Kcnb2	potassium voltage gated channel, Shab-related subfamily, member 2
chr1	15369279	15369479	201	*	ZBTB43Binding_SSSi_peak_574	163	10.0666	18.7993	16.3955	100	Intron (ENSMUST00000175681.2/98741, intron 2 of 2)	1	15312452	15723750	411299	1	98741	ENSMUST00000170146.2	56827	ENSMUSG00000092083	Kcnb2	potassium voltage gated channel, Shab-related subfamily, member 2
chr1	15380493	15380686	194	*	ZBTB43Binding_SSSi_peak_575	69	6.00805	9.08008	6.95029	99	Intron (ENSMUST00000175681.2/98741, intron 2 of 2)	1	15312452	15723750	411299	1	98741	ENSMUST00000170146.2	68041	ENSMUSG00000092083	Kcnb2	potassium voltage gated channel, Shab-related subfamily, member 2
chr1	15439417	15439556	140	*	ZBTB43Binding_SSSi_peak_576	91	7.45753	11.3449	9.12047	70	Intron (ENSMUST00000175681.2/98741, intron 2 of 2)	1	15312452	15723750	411299	1	98741	ENSMUST00000170146.2	126965	ENSMUSG00000092083	Kcnb2	potassium voltage gated channel, Shab-related subfamily, member 2
chr1	15453012	15453131	120	*	ZBTB43Binding_SSSi_peak_577	71	6.11273	9.30518	7.16795	68	Intron (ENSMUST00000175681.2/98741, intron 2 of 2)	1	15312452	15723750	411299	1	98741	ENSMUST00000170146.2	140560	ENSMUSG00000092083	Kcnb2	potassium voltage gated channel, Shab-related subfamily, member 2
chr1	15453188	15453381	194	*	ZBTB43Binding_SSSi_peak_578	122	6.33784	14.5125	12.2016	80	Intron (ENSMUST00000175681.2/98741, intron 2 of 2)	1	15312452	15723750	411299	1	98741	ENSMUST00000170146.2	140736	ENSMUSG00000092083	Kcnb2	potassium voltage gated channel, Shab-related subfamily, member 2
chr1	15472303	15472473	171	*	ZBTB43Binding_SSSi_peak_579	91	7.45753	11.3449	9.12047	103	Intron (ENSMUST00000175681.2/98741, intron 2 of 2)	1	15312452	15723750	411299	1	98741	ENSMUST00000170146.2	159851	ENSMUSG00000092083	Kcnb2	potassium voltage gated channel, Shab-related subfamily, member 2
chr1	15516765	15516951	187	*	ZBTB43Binding_SSSi_peak_580	128	8.54732	15.1734	12.8493	89	Intron (ENSMUST00000175681.2/98741, intron 2 of 2)	1	15312452	15723750	411299	1	98741	ENSMUST00000170146.2	204313	ENSMUSG00000092083	Kcnb2	potassium voltage gated channel, Shab-related subfamily, member 2
chr1	15538363	15538616	254	*	ZBTB43Binding_SSSi_peak_581	362	17.314	38.8919	36.2345	105	Intron (ENSMUST00000175681.2/98741, intron 2 of 2)	1	15312452	15723750	411299	1	98741	ENSMUST00000170146.2	225911	ENSMUSG00000092083	Kcnb2	potassium voltage gated channel, Shab-related subfamily, member 2
chr1	15579710	15579872	163	*	ZBTB43Binding_SSSi_peak_582	89	6.32454	11.2084	8.99389	109	Intron (ENSMUST00000175681.2/98741, intron 2 of 2)	1	15805646	15844052	38407	1	21749	ENSMUST00000188371.6	-225774	ENSMUSG00000025925	Terf1	telomeric repeat binding factor 1
chr1	15595893	15596078	186	*	ZBTB43Binding_SSSi_peak_583	80	6.58784	10.1966	8.01987	100	Intron (ENSMUST00000175681.2/98741, intron 2 of 2)	1	15805646	15844052	38407	1	21749	ENSMUST00000188371.6	-209568	ENSMUSG00000025925	Terf1	telomeric repeat binding factor 1
chr1	15608815	15608934	120	*	ZBTB43Binding_SSSi_peak_584	42	5.06402	6.26359	4.2531	57	Intron (ENSMUST00000175681.2/98741, intron 2 of 2)	1	15805646	15844052	38407	1	21749	ENSMUST00000188371.6	-196712	ENSMUSG00000025925	Terf1	telomeric repeat binding factor 1
chr1	15646451	15646762	312	*	ZBTB43Binding_SSSi_peak_585	1171	41.7011	120.397	117.102	162	Intron (ENSMUST00000175681.2/98741, intron 2 of 2)	1	15805646	15844052	38407	1	21749	ENSMUST00000188371.6	-158884	ENSMUSG00000025925	Terf1	telomeric repeat binding factor 1
chr1	15647568	15647789	222	*	ZBTB43Binding_SSSi_peak_586	38	4.19863	5.86499	3.89457	83	Intron (ENSMUST00000175681.2/98741, intron 2 of 2)	1	15805646	15844052	38407	1	21749	ENSMUST00000188371.6	-157857	ENSMUSG00000025925	Terf1	telomeric repeat binding factor 1
chr1	15657075	15657196	122	*	ZBTB43Binding_SSSi_peak_587	42	4.76123	6.26359	4.2531	87	Intron (ENSMUST00000175681.2/98741, intron 2 of 2)	1	15805646	15844052	38407	1	21749	ENSMUST00000188371.6	-148450	ENSMUSG00000025925	Terf1	telomeric repeat binding factor 1
chr1	15675446	15675643	198	*	ZBTB43Binding_SSSi_peak_588	139	7.67739	16.3197	13.9658	92	Intron (ENSMUST00000175681.2/98741, intron 2 of 2)	1	15805646	15844052	38407	1	21749	ENSMUST00000188371.6	-130003	ENSMUSG00000025925	Terf1	telomeric repeat binding factor 1
chr1	15682071	15682241	171	*	ZBTB43Binding_SSSi_peak_589	62	5.97238	8.38933	6.28728	107	Intron (ENSMUST00000175681.2/98741, intron 2 of 2)	1	15805646	15844052	38407	1	21749	ENSMUST00000188371.6	-123405	ENSMUSG00000025925	Terf1	telomeric repeat binding factor 1
chr1	15686857	15687006	150	*	ZBTB43Binding_SSSi_peak_590	84	6.88074	10.6648	8.46513	59	Intron (ENSMUST00000175681.2/98741, intron 2 of 2)	1	15805646	15844052	38407	1	21749	ENSMUST00000188371.6	-118640	ENSMUSG00000025925	Terf1	telomeric repeat binding factor 1
chr1	15749137	15749346	210	*	ZBTB43Binding_SSSi_peak_591	119	7.0976	14.2141	11.9157	102	Distal Intergenic	1	15805646	15844052	38407	1	21749	ENSMUST00000188371.6	-56300	ENSMUSG00000025925	Terf1	telomeric repeat binding factor 1
chr1	15750573	15750711	139	*	ZBTB43Binding_SSSi_peak_592	28	3.29392	4.79185	2.87366	81	Distal Intergenic	1	15805646	15844052	38407	1	21749	ENSMUST00000188371.6	-54935	ENSMUSG00000025925	Terf1	telomeric repeat binding factor 1
chr1	15751076	15751254	179	*	ZBTB43Binding_SSSi_peak_593	79	5.17825	10.0802	7.91431	87	Distal Intergenic	1	15805646	15844052	38407	1	21749	ENSMUST00000188371.6	-54392	ENSMUSG00000025925	Terf1	telomeric repeat binding factor 1
chr1	15785539	15786154	616	*	ZBTB43Binding_SSSi_peak_594	1099	15.1858	113.191	109.963	307	Distal Intergenic	1	15805646	15844052	38407	1	21749	ENSMUST00000188371.6	-19492	ENSMUSG00000025925	Terf1	telomeric repeat binding factor 1
chr1	15844356	15844551	196	*	ZBTB43Binding_SSSi_peak_595	42	4.76123	6.26359	4.2531	97	Distal Intergenic	1	15807641	15822103	14463	1	21749	ENSMUST00000188684.1	36715	ENSMUSG00000025925	Terf1	telomeric repeat binding factor 1
chr1	15874828	15875037	210	*	ZBTB43Binding_SSSi_peak_596	150	9.2524	17.4638	15.0873	104	Intron (ENSMUST00000040695.4/226866, intron 2 of 4)	1	15853862	15892722	38861	2	226866	ENSMUST00000040695.4	17685	ENSMUSG00000032719	Sbspon	somatomedin B and thrombospondin, type 1 domain containing
chr1	15879191	15879393	203	*	ZBTB43Binding_SSSi_peak_597	89	6.13128	11.2084	8.99389	86	Intron (ENSMUST00000040695.4/226866, intron 2 of 4)	1	15853862	15892722	38861	2	226866	ENSMUST00000040695.4	13329	ENSMUSG00000032719	Sbspon	somatomedin B and thrombospondin, type 1 domain containing
chr1	15901663	15901845	183	*	ZBTB43Binding_SSSi_peak_598	183	9.22351	20.7457	18.3099	97	Distal Intergenic	1	15853862	15892722	38861	2	226866	ENSMUST00000040695.4	-8941	ENSMUSG00000032719	Sbspon	somatomedin B and thrombospondin, type 1 domain containing
chr1	15907628	15908068	441	*	ZBTB43Binding_SSSi_peak_599	1033	21.0726	106.538	103.369	261	Distal Intergenic	1	15853862	15892722	38861	2	226866	ENSMUST00000040695.4	-14906	ENSMUSG00000032719	Sbspon	somatomedin B and thrombospondin, type 1 domain containing
chr1	15908510	15908672	163	*	ZBTB43Binding_SSSi_peak_600	46	4.58516	6.6833	4.65649	92	Distal Intergenic	1	15853862	15892722	38861	2	226866	ENSMUST00000040695.4	-15788	ENSMUSG00000032719	Sbspon	somatomedin B and thrombospondin, type 1 domain containing
chr1	15920897	15921096	200	*	ZBTB43Binding_SSSi_peak_601	66	5.92908	8.75738	6.64167	103	Distal Intergenic	1	15853862	15892722	38861	2	226866	ENSMUST00000040695.4	-28175	ENSMUSG00000032719	Sbspon	somatomedin B and thrombospondin, type 1 domain containing
chr1	15924123	15924369	247	*	ZBTB43Binding_SSSi_peak_602	446	16.8701	47.4146	44.6815	113	Distal Intergenic	1	15853862	15892722	38861	2	226866	ENSMUST00000040695.4	-31401	ENSMUSG00000032719	Sbspon	somatomedin B and thrombospondin, type 1 domain containing
chr1	15938552	15938779	228	*	ZBTB43Binding_SSSi_peak_603	320	15.444	34.6567	32.042	102	Distal Intergenic	1	15853862	15892722	38861	2	226866	ENSMUST00000040695.4	-45830	ENSMUSG00000032719	Sbspon	somatomedin B and thrombospondin, type 1 domain containing
chr1	15992885	15993052	168	*	ZBTB43Binding_SSSi_peak_604	71	5.55148	9.31879	7.17484	66	Distal Intergenic	1	16065979	16081212	15234	2	75799	ENSMUST00000115367.7	88160	ENSMUSG00000067795	4930444P10Rik	RIKEN cDNA 4930444P10 gene
chr1	16038111	16038276	166	*	ZBTB43Binding_SSSi_peak_605	96	5.9849	11.8883	9.64854	69	Distal Intergenic	1	16065979	16081212	15234	2	75799	ENSMUST00000115367.7	42936	ENSMUSG00000067795	4930444P10Rik	RIKEN cDNA 4930444P10 gene
chr1	16040813	16040943	131	*	ZBTB43Binding_SSSi_peak_606	55	5.49822	7.66189	5.58527	64	Distal Intergenic	1	16065979	16081212	15234	2	75799	ENSMUST00000115367.7	40269	ENSMUSG00000067795	4930444P10Rik	RIKEN cDNA 4930444P10 gene
chr1	16044837	16045146	310	*	ZBTB43Binding_SSSi_peak_607	570	23.6918	59.8378	57.0089	122	Distal Intergenic	1	16065979	16081212	15234	2	75799	ENSMUST00000115367.7	36066	ENSMUSG00000067795	4930444P10Rik	RIKEN cDNA 4930444P10 gene
chr1	16070463	16074829	4367	*	ZBTB43Binding_SSSi_peak_608	378	10.8682	40.5565	37.8839	3171	Intron (ENSMUST00000115367.7/75799, intron 2 of 3)	1	16065979	16081212	15234	2	75799	ENSMUST00000115367.7	6383	ENSMUSG00000067795	4930444P10Rik	RIKEN cDNA 4930444P10 gene
chr1	16079587	16079860	274	*	ZBTB43Binding_SSSi_peak_609	201	10.3248	22.6564	20.1934	111	Intron (ENSMUST00000115367.7/75799, intron 1 of 3)	1	16065979	16081212	15234	2	75799	ENSMUST00000115367.7	1352	ENSMUSG00000067795	4930444P10Rik	RIKEN cDNA 4930444P10 gene
chr1	16089605	16090335	731	*	ZBTB43Binding_SSSi_peak_610	1224	17.5188	125.833	122.478	242	Intron (ENSMUST00000145070.7/75799, intron 1 of 5)	1	16065979	16093325	27347	2	75799	ENSMUST00000145070.7	2990	ENSMUSG00000067795	4930444P10Rik	RIKEN cDNA 4930444P10 gene
chr1	16095068	16095242	175	*	ZBTB43Binding_SSSi_peak_611	38	4.19863	5.86499	3.89457	84	Promoter (1-2kb)	1	16065979	16093325	27347	2	75799	ENSMUST00000151004.1	-1743	ENSMUSG00000067795	4930444P10Rik	RIKEN cDNA 4930444P10 gene
chr1	16096050	16096176	127	*	ZBTB43Binding_SSSi_peak_612	37	4.66198	5.67891	3.71921	95	Promoter (2-3kb)	1	16065979	16093325	27347	2	75799	ENSMUST00000151004.1	-2725	ENSMUSG00000067795	4930444P10Rik	RIKEN cDNA 4930444P10 gene
chr1	16111365	16111542	178	*	ZBTB43Binding_SSSi_peak_613	217	12.3858	24.2093	21.7193	85	Intron (ENSMUST00000027053.7/98711, intron 2 of 5)	1	16105774	16133734	27961	1	98711	ENSMUST00000027053.7	5591	ENSMUSG00000025921	Rdh10	retinol dehydrogenase 10 (all-trans)
chr1	16118754	16118994	241	*	ZBTB43Binding_SSSi_peak_614	54	4.77842	7.53305	5.4591	122	Intron (ENSMUST00000027053.7/98711, intron 2 of 5)	1	16130502	16132547	2046	1	98711	ENSMUST00000152626.1	-11508	ENSMUSG00000025921	Rdh10	retinol dehydrogenase 10 (all-trans)
chr1	16122038	16122194	157	*	ZBTB43Binding_SSSi_peak_615	84	7.18352	10.6648	8.46513	52	Intron (ENSMUST00000027053.7/98711, intron 2 of 5)	1	16130502	16132547	2046	1	98711	ENSMUST00000152626.1	-8308	ENSMUSG00000025921	Rdh10	retinol dehydrogenase 10 (all-trans)
chr1	16134316	16134689	374	*	ZBTB43Binding_SSSi_peak_616	1270	33.7681	130.43	127.029	184	Distal Intergenic	1	16130502	16132547	2046	1	98711	ENSMUST00000152626.1	3814	ENSMUSG00000025921	Rdh10	retinol dehydrogenase 10 (all-trans)
chr1	16147315	16147564	250	*	ZBTB43Binding_SSSi_peak_617	119	7.0976	14.2141	11.9157	106	Distal Intergenic	1	16130502	16132547	2046	1	98711	ENSMUST00000152626.1	16813	ENSMUSG00000025921	Rdh10	retinol dehydrogenase 10 (all-trans)
chr1	16151561	16152049	489	*	ZBTB43Binding_SSSi_peak_618	858	28.0215	88.8858	85.8544	136	Distal Intergenic	1	16130502	16132547	2046	1	98711	ENSMUST00000152626.1	21059	ENSMUSG00000025921	Rdh10	retinol dehydrogenase 10 (all-trans)
chr1	16174609	16174843	235	*	ZBTB43Binding_SSSi_peak_619	244	13.2555	27.0236	24.4929	117	Distal Intergenic	1	16130502	16132547	2046	1	98711	ENSMUST00000152626.1	44107	ENSMUSG00000025921	Rdh10	retinol dehydrogenase 10 (all-trans)
chr1	16176447	16176615	169	*	ZBTB43Binding_SSSi_peak_620	108	8.09188	13.068	10.8023	86	Distal Intergenic	1	16130502	16132547	2046	1	98711	ENSMUST00000152626.1	45945	ENSMUSG00000025921	Rdh10	retinol dehydrogenase 10 (all-trans)
chr1	16177464	16177583	120	*	ZBTB43Binding_SSSi_peak_621	51	5.30822	7.21519	5.16319	66	Distal Intergenic	1	16130502	16132547	2046	1	98711	ENSMUST00000152626.1	46962	ENSMUSG00000025921	Rdh10	retinol dehydrogenase 10 (all-trans)
chr1	16195395	16195571	177	*	ZBTB43Binding_SSSi_peak_622	112	7.53846	13.5471	11.2705	78	Distal Intergenic	1	16130502	16132547	2046	1	98711	ENSMUST00000152626.1	64893	ENSMUSG00000025921	Rdh10	retinol dehydrogenase 10 (all-trans)
chr1	16200967	16201212	246	*	ZBTB43Binding_SSSi_peak_623	142	9.44242	16.6133	14.2549	84	Distal Intergenic	1	16130502	16132547	2046	1	98711	ENSMUST00000152626.1	70465	ENSMUSG00000025921	Rdh10	retinol dehydrogenase 10 (all-trans)
chr1	16207395	16207612	218	*	ZBTB43Binding_SSSi_peak_624	84	7.18352	10.6648	8.46513	117	Distal Intergenic	1	16130502	16132547	2046	1	98711	ENSMUST00000152626.1	76893	ENSMUSG00000025921	Rdh10	retinol dehydrogenase 10 (all-trans)
chr1	16212315	16212523	209	*	ZBTB43Binding_SSSi_peak_625	120	8.69745	14.3123	12.0062	92	Distal Intergenic	1	16130502	16132547	2046	1	98711	ENSMUST00000152626.1	81813	ENSMUSG00000025921	Rdh10	retinol dehydrogenase 10 (all-trans)
chr1	16219806	16219992	187	*	ZBTB43Binding_SSSi_peak_626	84	6.88074	10.6648	8.46513	87	Distal Intergenic	1	16130502	16132547	2046	1	98711	ENSMUST00000152626.1	89304	ENSMUSG00000025921	Rdh10	retinol dehydrogenase 10 (all-trans)
chr1	16226979	16227168	190	*	ZBTB43Binding_SSSi_peak_627	202	10.9273	22.727	20.2631	88	Distal Intergenic	1	16130502	16132547	2046	1	98711	ENSMUST00000152626.1	96477	ENSMUSG00000025921	Rdh10	retinol dehydrogenase 10 (all-trans)
chr1	16237088	16237439	352	*	ZBTB43Binding_SSSi_peak_628	1000	30.4446	103.234	100.093	112	Intron (ENSMUST00000186343.1/ENSMUST00000186343.1, intron 1 of 2)	1	16130502	16132547	2046	1	98711	ENSMUST00000152626.1	106586	ENSMUSG00000025921	Rdh10	retinol dehydrogenase 10 (all-trans)
chr1	16247984	16248195	212	*	ZBTB43Binding_SSSi_peak_629	223	12.1882	24.8057	22.3075	101	Intron (ENSMUST00000162751.7/29819, intron 12 of 13)	1	16130502	16132547	2046	1	98711	ENSMUST00000152626.1	117482	ENSMUSG00000025921	Rdh10	retinol dehydrogenase 10 (all-trans)
chr1	16254197	16254504	308	*	ZBTB43Binding_SSSi_peak_630	1122	39.3462	115.483	112.235	161	Intron (ENSMUST00000161626.1/ENSMUST00000161626.1, intron 2 of 2)	1	16344198	16375395	31198	2	29819	ENSMUST00000115360.7	120891	ENSMUSG00000025920	Stau2	staufen double-stranded RNA binding protein 2
chr1	16262467	16262614	148	*	ZBTB43Binding_SSSi_peak_631	37	4.7164	5.75746	3.79713	77	Intron (ENSMUST00000160446.7/ENSMUST00000160446.7, intron 2 of 3)	1	16344198	16375395	31198	2	29819	ENSMUST00000115360.7	112781	ENSMUSG00000025920	Stau2	staufen double-stranded RNA binding protein 2
chr1	16281419	16281625	207	*	ZBTB43Binding_SSSi_peak_632	119	7.29087	14.2141	11.9157	104	Intron (ENSMUST00000162751.7/29819, intron 12 of 13)	1	16344198	16375395	31198	2	29819	ENSMUST00000115360.7	93770	ENSMUSG00000025920	Stau2	staufen double-stranded RNA binding protein 2
chr1	16342542	16343201	660	*	ZBTB43Binding_SSSi_peak_633	943	13.7041	97.4498	94.3532	476	Intron (ENSMUST00000162751.7/29819, intron 12 of 13)	1	16344198	16375395	31198	2	29819	ENSMUST00000115360.7	32194	ENSMUSG00000025920	Stau2	staufen double-stranded RNA binding protein 2
chr1	16352572	16352751	180	*	ZBTB43Binding_SSSi_peak_634	69	5.98411	9.04174	6.9231	94	Intron (ENSMUST00000162751.7/29819, intron 11 of 13)	1	16344198	16375395	31198	2	29819	ENSMUST00000115360.7	22644	ENSMUSG00000025920	Stau2	staufen double-stranded RNA binding protein 2
chr1	16365996	16366115	120	*	ZBTB43Binding_SSSi_peak_635	52	5.36681	7.30609	5.24158	60	3' UTR	1	16344198	16375395	31198	2	29819	ENSMUST00000115360.7	9280	ENSMUSG00000025920	Stau2	staufen double-stranded RNA binding protein 2
chr1	16367528	16367754	227	*	ZBTB43Binding_SSSi_peak_636	253	9.67166	27.8561	25.3171	100	Intron (ENSMUST00000162751.7/29819, intron 10 of 13)	1	16344198	16375395	31198	2	29819	ENSMUST00000115360.7	7641	ENSMUSG00000025920	Stau2	staufen double-stranded RNA binding protein 2
chr1	16400165	16400360	196	*	ZBTB43Binding_SSSi_peak_637	138	9.19692	16.2172	13.8686	102	Intron (ENSMUST00000162751.7/29819, intron 5 of 13)	1	16344198	16375395	31198	2	29819	ENSMUST00000115360.7	-24770	ENSMUSG00000025920	Stau2	staufen double-stranded RNA binding protein 2
chr1	16462645	16462996	352	*	ZBTB43Binding_SSSi_peak_638	957	27.3904	98.8506	95.7431	192	Intron (ENSMUST00000162751.7/29819, intron 4 of 13)	1	16343407	16519211	175805	2	29819	ENSMUST00000159558.7	56215	ENSMUSG00000025920	Stau2	staufen double-stranded RNA binding protein 2
chr1	16467770	16467910	141	*	ZBTB43Binding_SSSi_peak_639	59	4.02664	7.99138	5.90716	46	Intron (ENSMUST00000162751.7/29819, intron 3 of 13)	1	16343407	16519211	175805	2	29819	ENSMUST00000159558.7	51301	ENSMUSG00000025920	Stau2	staufen double-stranded RNA binding protein 2
chr1	16503302	16504198	897	*	ZBTB43Binding_SSSi_peak_640	969	11.6792	100.076	96.9585	431	Intron (ENSMUST00000162751.7/29819, intron 2 of 13)	1	16343407	16519211	175805	2	29819	ENSMUST00000159558.7	15013	ENSMUSG00000025920	Stau2	staufen double-stranded RNA binding protein 2
chr1	16511646	16511856	211	*	ZBTB43Binding_SSSi_peak_641	46	5.24976	6.69393	4.66686	164	Intron (ENSMUST00000162751.7/29819, intron 1 of 13)	1	16343407	16519211	175805	2	29819	ENSMUST00000159558.7	7355	ENSMUSG00000025920	Stau2	staufen double-stranded RNA binding protein 2
chr1	16516125	16516879	755	*	ZBTB43Binding_SSSi_peak_642	1790	38.5029	183.243	179.037	267	Intron (ENSMUST00000162751.7/29819, intron 1 of 13)	1	16343407	16519211	175805	2	29819	ENSMUST00000159558.7	2332	ENSMUSG00000025920	Stau2	staufen double-stranded RNA binding protein 2
chr1	16531578	16531762	185	*	ZBTB43Binding_SSSi_peak_643	117	7.19043	14.0237	11.7325	77	Distal Intergenic	1	16228816	16520112	291297	2	29819	ENSMUST00000162435.7	-11466	ENSMUSG00000025920	Stau2	staufen double-stranded RNA binding protein 2
chr1	16563965	16564149	185	*	ZBTB43Binding_SSSi_peak_644	42	4.76123	6.26359	4.2531	91	Intron (ENSMUST00000182554.8/66799, intron 5 of 6)	1	16564338	16585398	21061	2	66799	ENSMUST00000182080.1	21249	ENSMUSG00000025939	Ube2w	ubiquitin-conjugating enzyme E2W (putative)
chr1	16579450	16579606	157	*	ZBTB43Binding_SSSi_peak_645	80	6.87774	10.1966	8.01987	109	Intron (ENSMUST00000182554.8/66799, intron 5 of 6)	1	16564338	16585398	21061	2	66799	ENSMUST00000182080.1	5792	ENSMUSG00000025939	Ube2w	ubiquitin-conjugating enzyme E2W (putative)
chr1	16583653	16583792	140	*	ZBTB43Binding_SSSi_peak_646	65	5.77697	8.71087	6.59761	41	Intron (ENSMUST00000182554.8/66799, intron 4 of 6)	1	16564338	16585398	21061	2	66799	ENSMUST00000182080.1	1606	ENSMUSG00000025939	Ube2w	ubiquitin-conjugating enzyme E2W (putative)
chr1	16589844	16589996	153	*	ZBTB43Binding_SSSi_peak_647	129	7.48413	15.2573	12.9297	60	Intron (ENSMUST00000182554.8/66799, intron 3 of 6)	1	16564338	16585398	21061	2	66799	ENSMUST00000182080.1	-4446	ENSMUSG00000025939	Ube2w	ubiquitin-conjugating enzyme E2W (putative)
chr1	16598336	16598474	139	*	ZBTB43Binding_SSSi_peak_648	59	5.71815	7.99793	5.90775	65	Intron (ENSMUST00000182554.8/66799, intron 2 of 6)	1	16564338	16585398	21061	2	66799	ENSMUST00000182080.1	-12938	ENSMUSG00000025939	Ube2w	ubiquitin-conjugating enzyme E2W (putative)
chr1	16690056	16690176	121	*	ZBTB43Binding_SSSi_peak_649	22	3.68887	4.07966	2.21015	87	Intron (ENSMUST00000191260.1/17087, intron 2 of 2)	1	16688508	16709537	21030	1	17087	ENSMUST00000190366.1	1548	ENSMUSG00000025779	Ly96	lymphocyte antigen 96
chr1	16692549	16692714	166	*	ZBTB43Binding_SSSi_peak_650	114	8.03733	13.7287	11.4398	89	Intron (ENSMUST00000026881.10/17087, intron 2 of 4)	1	16688508	16709537	21030	1	17087	ENSMUST00000190366.1	4041	ENSMUSG00000025779	Ly96	lymphocyte antigen 96
chr1	16708816	16708942	127	*	ZBTB43Binding_SSSi_peak_651	46	4.39189	6.6833	4.65649	62	Intron (ENSMUST00000026881.10/17087, intron 4 of 4)	1	16688508	16709537	21030	1	17087	ENSMUST00000190366.1	20308	ENSMUSG00000025779	Ly96	lymphocyte antigen 96
chr1	16747483	16747667	185	*	ZBTB43Binding_SSSi_peak_652	168	9.39322	19.2908	16.8843	77	Distal Intergenic	1	16688508	16709537	21030	1	17087	ENSMUST00000190366.1	58975	ENSMUSG00000025779	Ly96	lymphocyte antigen 96
chr1	16760179	16760315	137	*	ZBTB43Binding_SSSi_peak_653	80	6.64097	10.2812	8.09686	88	Distal Intergenic	1	16688508	16709537	21030	1	17087	ENSMUST00000190366.1	71671	ENSMUSG00000025779	Ly96	lymphocyte antigen 96
chr1	16783569	16784104	536	*	ZBTB43Binding_SSSi_peak_654	581	22.8557	61.0348	58.1965	166	Distal Intergenic	1	16688508	16709537	21030	1	17087	ENSMUST00000190366.1	95061	ENSMUSG00000025779	Ly96	lymphocyte antigen 96
chr1	16810441	16810643	203	*	ZBTB43Binding_SSSi_peak_655	184	11.4225	20.8988	18.458	96	Distal Intergenic	1	16688508	16709537	21030	1	17087	ENSMUST00000190366.1	121933	ENSMUSG00000025779	Ly96	lymphocyte antigen 96
chr1	16817174	16817569	396	*	ZBTB43Binding_SSSi_peak_656	963	20.1449	99.4836	96.3717	174	Distal Intergenic	1	16688508	16709537	21030	1	17087	ENSMUST00000190366.1	128666	ENSMUSG00000025779	Ly96	lymphocyte antigen 96
chr1	16958571	16958743	173	*	ZBTB43Binding_SSSi_peak_657	104	5.75805	12.6839	10.4258	88	Intron (ENSMUST00000186604.1/ENSMUST00000186604.1, intron 1 of 2)	1	16964560	17004219	39660	2	57339	ENSMUST00000186024.1	45476	ENSMUSG00000042686	Jph1	junctophilin 1
chr1	16982641	16982910	270	*	ZBTB43Binding_SSSi_peak_658	618	20.2396	64.7125	61.8481	130	Intron (ENSMUST00000186604.1/ENSMUST00000186604.1, intron 1 of 2)	1	16964560	17004219	39660	2	57339	ENSMUST00000186024.1	21309	ENSMUSG00000042686	Jph1	junctophilin 1
chr1	17001640	17001924	285	*	ZBTB43Binding_SSSi_peak_659	492	14.7449	51.9784	49.207	124	Intron (ENSMUST00000186604.1/ENSMUST00000186604.1, intron 1 of 2)	1	16964560	17004219	39660	2	57339	ENSMUST00000186024.1	2295	ENSMUSG00000042686	Jph1	junctophilin 1
chr1	17008122	17008333	212	*	ZBTB43Binding_SSSi_peak_660	120	8.69745	14.3123	12.0062	115	Intron (ENSMUST00000186604.1/ENSMUST00000186604.1, intron 1 of 2)	1	16964560	17004219	39660	2	57339	ENSMUST00000186024.1	-3903	ENSMUSG00000042686	Jph1	junctophilin 1
chr1	17118511	17118630	120	*	ZBTB43Binding_SSSi_peak_661	54	4.77842	7.53305	5.4591	29	Distal Intergenic	1	16994938	17097889	102952	2	57339	ENSMUST00000038382.4	-20622	ENSMUSG00000042686	Jph1	junctophilin 1
chr1	17123192	17123372	181	*	ZBTB43Binding_SSSi_peak_662	96	7.78909	11.8515	9.61186	89	Distal Intergenic	1	17145362	17164271	18910	1	14545	ENSMUST00000026879.7	-21990	ENSMUSG00000025777	Gdap1	ganglioside-induced differentiation-associated-protein 1
chr1	17159125	17159345	221	*	ZBTB43Binding_SSSi_peak_663	86	4.20142	10.8899	8.68821	81	Exon (ENSMUST00000189465.1/ENSMUST00000189465.1, exon 1 of 1)	1	17145468	17161631	16164	1	14545	ENSMUST00000189736.1	13657	ENSMUSG00000025777	Gdap1	ganglioside-induced differentiation-associated-protein 1
chr1	17178805	17178964	160	*	ZBTB43Binding_SSSi_peak_664	81	6.77957	10.317	8.13057	98	Distal Intergenic	1	17145468	17161631	16164	1	14545	ENSMUST00000189736.1	33337	ENSMUSG00000025777	Gdap1	ganglioside-induced differentiation-associated-protein 1
chr1	17213199	17213342	144	*	ZBTB43Binding_SSSi_peak_665	76	6.42891	9.78588	7.62727	88	Distal Intergenic	1	17145468	17161631	16164	1	14545	ENSMUST00000189736.1	67731	ENSMUSG00000025777	Gdap1	ganglioside-induced differentiation-associated-protein 1
chr1	17245806	17246035	230	*	ZBTB43Binding_SSSi_peak_666	422	19.5977	44.9553	42.2439	112	Distal Intergenic	1	17145468	17161631	16164	1	14545	ENSMUST00000189736.1	100338	ENSMUSG00000025777	Gdap1	ganglioside-induced differentiation-associated-protein 1
chr1	17275243	17275428	186	*	ZBTB43Binding_SSSi_peak_667	145	9.9086	16.8779	14.513	101	Distal Intergenic	1	17145468	17161631	16164	1	14545	ENSMUST00000189736.1	129775	ENSMUSG00000025777	Gdap1	ganglioside-induced differentiation-associated-protein 1
chr1	17349530	17349715	186	*	ZBTB43Binding_SSSi_peak_668	80	4.60644	10.2238	8.04599	105	Distal Intergenic	1	17145468	17161631	16164	1	14545	ENSMUST00000189736.1	204062	ENSMUSG00000025777	Gdap1	ganglioside-induced differentiation-associated-protein 1
chr1	17364444	17364595	152	*	ZBTB43Binding_SSSi_peak_669	49	5.13835	6.95302	4.90761	78	Distal Intergenic	1	17145468	17161631	16164	1	14545	ENSMUST00000189736.1	218976	ENSMUSG00000025777	Gdap1	ganglioside-induced differentiation-associated-protein 1
chr1	17396079	17396418	340	*	ZBTB43Binding_SSSi_peak_670	1076	21.6524	110.821	107.614	169	Distal Intergenic	1	17601901	17630939	29039	1	94227	ENSMUST00000088476.3	-205483	ENSMUSG00000067780	Pi15	peptidase inhibitor 15
chr1	17412767	17412989	223	*	ZBTB43Binding_SSSi_peak_671	79	5.0333	10.0802	7.91431	127	Distal Intergenic	1	17601901	17630939	29039	1	94227	ENSMUST00000088476.3	-188912	ENSMUSG00000067780	Pi15	peptidase inhibitor 15
chr1	17414566	17414701	136	*	ZBTB43Binding_SSSi_peak_672	80	6.58784	10.1966	8.01987	28	Distal Intergenic	1	17601901	17630939	29039	1	94227	ENSMUST00000088476.3	-187200	ENSMUSG00000067780	Pi15	peptidase inhibitor 15
chr1	17456678	17456801	124	*	ZBTB43Binding_SSSi_peak_673	80	6.2885	10.2278	8.04997	84	Distal Intergenic	1	17601901	17630939	29039	1	94227	ENSMUST00000088476.3	-145100	ENSMUSG00000067780	Pi15	peptidase inhibitor 15
chr1	17492225	17492384	160	*	ZBTB43Binding_SSSi_peak_674	104	5.903	12.6839	10.4258	95	Distal Intergenic	1	17601901	17630939	29039	1	94227	ENSMUST00000088476.3	-109517	ENSMUSG00000067780	Pi15	peptidase inhibitor 15
chr1	17502873	17503108	236	*	ZBTB43Binding_SSSi_peak_675	240	13.2392	26.5385	24.0162	125	Distal Intergenic	1	17601901	17630939	29039	1	94227	ENSMUST00000088476.3	-98793	ENSMUSG00000067780	Pi15	peptidase inhibitor 15
chr1	17514038	17514241	204	*	ZBTB43Binding_SSSi_peak_676	273	14.4151	29.9032	27.3384	86	Distal Intergenic	1	17601901	17630939	29039	1	94227	ENSMUST00000088476.3	-87660	ENSMUSG00000067780	Pi15	peptidase inhibitor 15
chr1	17515407	17515591	185	*	ZBTB43Binding_SSSi_peak_677	132	9.30302	15.5827	13.2466	82	Distal Intergenic	1	17601901	17630939	29039	1	94227	ENSMUST00000088476.3	-86310	ENSMUSG00000067780	Pi15	peptidase inhibitor 15
chr1	17524112	17524239	128	*	ZBTB43Binding_SSSi_peak_678	28	3.29392	4.79185	2.87366	87	Distal Intergenic	1	17601901	17630939	29039	1	94227	ENSMUST00000088476.3	-77662	ENSMUSG00000067780	Pi15	peptidase inhibitor 15
chr1	17527551	17527944	394	*	ZBTB43Binding_SSSi_peak_679	2088	62.0839	213.85	208.899	199	Distal Intergenic	1	17601901	17630939	29039	1	94227	ENSMUST00000088476.3	-73957	ENSMUSG00000067780	Pi15	peptidase inhibitor 15
chr1	17618964	17619135	172	*	ZBTB43Binding_SSSi_peak_680	46	4.39189	6.6833	4.65649	67	Intron (ENSMUST00000088476.3/94227, intron 2 of 5)	1	17601901	17630939	29039	1	94227	ENSMUST00000088476.3	17063	ENSMUSG00000067780	Pi15	peptidase inhibitor 15
chr1	17629526	17629747	222	*	ZBTB43Binding_SSSi_peak_681	287	14.705	31.3661	28.7835	112	3' UTR	1	17601901	17630939	29039	1	94227	ENSMUST00000088476.3	27625	ENSMUSG00000067780	Pi15	peptidase inhibitor 15
chr1	17649628	17649830	203	*	ZBTB43Binding_SSSi_peak_682	54	4.97169	7.53305	5.4591	101	Distal Intergenic	1	17601901	17630939	29039	1	94227	ENSMUST00000088476.3	47727	ENSMUSG00000067780	Pi15	peptidase inhibitor 15
chr1	17675486	17675723	238	*	ZBTB43Binding_SSSi_peak_683	139	7.67739	16.3197	13.9658	81	Distal Intergenic	1	17727045	17765575	38531	1	83691	ENSMUST00000159958.7	-51322	ENSMUSG00000025776	Crispld1	cysteine-rich secretory protein LCCL domain containing 1
chr1	17709589	17709771	183	*	ZBTB43Binding_SSSi_peak_684	99	7.53641	12.1906	9.94373	81	Exon (ENSMUST00000155588.7/102634913, exon 4 of 7)	1	17727045	17765575	38531	1	83691	ENSMUST00000159958.7	-17274	ENSMUSG00000025776	Crispld1	cysteine-rich secretory protein LCCL domain containing 1
chr1	17714674	17714836	163	*	ZBTB43Binding_SSSi_peak_685	150	8.25719	17.4005	15.0244	73	Intron (ENSMUST00000155588.7/102634913, intron 2 of 6)	1	17727045	17765575	38531	1	83691	ENSMUST00000159958.7	-12209	ENSMUSG00000025776	Crispld1	cysteine-rich secretory protein LCCL domain containing 1
chr1	17721727	17721849	123	*	ZBTB43Binding_SSSi_peak_686	54	4.97169	7.53305	5.4591	35	Intron (ENSMUST00000155588.7/102634913, intron 2 of 6)	1	17727045	17765575	38531	1	83691	ENSMUST00000159958.7	-5196	ENSMUSG00000025776	Crispld1	cysteine-rich secretory protein LCCL domain containing 1
chr1	17737182	17737382	201	*	ZBTB43Binding_SSSi_peak_687	203	11.5161	22.8283	20.3596	96	Intron (ENSMUST00000159958.7/83691, intron 2 of 14)	1	17692904	17727646	34743	2	102634913	ENSMUST00000127328.1	-9536	ENSMUSG00000085125	Gm16070	predicted gene 16070
chr1	17739516	17739746	231	*	ZBTB43Binding_SSSi_peak_688	171	10.5142	19.537	17.1221	119	Intron (ENSMUST00000159958.7/83691, intron 2 of 14)	1	17692904	17727646	34743	2	102634913	ENSMUST00000127328.1	-11870	ENSMUSG00000085125	Gm16070	predicted gene 16070
chr1	17743514	17743733	220	*	ZBTB43Binding_SSSi_peak_689	145	9.9086	16.8779	14.513	93	Intron (ENSMUST00000159958.7/83691, intron 2 of 14)	1	17692904	17727646	34743	2	102634913	ENSMUST00000127328.1	-15868	ENSMUSG00000085125	Gm16070	predicted gene 16070
chr1	17749205	17749364	160	*	ZBTB43Binding_SSSi_peak_690	96	6.92873	11.9298	9.68808	93	Intron (ENSMUST00000159958.7/83691, intron 6 of 14)	1	17692904	17727646	34743	2	102634913	ENSMUST00000127328.1	-21559	ENSMUSG00000085125	Gm16070	predicted gene 16070
chr1	17768900	17769092	193	*	ZBTB43Binding_SSSi_peak_691	92	7.22544	11.4365	9.20936	103	Intron (ENSMUST00000189853.1/ENSMUST00000189853.1, intron 1 of 2)	1	17692904	17727646	34743	2	102634913	ENSMUST00000127328.1	-41254	ENSMUSG00000085125	Gm16070	predicted gene 16070
chr1	17913692	17913850	159	*	ZBTB43Binding_SSSi_peak_692	103	5.30219	12.6201	10.3643	83	Distal Intergenic	1	17692904	17727646	34743	2	102634913	ENSMUST00000127328.1	-186046	ENSMUSG00000085125	Gm16070	predicted gene 16070
chr1	17930791	17930971	181	*	ZBTB43Binding_SSSi_peak_693	151	9.77671	17.4972	15.1177	88	Distal Intergenic	1	17692904	17727646	34743	2	102634913	ENSMUST00000127328.1	-203145	ENSMUSG00000085125	Gm16070	predicted gene 16070
chr1	17931089	17931214	126	*	ZBTB43Binding_SSSi_peak_694	49	5.42825	6.95302	4.90761	94	Distal Intergenic	1	17692904	17727646	34743	2	102634913	ENSMUST00000127328.1	-203443	ENSMUSG00000085125	Gm16070	predicted gene 16070
chr1	18007575	18007758	184	*	ZBTB43Binding_SSSi_peak_695	71	5.55148	9.31879	7.17484	80	Intron (ENSMUST00000209898.1/ENSMUST00000209898.1, intron 1 of 2)	1	18115204	18137051	21848	2	78081	ENSMUST00000115340.7	129293	ENSMUSG00000025774	Crisp4	cysteine-rich secretory protein 4
chr1	18011868	18012085	218	*	ZBTB43Binding_SSSi_peak_696	87	5.3232	10.9285	8.72198	108	Intron (ENSMUST00000209898.1/ENSMUST00000209898.1, intron 1 of 2)	1	18115204	18137051	21848	2	78081	ENSMUST00000115340.7	124966	ENSMUSG00000025774	Crisp4	cysteine-rich secretory protein 4
chr1	18024307	18024552	246	*	ZBTB43Binding_SSSi_peak_697	110	7.77304	13.2992	11.0252	99	Intron (ENSMUST00000209898.1/ENSMUST00000209898.1, intron 1 of 2)	1	18115204	18137051	21848	2	78081	ENSMUST00000115340.7	112499	ENSMUSG00000025774	Crisp4	cysteine-rich secretory protein 4
chr1	18029055	18029284	230	*	ZBTB43Binding_SSSi_peak_698	176	10.9363	20.1225	17.6973	118	Intron (ENSMUST00000209898.1/ENSMUST00000209898.1, intron 1 of 2)	1	18115204	18137051	21848	2	78081	ENSMUST00000115340.7	107767	ENSMUSG00000025774	Crisp4	cysteine-rich secretory protein 4
chr1	18035526	18035674	149	*	ZBTB43Binding_SSSi_peak_699	63	3.93533	8.40735	6.30491	59	Intron (ENSMUST00000209405.1/ENSMUST00000209405.1, intron 1 of 3)	1	18115204	18137051	21848	2	78081	ENSMUST00000115340.7	101377	ENSMUSG00000025774	Crisp4	cysteine-rich secretory protein 4
chr1	18060836	18061142	307	*	ZBTB43Binding_SSSi_peak_700	1067	37.4285	109.93	106.732	154	Distal Intergenic	1	18115204	18137051	21848	2	78081	ENSMUST00000115340.7	75909	ENSMUSG00000025774	Crisp4	cysteine-rich secretory protein 4
chr1	18105817	18105951	135	*	ZBTB43Binding_SSSi_peak_701	56	5.42926	7.7606	5.679	71	Distal Intergenic	1	18115204	18137051	21848	2	78081	ENSMUST00000115340.7	31100	ENSMUSG00000025774	Crisp4	cysteine-rich secretory protein 4
chr1	18114509	18114906	398	*	ZBTB43Binding_SSSi_peak_702	1262	21.6191	129.684	126.294	202	Distal Intergenic	1	18115204	18137051	21848	2	78081	ENSMUST00000115340.7	22145	ENSMUSG00000025774	Crisp4	cysteine-rich secretory protein 4
chr1	18124514	18124708	195	*	ZBTB43Binding_SSSi_peak_703	114	8.03733	13.7287	11.4398	96	Intron (ENSMUST00000130669.1/78081, intron 4 of 6)	1	18115204	18137051	21848	2	78081	ENSMUST00000115340.7	12343	ENSMUSG00000025774	Crisp4	cysteine-rich secretory protein 4
chr1	18134498	18134647	150	*	ZBTB43Binding_SSSi_peak_704	49	5.13835	6.95302	4.90761	45	Intron (ENSMUST00000130669.1/78081, intron 2 of 6)	1	18115204	18137051	21848	2	78081	ENSMUST00000115340.7	2404	ENSMUSG00000025774	Crisp4	cysteine-rich secretory protein 4
chr1	18189107	18189248	142	*	ZBTB43Binding_SSSi_peak_705	76	6.33446	9.79414	7.6326	59	Distal Intergenic	1	18210053	18223564	13512	2	654454	ENSMUST00000126871.1	34316	ENSMUSG00000070977	Defb44-ps	defensin beta 44, pseudogene
chr1	18206739	18206858	120	*	ZBTB43Binding_SSSi_peak_706	69	6.00805	9.08008	6.95029	46	Distal Intergenic	1	18210053	18223564	13512	2	654454	ENSMUST00000126871.1	16706	ENSMUSG00000070977	Defb44-ps	defensin beta 44, pseudogene
chr1	18250482	18250649	168	*	ZBTB43Binding_SSSi_peak_707	89	6.32454	11.2084	8.99389	81	Distal Intergenic	1	18236473	18237443	971	2	654460	ENSMUST00000097818.1	-13039	ENSMUSG00000073735	Defb18	defensin beta 18
chr1	18258016	18258164	149	*	ZBTB43Binding_SSSi_peak_708	46	4.58516	6.6833	4.65649	116	Intron (ENSMUST00000088463.1/77673, intron 1 of 1)	1	18260524	18265080	4557	2	77673	ENSMUST00000097817.3	6916	ENSMUSG00000067773	Defb41	defensin beta 41
chr1	18271300	18271449	150	*	ZBTB43Binding_SSSi_peak_709	69	5.98411	9.04174	6.9231	57	Distal Intergenic	1	18250980	18265138	14159	2	77673	ENSMUST00000088463.1	-6162	ENSMUSG00000067773	Defb41	defensin beta 41
chr1	18285509	18285690	182	*	ZBTB43Binding_SSSi_peak_710	96	7.48631	11.8515	9.61186	97	Distal Intergenic	1	18250980	18265138	14159	2	77673	ENSMUST00000088463.1	-20371	ENSMUSG00000067773	Defb41	defensin beta 41
chr1	18292235	18292481	247	*	ZBTB43Binding_SSSi_peak_711	351	16.3694	37.7892	35.1431	122	Distal Intergenic	1	18250980	18265138	14159	2	77673	ENSMUST00000088463.1	-27097	ENSMUSG00000067773	Defb41	defensin beta 41
chr1	18318029	18318216	188	*	ZBTB43Binding_SSSi_peak_712	119	7.29087	14.2141	11.9157	87	Distal Intergenic	1	18250980	18265138	14159	2	77673	ENSMUST00000088463.1	-52891	ENSMUSG00000067773	Defb41	defensin beta 41
chr1	18320159	18320287	129	*	ZBTB43Binding_SSSi_peak_713	22	3.14897	4.14638	2.271	19	Distal Intergenic	1	18250980	18265138	14159	2	77673	ENSMUST00000088463.1	-55021	ENSMUSG00000067773	Defb41	defensin beta 41
chr1	18333847	18334011	165	*	ZBTB43Binding_SSSi_peak_714	119	8.41873	14.1978	11.9043	68	Distal Intergenic	1	18250980	18265138	14159	2	77673	ENSMUST00000088463.1	-68709	ENSMUSG00000067773	Defb41	defensin beta 41
chr1	18340883	18341026	144	*	ZBTB43Binding_SSSi_peak_715	59	5.71815	7.99793	5.90775	95	Distal Intergenic	1	18250980	18265138	14159	2	77673	ENSMUST00000088463.1	-75745	ENSMUSG00000067773	Defb41	defensin beta 41
chr1	18356881	18357092	212	*	ZBTB43Binding_SSSi_peak_716	89	6.13128	11.2084	8.99389	94	Distal Intergenic	1	18250980	18265138	14159	2	77673	ENSMUST00000088463.1	-91743	ENSMUSG00000067773	Defb41	defensin beta 41
chr1	18360472	18360838	367	*	ZBTB43Binding_SSSi_peak_717	126	8.61712	14.9606	12.6389	279	Distal Intergenic	1	18250980	18265138	14159	2	77673	ENSMUST00000088463.1	-95334	ENSMUSG00000067773	Defb41	defensin beta 41
chr1	18404034	18404232	199	*	ZBTB43Binding_SSSi_peak_718	35	3.58382	5.46828	3.51544	111	Distal Intergenic	1	18250980	18265138	14159	2	77673	ENSMUST00000088463.1	-138896	ENSMUSG00000067773	Defb41	defensin beta 41
chr1	18431113	18431284	172	*	ZBTB43Binding_SSSi_peak_719	60	5.32681	8.09329	6.00242	81	Distal Intergenic	1	18250980	18265138	14159	2	77673	ENSMUST00000088463.1	-165975	ENSMUSG00000067773	Defb41	defensin beta 41
chr1	18436249	18436577	329	*	ZBTB43Binding_SSSi_peak_720	1492	38.2132	152.949	149.256	196	Distal Intergenic	1	18250980	18265138	14159	2	77673	ENSMUST00000088463.1	-171111	ENSMUSG00000067773	Defb41	defensin beta 41
chr1	18504276	18504430	155	*	ZBTB43Binding_SSSi_peak_721	109	7.7282	13.2265	10.9527	40	Distal Intergenic	1	18250980	18265138	14159	2	77673	ENSMUST00000088463.1	-239138	ENSMUSG00000067773	Defb41	defensin beta 41
chr1	18555302	18555527	226	*	ZBTB43Binding_SSSi_peak_722	265	13.6607	29.1317	26.5767	94	Distal Intergenic	1	18250980	18265138	14159	2	77673	ENSMUST00000088463.1	-290164	ENSMUSG00000067773	Defb41	defensin beta 41
chr1	18572967	18573289	323	*	ZBTB43Binding_SSSi_peak_723	738	22.752	76.7802	73.831	167	Distal Intergenic	1	18250980	18265138	14159	2	77673	ENSMUST00000088463.1	-307829	ENSMUSG00000067773	Defb41	defensin beta 41
chr1	18592971	18593159	189	*	ZBTB43Binding_SSSi_peak_724	264	13.5819	29.0009	26.4493	108	Distal Intergenic	1	18250980	18265138	14159	2	77673	ENSMUST00000088463.1	-327833	ENSMUSG00000067773	Defb41	defensin beta 41
chr1	18597073	18597217	145	*	ZBTB43Binding_SSSi_peak_725	54	4.77842	7.53305	5.4591	81	Distal Intergenic	1	18250980	18265138	14159	2	77673	ENSMUST00000088463.1	-331935	ENSMUSG00000067773	Defb41	defensin beta 41
chr1	18612554	18612721	168	*	ZBTB43Binding_SSSi_peak_726	49	5.13835	6.95302	4.90761	77	Distal Intergenic	1	18250980	18265138	14159	2	77673	ENSMUST00000088463.1	-347416	ENSMUSG00000067773	Defb41	defensin beta 41
chr1	18615598	18615730	133	*	ZBTB43Binding_SSSi_peak_727	52	5.66959	7.30609	5.24158	43	Distal Intergenic	1	18250980	18265138	14159	2	77673	ENSMUST00000088463.1	-350460	ENSMUSG00000067773	Defb41	defensin beta 41
chr1	18619131	18619329	199	*	ZBTB43Binding_SSSi_peak_728	41	3.87371	6.17368	4.17983	107	Distal Intergenic	1	18250980	18265138	14159	2	77673	ENSMUST00000088463.1	-353993	ENSMUSG00000067773	Defb41	defensin beta 41
chr1	18708947	18709072	126	*	ZBTB43Binding_SSSi_peak_729	52	5.36681	7.30609	5.24158	65	Exon (ENSMUST00000189030.1/ENSMUST00000189030.1, exon 1 of 1)	1	19103022	19166346	63325	1	226896	ENSMUST00000037294.7	-393950	ENSMUSG00000042596	Tfap2d	transcription factor AP-2, delta
chr1	18724001	18724216	216	*	ZBTB43Binding_SSSi_peak_730	205	11.609	22.9828	20.5138	106	Distal Intergenic	1	19103022	19166346	63325	1	226896	ENSMUST00000037294.7	-378806	ENSMUSG00000042596	Tfap2d	transcription factor AP-2, delta
chr1	18728647	18728967	321	*	ZBTB43Binding_SSSi_peak_731	187	6.64104	21.1635	18.7204	109	Distal Intergenic	1	19103022	19166346	63325	1	226896	ENSMUST00000037294.7	-374055	ENSMUSG00000042596	Tfap2d	transcription factor AP-2, delta
chr1	18768239	18768438	200	*	ZBTB43Binding_SSSi_peak_732	80	5.93801	10.2513	8.0673	100	Distal Intergenic	1	19103022	19166346	63325	1	226896	ENSMUST00000037294.7	-334584	ENSMUSG00000042596	Tfap2d	transcription factor AP-2, delta
chr1	18823805	18824132	328	*	ZBTB43Binding_SSSi_peak_733	662	21.2059	69.1871	66.2916	199	Distal Intergenic	1	19103022	19166346	63325	1	226896	ENSMUST00000037294.7	-278890	ENSMUSG00000042596	Tfap2d	transcription factor AP-2, delta
chr1	18867967	18868173	207	*	ZBTB43Binding_SSSi_peak_734	183	9.03025	20.7457	18.3099	105	Distal Intergenic	1	19103022	19166346	63325	1	226896	ENSMUST00000037294.7	-234849	ENSMUSG00000042596	Tfap2d	transcription factor AP-2, delta
chr1	18934374	18934549	176	*	ZBTB43Binding_SSSi_peak_736	46	3.95516	6.72249	4.69539	81	Distal Intergenic	1	19103022	19166346	63325	1	226896	ENSMUST00000037294.7	-168473	ENSMUSG00000042596	Tfap2d	transcription factor AP-2, delta
chr1	18951282	18951440	159	*	ZBTB43Binding_SSSi_peak_737	59	5.71815	7.99793	5.90775	61	Distal Intergenic	1	19103022	19166346	63325	1	226896	ENSMUST00000037294.7	-151582	ENSMUSG00000042596	Tfap2d	transcription factor AP-2, delta
chr1	18957988	18958242	255	*	ZBTB43Binding_SSSi_peak_738	190	11.2262	21.4658	19.0171	139	Distal Intergenic	1	19103022	19166346	63325	1	226896	ENSMUST00000037294.7	-144780	ENSMUSG00000042596	Tfap2d	transcription factor AP-2, delta
chr1	18960680	18960823	144	*	ZBTB43Binding_SSSi_peak_739	17	3.03904	3.62443	1.78169	93	Distal Intergenic	1	19103022	19166346	63325	1	226896	ENSMUST00000037294.7	-142199	ENSMUSG00000042596	Tfap2d	transcription factor AP-2, delta
chr1	19000289	19000435	147	*	ZBTB43Binding_SSSi_peak_740	42	5.06402	6.26359	4.2531	87	Distal Intergenic	1	19103022	19166346	63325	1	226896	ENSMUST00000037294.7	-102587	ENSMUSG00000042596	Tfap2d	transcription factor AP-2, delta
chr1	19028401	19028645	245	*	ZBTB43Binding_SSSi_peak_741	96	7.78909	11.8515	9.61186	112	Distal Intergenic	1	19103022	19166346	63325	1	226896	ENSMUST00000037294.7	-74377	ENSMUSG00000042596	Tfap2d	transcription factor AP-2, delta
chr1	19029267	19029718	452	*	ZBTB43Binding_SSSi_peak_742	603	24.8514	63.2096	60.3563	281	Distal Intergenic	1	19103022	19166346	63325	1	226896	ENSMUST00000037294.7	-73304	ENSMUSG00000042596	Tfap2d	transcription factor AP-2, delta
chr1	19031153	19031389	237	*	ZBTB43Binding_SSSi_peak_743	230	12.9656	25.6079	23.0957	110	Distal Intergenic	1	19103022	19166346	63325	1	226896	ENSMUST00000037294.7	-71633	ENSMUSG00000042596	Tfap2d	transcription factor AP-2, delta
chr1	19038866	19039041	176	*	ZBTB43Binding_SSSi_peak_744	121	8.28569	14.4251	12.1164	94	Distal Intergenic	1	19103022	19166346	63325	1	226896	ENSMUST00000037294.7	-63981	ENSMUSG00000042596	Tfap2d	transcription factor AP-2, delta
chr1	19043660	19043885	226	*	ZBTB43Binding_SSSi_peak_745	205	9.99657	23.0554	20.5824	127	Distal Intergenic	1	19103022	19166346	63325	1	226896	ENSMUST00000037294.7	-59137	ENSMUSG00000042596	Tfap2d	transcription factor AP-2, delta
chr1	19066694	19067034	341	*	ZBTB43Binding_SSSi_peak_746	910	17.174	94.1519	91.0794	165	Intron (ENSMUST00000159108.2/102635013, intron 2 of 3)	1	19103022	19166346	63325	1	226896	ENSMUST00000037294.7	-35988	ENSMUSG00000042596	Tfap2d	transcription factor AP-2, delta
chr1	19067897	19068058	162	*	ZBTB43Binding_SSSi_peak_747	96	7.78909	11.8515	9.61186	70	Intron (ENSMUST00000159108.2/102635013, intron 2 of 3)	1	19103022	19166346	63325	1	226896	ENSMUST00000037294.7	-34964	ENSMUSG00000042596	Tfap2d	transcription factor AP-2, delta
chr1	19085729	19085934	206	*	ZBTB43Binding_SSSi_peak_748	109	6.90434	13.1909	10.9195	100	Intron (ENSMUST00000159108.2/102635013, intron 1 of 3)	1	19103022	19166346	63325	1	226896	ENSMUST00000037294.7	-17088	ENSMUSG00000042596	Tfap2d	transcription factor AP-2, delta
chr1	19095277	19095716	440	*	ZBTB43Binding_SSSi_peak_749	502	20.7473	53.0243	50.2484	239	Intron (ENSMUST00000159108.2/102635013, intron 1 of 3)	1	19103022	19166346	63325	1	226896	ENSMUST00000037294.7	-7306	ENSMUSG00000042596	Tfap2d	transcription factor AP-2, delta
chr1	19101773	19102031	259	*	ZBTB43Binding_SSSi_peak_750	59	5.76426	8.06866	5.97812	149	Promoter (<=1kb)	1	19103022	19166346	63325	1	226896	ENSMUST00000037294.7	-991	ENSMUSG00000042596	Tfap2d	transcription factor AP-2, delta
chr1	19103954	19104079	126	*	ZBTB43Binding_SSSi_peak_751	54	4.77842	7.53305	5.4591	72	Intron (ENSMUST00000037294.7/226896, intron 1 of 7)	1	19063300	19104840	41541	2	102635013	ENSMUST00000159108.2	761	ENSMUSG00000089787	Gm15825	predicted gene 15825
chr1	19104890	19105137	248	*	ZBTB43Binding_SSSi_peak_752	570	23.6918	59.8378	57.0089	130	Promoter (<=1kb)	1	19063300	19104840	41541	2	102635013	ENSMUST00000159108.2	-50	ENSMUSG00000089787	Gm15825	predicted gene 15825
chr1	19146940	19147094	155	*	ZBTB43Binding_SSSi_peak_753	137	8.88792	16.075	13.7333	51	Intron (ENSMUST00000037294.7/226896, intron 6 of 7)	1	19107181	19148367	41187	1	226896	ENSMUST00000149505.1	39759	ENSMUSG00000042596	Tfap2d	transcription factor AP-2, delta
chr1	19179257	19179497	241	*	ZBTB43Binding_SSSi_peak_754	89	6.13128	11.2084	8.99389	117	Distal Intergenic	1	19208914	19238576	29663	1	21419	ENSMUST00000027059.10	-29417	ENSMUSG00000025927	Tfap2b	transcription factor AP-2 beta
chr1	19197580	19197800	221	*	ZBTB43Binding_SSSi_peak_755	172	6.92561	19.6848	17.2666	106	Distal Intergenic	1	19208914	19238576	29663	1	21419	ENSMUST00000027059.10	-11114	ENSMUSG00000025927	Tfap2b	transcription factor AP-2 beta
chr1	19208813	19209050	238	*	ZBTB43Binding_SSSi_peak_756	277	11.9292	30.322	27.7524	100	Promoter (<=1kb)	1	19208914	19238576	29663	1	21419	ENSMUST00000027059.10	0	ENSMUSG00000025927	Tfap2b	transcription factor AP-2 beta
chr1	19212476	19212636	161	*	ZBTB43Binding_SSSi_peak_757	38	3.12466	5.83711	3.87575	80	Intron (ENSMUST00000027059.10/21419, intron 1 of 6)	1	19212306	19214442	2137	1	21419	ENSMUST00000191068.1	170	ENSMUSG00000025927	Tfap2b	transcription factor AP-2 beta
chr1	19215483	19215718	236	*	ZBTB43Binding_SSSi_peak_758	671	26.8806	70.0571	67.1551	118	Intron (ENSMUST00000027059.10/21419, intron 2 of 6)	1	19213879	19219253	5375	1	21419	ENSMUST00000186972.1	1604	ENSMUSG00000025927	Tfap2b	transcription factor AP-2 beta
chr1	19217174	19217386	213	*	ZBTB43Binding_SSSi_peak_759	143	9.80043	16.708	14.349	101	Intron (ENSMUST00000027059.10/21419, intron 2 of 6)	1	19213879	19219253	5375	1	21419	ENSMUST00000186972.1	3295	ENSMUSG00000025927	Tfap2b	transcription factor AP-2 beta
chr1	19217628	19217820	193	*	ZBTB43Binding_SSSi_peak_760	133	8.84319	15.6484	13.31	101	Intron (ENSMUST00000027059.10/21419, intron 2 of 6)	1	19213879	19219253	5375	1	21419	ENSMUST00000186972.1	3749	ENSMUSG00000025927	Tfap2b	transcription factor AP-2 beta
chr1	19223457	19223671	215	*	ZBTB43Binding_SSSi_peak_761	230	12.6757	25.6079	23.0957	110	Intron (ENSMUST00000027059.10/21419, intron 3 of 6)	1	19213879	19219253	5375	1	21419	ENSMUST00000186972.1	9578	ENSMUSG00000025927	Tfap2b	transcription factor AP-2 beta
chr1	19226611	19226763	153	*	ZBTB43Binding_SSSi_peak_762	91	6.82559	11.374	9.14843	85	Exon (ENSMUST00000027059.10/21419, exon 4 of 7)	1	19213879	19219253	5375	1	21419	ENSMUST00000186972.1	12732	ENSMUSG00000025927	Tfap2b	transcription factor AP-2 beta
chr1	19233418	19233672	255	*	ZBTB43Binding_SSSi_peak_763	405	10.3131	43.2033	40.508	126	Intron (ENSMUST00000027059.10/21419, intron 6 of 6)	1	19213879	19219253	5375	1	21419	ENSMUST00000186972.1	19539	ENSMUSG00000025927	Tfap2b	transcription factor AP-2 beta
chr1	19235809	19235983	175	*	ZBTB43Binding_SSSi_peak_764	69	6.29794	9.08008	6.95029	83	3' UTR	1	19213879	19219253	5375	1	21419	ENSMUST00000186972.1	21930	ENSMUSG00000025927	Tfap2b	transcription factor AP-2 beta
chr1	19266126	19266323	198	*	ZBTB43Binding_SSSi_peak_765	292	14.6969	31.8746	29.2861	92	Distal Intergenic	1	19213879	19219253	5375	1	21419	ENSMUST00000186972.1	52247	ENSMUSG00000025927	Tfap2b	transcription factor AP-2 beta
chr1	19288074	19288289	216	*	ZBTB43Binding_SSSi_peak_766	475	16.9541	50.2828	47.5246	109	Distal Intergenic	1	19213879	19219253	5375	1	21419	ENSMUST00000186972.1	74195	ENSMUSG00000025927	Tfap2b	transcription factor AP-2 beta
chr1	19290972	19291148	177	*	ZBTB43Binding_SSSi_peak_767	79	5.0333	10.0802	7.91431	87	Distal Intergenic	1	19213879	19219253	5375	1	21419	ENSMUST00000186972.1	77093	ENSMUSG00000025927	Tfap2b	transcription factor AP-2 beta
chr1	19332503	19332721	219	*	ZBTB43Binding_SSSi_peak_768	114	8.32722	13.7287	11.4398	107	Exon (ENSMUST00000188428.1/ENSMUST00000188428.1, exon 1 of 1)	1	19213879	19219253	5375	1	21419	ENSMUST00000186972.1	118624	ENSMUSG00000025927	Tfap2b	transcription factor AP-2 beta
chr1	19333152	19333377	226	*	ZBTB43Binding_SSSi_peak_769	183	9.03025	20.7457	18.3099	108	Exon (ENSMUST00000188428.1/ENSMUST00000188428.1, exon 1 of 1)	1	19213879	19219253	5375	1	21419	ENSMUST00000186972.1	119273	ENSMUSG00000025927	Tfap2b	transcription factor AP-2 beta
chr1	19351152	19351292	141	*	ZBTB43Binding_SSSi_peak_770	39	4.84846	5.94877	3.96081	51	Distal Intergenic	1	19213879	19219253	5375	1	21419	ENSMUST00000186972.1	137273	ENSMUSG00000025927	Tfap2b	transcription factor AP-2 beta
chr1	19427150	19427408	259	*	ZBTB43Binding_SSSi_peak_771	91	7.16763	11.3449	9.12047	154	Distal Intergenic	1	19213879	19219253	5375	1	21419	ENSMUST00000186972.1	213271	ENSMUSG00000025927	Tfap2b	transcription factor AP-2 beta
chr1	19431286	19431560	275	*	ZBTB43Binding_SSSi_peak_772	47	4.63459	6.7616	4.73418	166	Distal Intergenic	1	19213879	19219253	5375	1	21419	ENSMUST00000186972.1	217407	ENSMUSG00000025927	Tfap2b	transcription factor AP-2 beta
chr1	19470636	19470777	142	*	ZBTB43Binding_SSSi_peak_773	69	5.23942	9.06816	6.94941	92	Distal Intergenic	1	19213879	19219253	5375	1	21419	ENSMUST00000186972.1	256757	ENSMUSG00000025927	Tfap2b	transcription factor AP-2 beta
chr1	19483553	19483715	163	*	ZBTB43Binding_SSSi_peak_774	156	10.0999	18.0166	15.6331	99	Distal Intergenic	1	19213879	19219253	5375	1	21419	ENSMUST00000186972.1	269674	ENSMUSG00000025927	Tfap2b	transcription factor AP-2 beta
chr1	19504987	19505183	197	*	ZBTB43Binding_SSSi_peak_775	198	11.7253	22.2806	19.821	95	Distal Intergenic	1	19213879	19219253	5375	1	21419	ENSMUST00000186972.1	291108	ENSMUSG00000025927	Tfap2b	transcription factor AP-2 beta
chr1	19537316	19537638	323	*	ZBTB43Binding_SSSi_peak_776	596	16.6292	62.5289	59.6795	200	Distal Intergenic	1	19213879	19219253	5375	1	21419	ENSMUST00000186972.1	323437	ENSMUSG00000025927	Tfap2b	transcription factor AP-2 beta
chr1	19581369	19581509	141	*	ZBTB43Binding_SSSi_peak_777	42	5.03998	6.22829	4.23354	77	Distal Intergenic	1	19213879	19219253	5375	1	21419	ENSMUST00000186972.1	367490	ENSMUSG00000025927	Tfap2b	transcription factor AP-2 beta
chr1	19584367	19584563	197	*	ZBTB43Binding_SSSi_peak_778	80	6.58784	10.1966	8.01987	86	Distal Intergenic	1	19213879	19219253	5375	1	21419	ENSMUST00000186972.1	370488	ENSMUSG00000025927	Tfap2b	transcription factor AP-2 beta
chr1	19591245	19591398	154	*	ZBTB43Binding_SSSi_peak_779	84	7.18352	10.6648	8.46513	84	Distal Intergenic	1	19213879	19219253	5375	1	21419	ENSMUST00000186972.1	377366	ENSMUSG00000025927	Tfap2b	transcription factor AP-2 beta
chr1	19668512	19668631	120	*	ZBTB43Binding_SSSi_peak_780	39	4.55856	5.94877	3.96081	73	Distal Intergenic	1	19213879	19219253	5375	1	21419	ENSMUST00000186972.1	454633	ENSMUSG00000025927	Tfap2b	transcription factor AP-2 beta
chr1	19719012	19719248	237	*	ZBTB43Binding_SSSi_peak_781	239	12.2995	26.4521	23.9333	101	Distal Intergenic	1	19213879	19219253	5375	1	21419	ENSMUST00000186972.1	505133	ENSMUSG00000025927	Tfap2b	transcription factor AP-2 beta
chr1	19735667	19735886	220	*	ZBTB43Binding_SSSi_peak_782	69	6.00805	9.08008	6.95029	91	Distal Intergenic	1	19213879	19219253	5375	1	21419	ENSMUST00000186972.1	521788	ENSMUSG00000025927	Tfap2b	transcription factor AP-2 beta
chr1	19749662	19749853	192	*	ZBTB43Binding_SSSi_peak_783	108	8.09188	13.068	10.8023	91	Distal Intergenic	1	19213879	19219253	5375	1	21419	ENSMUST00000186972.1	535783	ENSMUSG00000025927	Tfap2b	transcription factor AP-2 beta
chr1	19761164	19761381	218	*	ZBTB43Binding_SSSi_peak_784	84	6.88074	10.6648	8.46513	110	Distal Intergenic	1	19213879	19219253	5375	1	21419	ENSMUST00000186972.1	547285	ENSMUSG00000025927	Tfap2b	transcription factor AP-2 beta
chr1	19775184	19775380	197	*	ZBTB43Binding_SSSi_peak_785	139	7.67739	16.3197	13.9658	110	Distal Intergenic	1	19213879	19219253	5375	1	21419	ENSMUST00000186972.1	561305	ENSMUSG00000025927	Tfap2b	transcription factor AP-2 beta
chr1	19793922	19794091	170	*	ZBTB43Binding_SSSi_peak_786	71	5.55148	9.31879	7.17484	70	Distal Intergenic	1	20356452	20392300	35849	1	75028	ENSMUST00000161509.2	-562361	ENSMUSG00000089914	4930486I03Rik	RIKEN cDNA 4930486I03 gene
chr1	19811911	19812053	143	*	ZBTB43Binding_SSSi_peak_787	73	6.27516	9.50986	7.35405	104	Distal Intergenic	1	20356452	20392300	35849	1	75028	ENSMUST00000161509.2	-544399	ENSMUSG00000089914	4930486I03Rik	RIKEN cDNA 4930486I03 gene
chr1	19832657	19832877	221	*	ZBTB43Binding_SSSi_peak_788	199	8.36712	22.4566	19.9946	111	Distal Intergenic	1	20356452	20392300	35849	1	75028	ENSMUST00000161509.2	-523575	ENSMUSG00000089914	4930486I03Rik	RIKEN cDNA 4930486I03 gene
chr1	19854927	19855082	156	*	ZBTB43Binding_SSSi_peak_789	80	5.93801	10.2513	8.0673	101	Distal Intergenic	1	20356452	20392300	35849	1	75028	ENSMUST00000161509.2	-501370	ENSMUSG00000089914	4930486I03Rik	RIKEN cDNA 4930486I03 gene
chr1	19865728	19866006	279	*	ZBTB43Binding_SSSi_peak_790	1209	42.3067	124.286	120.951	138	Distal Intergenic	1	20356452	20392300	35849	1	75028	ENSMUST00000161509.2	-490446	ENSMUSG00000089914	4930486I03Rik	RIKEN cDNA 4930486I03 gene
chr1	19882239	19882480	242	*	ZBTB43Binding_SSSi_peak_791	277	11.736	30.322	27.7524	111	Distal Intergenic	1	20356452	20392300	35849	1	75028	ENSMUST00000161509.2	-473972	ENSMUSG00000089914	4930486I03Rik	RIKEN cDNA 4930486I03 gene
chr1	19889946	19890221	276	*	ZBTB43Binding_SSSi_peak_792	240	8.20116	26.5338	24.0144	163	Distal Intergenic	1	20356452	20392300	35849	1	75028	ENSMUST00000161509.2	-466231	ENSMUSG00000089914	4930486I03Rik	RIKEN cDNA 4930486I03 gene
chr1	19906953	19907149	197	*	ZBTB43Binding_SSSi_peak_793	93	7.60973	11.5769	9.34805	78	Distal Intergenic	1	20356452	20392300	35849	1	75028	ENSMUST00000161509.2	-449303	ENSMUSG00000089914	4930486I03Rik	RIKEN cDNA 4930486I03 gene
chr1	19908375	19908594	220	*	ZBTB43Binding_SSSi_peak_794	231	9.23681	25.6604	23.1458	107	Distal Intergenic	1	20356452	20392300	35849	1	75028	ENSMUST00000161509.2	-447858	ENSMUSG00000089914	4930486I03Rik	RIKEN cDNA 4930486I03 gene
chr1	19921206	19921479	274	*	ZBTB43Binding_SSSi_peak_795	846	31.519	87.7247	84.6987	132	Distal Intergenic	1	20356452	20392300	35849	1	75028	ENSMUST00000161509.2	-434973	ENSMUSG00000089914	4930486I03Rik	RIKEN cDNA 4930486I03 gene
chr1	19925333	19925475	143	*	ZBTB43Binding_SSSi_peak_796	52	5.66959	7.30609	5.24158	46	Distal Intergenic	1	20356452	20392300	35849	1	75028	ENSMUST00000161509.2	-430977	ENSMUSG00000089914	4930486I03Rik	RIKEN cDNA 4930486I03 gene
chr1	19930592	19931080	489	*	ZBTB43Binding_SSSi_peak_797	1203	32.4153	123.643	120.316	203	Distal Intergenic	1	20356452	20392300	35849	1	75028	ENSMUST00000161509.2	-425372	ENSMUSG00000089914	4930486I03Rik	RIKEN cDNA 4930486I03 gene
chr1	19946016	19946135	120	*	ZBTB43Binding_SSSi_peak_798	16	3.2473	3.42683	1.60167	36	Distal Intergenic	1	20356452	20392300	35849	1	75028	ENSMUST00000161509.2	-410317	ENSMUSG00000089914	4930486I03Rik	RIKEN cDNA 4930486I03 gene
chr1	19954044	19954222	179	*	ZBTB43Binding_SSSi_peak_799	69	6.00805	9.08008	6.95029	60	Distal Intergenic	1	20356452	20392300	35849	1	75028	ENSMUST00000161509.2	-402230	ENSMUSG00000089914	4930486I03Rik	RIKEN cDNA 4930486I03 gene
chr1	19965835	19966027	193	*	ZBTB43Binding_SSSi_peak_800	153	9.42784	17.7228	15.3416	109	Distal Intergenic	1	20356452	20392300	35849	1	75028	ENSMUST00000161509.2	-390425	ENSMUSG00000089914	4930486I03Rik	RIKEN cDNA 4930486I03 gene
chr1	19966481	19966846	366	*	ZBTB43Binding_SSSi_peak_801	229	10.3831	25.4237	22.9159	206	Distal Intergenic	1	20356452	20392300	35849	1	75028	ENSMUST00000161509.2	-389606	ENSMUSG00000089914	4930486I03Rik	RIKEN cDNA 4930486I03 gene
chr1	20033135	20033263	129	*	ZBTB43Binding_SSSi_peak_802	48	5.37451	6.87485	4.84533	45	Distal Intergenic	1	20356452	20392300	35849	1	75028	ENSMUST00000161509.2	-323189	ENSMUSG00000089914	4930486I03Rik	RIKEN cDNA 4930486I03 gene
chr1	20071751	20071891	141	*	ZBTB43Binding_SSSi_peak_803	39	4.55856	5.94877	3.96081	65	Intron (ENSMUST00000088448.11/241035, intron 65 of 66)	1	20356452	20392300	35849	1	75028	ENSMUST00000161509.2	-284561	ENSMUSG00000089914	4930486I03Rik	RIKEN cDNA 4930486I03 gene
chr1	20102771	20103063	293	*	ZBTB43Binding_SSSi_peak_804	1050	30.0031	108.271	105.087	155	Intron (ENSMUST00000088448.11/241035, intron 63 of 66)	1	20356452	20392300	35849	1	75028	ENSMUST00000161509.2	-253389	ENSMUSG00000089914	4930486I03Rik	RIKEN cDNA 4930486I03 gene
chr1	20115077	20115266	190	*	ZBTB43Binding_SSSi_peak_805	80	5.74475	10.2513	8.0673	102	Intron (ENSMUST00000088448.11/241035, intron 61 of 66)	1	20356452	20392300	35849	1	75028	ENSMUST00000161509.2	-241186	ENSMUSG00000089914	4930486I03Rik	RIKEN cDNA 4930486I03 gene
chr1	20122267	20122429	163	*	ZBTB43Binding_SSSi_peak_806	69	6.29794	9.08008	6.95029	83	Intron (ENSMUST00000088448.11/241035, intron 60 of 66)	1	20356452	20392300	35849	1	75028	ENSMUST00000161509.2	-234023	ENSMUSG00000089914	4930486I03Rik	RIKEN cDNA 4930486I03 gene
chr1	20123005	20123219	215	*	ZBTB43Binding_SSSi_peak_807	109	6.90434	13.1909	10.9195	111	Intron (ENSMUST00000088448.11/241035, intron 60 of 66)	1	20356452	20392300	35849	1	75028	ENSMUST00000161509.2	-233233	ENSMUSG00000089914	4930486I03Rik	RIKEN cDNA 4930486I03 gene
chr1	20133574	20133767	194	*	ZBTB43Binding_SSSi_peak_808	54	4.97169	7.53305	5.4591	96	Intron (ENSMUST00000088448.11/241035, intron 60 of 66)	1	20356452	20392300	35849	1	75028	ENSMUST00000161509.2	-222685	ENSMUSG00000089914	4930486I03Rik	RIKEN cDNA 4930486I03 gene
chr1	20134691	20134882	192	*	ZBTB43Binding_SSSi_peak_809	114	8.03733	13.7287	11.4398	87	Intron (ENSMUST00000088448.11/241035, intron 60 of 66)	1	20356452	20392300	35849	1	75028	ENSMUST00000161509.2	-221570	ENSMUSG00000089914	4930486I03Rik	RIKEN cDNA 4930486I03 gene
chr1	20166336	20166516	181	*	ZBTB43Binding_SSSi_peak_810	184	11.4225	20.8988	18.458	80	Intron (ENSMUST00000088448.11/241035, intron 60 of 66)	1	20356452	20392300	35849	1	75028	ENSMUST00000161509.2	-189936	ENSMUSG00000089914	4930486I03Rik	RIKEN cDNA 4930486I03 gene
chr1	20173214	20173403	190	*	ZBTB43Binding_SSSi_peak_811	145	9.60581	16.8779	14.513	94	Intron (ENSMUST00000088448.11/241035, intron 60 of 66)	1	20356452	20392300	35849	1	75028	ENSMUST00000161509.2	-183049	ENSMUSG00000089914	4930486I03Rik	RIKEN cDNA 4930486I03 gene
chr1	20177400	20177871	472	*	ZBTB43Binding_SSSi_peak_812	203	11.5161	22.8283	20.3596	106	Intron (ENSMUST00000088448.11/241035, intron 60 of 66)	1	20356452	20392300	35849	1	75028	ENSMUST00000161509.2	-178581	ENSMUSG00000089914	4930486I03Rik	RIKEN cDNA 4930486I03 gene
chr1	20191616	20191805	190	*	ZBTB43Binding_SSSi_peak_813	84	6.88074	10.6648	8.46513	119	Intron (ENSMUST00000088448.11/241035, intron 60 of 66)	1	20356452	20392300	35849	1	75028	ENSMUST00000161509.2	-164647	ENSMUSG00000089914	4930486I03Rik	RIKEN cDNA 4930486I03 gene
chr1	20236761	20236974	214	*	ZBTB43Binding_SSSi_peak_814	142	8.47643	16.5636	14.2054	104	Intron (ENSMUST00000088448.11/241035, intron 53 of 66)	1	20356452	20392300	35849	1	75028	ENSMUST00000161509.2	-119478	ENSMUSG00000089914	4930486I03Rik	RIKEN cDNA 4930486I03 gene
chr1	20262929	20263103	175	*	ZBTB43Binding_SSSi_peak_815	272	10.6282	29.8137	27.2525	71	Intron (ENSMUST00000088448.11/241035, intron 52 of 66)	1	20356452	20392300	35849	1	75028	ENSMUST00000161509.2	-93349	ENSMUSG00000089914	4930486I03Rik	RIKEN cDNA 4930486I03 gene
chr1	20287201	20287407	207	*	ZBTB43Binding_SSSi_peak_816	214	10.2832	23.9107	21.4257	100	Intron (ENSMUST00000088448.11/241035, intron 51 of 66)	1	20356452	20392300	35849	1	75028	ENSMUST00000161509.2	-69045	ENSMUSG00000089914	4930486I03Rik	RIKEN cDNA 4930486I03 gene
chr1	20337813	20337972	160	*	ZBTB43Binding_SSSi_peak_817	84	6.88074	10.6648	8.46513	67	Intron (ENSMUST00000088448.11/241035, intron 48 of 66)	1	20356452	20392300	35849	1	75028	ENSMUST00000161509.2	-18480	ENSMUSG00000089914	4930486I03Rik	RIKEN cDNA 4930486I03 gene
chr1	20345549	20345848	300	*	ZBTB43Binding_SSSi_peak_818	1174	26.6306	120.775	117.476	154	Intron (ENSMUST00000088448.11/241035, intron 48 of 66)	1	20356452	20392300	35849	1	75028	ENSMUST00000161509.2	-10604	ENSMUSG00000089914	4930486I03Rik	RIKEN cDNA 4930486I03 gene
chr1	20365300	20365419	120	*	ZBTB43Binding_SSSi_peak_819	42	5.06402	6.26359	4.2531	70	Intron (ENSMUST00000161509.2/75028, intron 1 of 2)	1	20356452	20392300	35849	1	75028	ENSMUST00000161509.2	8848	ENSMUSG00000089914	4930486I03Rik	RIKEN cDNA 4930486I03 gene
chr1	20403610	20403787	178	*	ZBTB43Binding_SSSi_peak_820	91	7.45753	11.3449	9.12047	68	Intron (ENSMUST00000088448.11/241035, intron 37 of 66)	1	20374722	20409448	34727	2	241035	ENSMUST00000132647.1	5661	ENSMUSG00000043760	Pkhd1	polycystic kidney and hepatic disease 1
chr1	20414157	20414285	129	*	ZBTB43Binding_SSSi_peak_821	39	4.84846	5.94877	3.96081	61	Exon (ENSMUST00000088448.11/241035, exon 37 of 67)	1	20374722	20409448	34727	2	241035	ENSMUST00000132647.1	-4709	ENSMUSG00000043760	Pkhd1	polycystic kidney and hepatic disease 1
chr1	20431985	20432179	195	*	ZBTB43Binding_SSSi_peak_822	132	6.36708	15.6295	13.2931	94	Intron (ENSMUST00000088448.11/241035, intron 36 of 66)	1	20374722	20409448	34727	2	241035	ENSMUST00000132647.1	-22537	ENSMUSG00000043760	Pkhd1	polycystic kidney and hepatic disease 1
chr1	20448432	20448615	184	*	ZBTB43Binding_SSSi_peak_823	38	4.19863	5.86499	3.89457	87	Intron (ENSMUST00000088448.11/241035, intron 36 of 66)	1	20374722	20409448	34727	2	241035	ENSMUST00000132647.1	-38984	ENSMUSG00000043760	Pkhd1	polycystic kidney and hepatic disease 1
chr1	20457763	20457944	182	*	ZBTB43Binding_SSSi_peak_824	145	9.60581	16.8779	14.513	76	Intron (ENSMUST00000088448.11/241035, intron 35 of 66)	1	20374722	20409448	34727	2	241035	ENSMUST00000132647.1	-48315	ENSMUSG00000043760	Pkhd1	polycystic kidney and hepatic disease 1
chr1	20459109	20459331	223	*	ZBTB43Binding_SSSi_peak_825	220	8.80197	24.5802	22.0845	109	Intron (ENSMUST00000088448.11/241035, intron 35 of 66)	1	20374722	20409448	34727	2	241035	ENSMUST00000132647.1	-49661	ENSMUSG00000043760	Pkhd1	polycystic kidney and hepatic disease 1
chr1	20475187	20475314	128	*	ZBTB43Binding_SSSi_peak_826	37	4.4344	5.75746	3.79713	63	Intron (ENSMUST00000088448.11/241035, intron 35 of 66)	1	20374722	20409448	34727	2	241035	ENSMUST00000132647.1	-65739	ENSMUSG00000043760	Pkhd1	polycystic kidney and hepatic disease 1
chr1	20476917	20477075	159	*	ZBTB43Binding_SSSi_peak_827	119	7.0976	14.2141	11.9157	80	Intron (ENSMUST00000088448.11/241035, intron 35 of 66)	1	20374722	20409448	34727	2	241035	ENSMUST00000132647.1	-67469	ENSMUSG00000043760	Pkhd1	polycystic kidney and hepatic disease 1
chr1	20496046	20496279	234	*	ZBTB43Binding_SSSi_peak_828	130	7.13467	15.3881	13.0595	96	Intron (ENSMUST00000088448.11/241035, intron 35 of 66)	1	20374722	20409448	34727	2	241035	ENSMUST00000132647.1	-86598	ENSMUSG00000043760	Pkhd1	polycystic kidney and hepatic disease 1
chr1	20500248	20501010	763	*	ZBTB43Binding_SSSi_peak_829	2288	67.1014	234.803	228.815	379	Intron (ENSMUST00000088448.11/241035, intron 35 of 66)	1	20374722	20409448	34727	2	241035	ENSMUST00000132647.1	-90800	ENSMUSG00000043760	Pkhd1	polycystic kidney and hepatic disease 1
chr1	20512284	20512438	155	*	ZBTB43Binding_SSSi_peak_830	66	5.67917	8.75738	6.64167	50	Intron (ENSMUST00000088448.11/241035, intron 33 of 66)	1	20374722	20409448	34727	2	241035	ENSMUST00000132647.1	-102836	ENSMUSG00000043760	Pkhd1	polycystic kidney and hepatic disease 1
chr1	20564536	20564690	155	*	ZBTB43Binding_SSSi_peak_831	69	6.00805	9.08008	6.95029	81	Intron (ENSMUST00000088448.11/241035, intron 16 of 66)	1	20606297	20618040	11744	2	241035	ENSMUST00000128051.1	53350	ENSMUSG00000043760	Pkhd1	polycystic kidney and hepatic disease 1
chr1	20569932	20570093	162	*	ZBTB43Binding_SSSi_peak_832	80	6.58784	10.1966	8.01987	101	Intron (ENSMUST00000088448.11/241035, intron 12 of 66)	1	20606297	20618040	11744	2	241035	ENSMUST00000128051.1	47947	ENSMUSG00000043760	Pkhd1	polycystic kidney and hepatic disease 1
chr1	20570707	20570963	257	*	ZBTB43Binding_SSSi_peak_833	403	17.8069	43.0384	40.3442	119	Intron (ENSMUST00000088448.11/241035, intron 12 of 66)	1	20606297	20618040	11744	2	241035	ENSMUST00000128051.1	47077	ENSMUSG00000043760	Pkhd1	polycystic kidney and hepatic disease 1
chr1	20590715	20590877	163	*	ZBTB43Binding_SSSi_peak_834	102	7.74743	12.5229	10.2696	100	Intron (ENSMUST00000088448.11/241035, intron 6 of 66)	1	20606297	20618040	11744	2	241035	ENSMUST00000128051.1	27163	ENSMUSG00000043760	Pkhd1	polycystic kidney and hepatic disease 1
chr1	20604141	20604292	152	*	ZBTB43Binding_SSSi_peak_835	77	6.40841	9.91139	7.74876	103	Intron (ENSMUST00000088448.11/241035, intron 5 of 66)	1	20606297	20618040	11744	2	241035	ENSMUST00000128051.1	13748	ENSMUSG00000043760	Pkhd1	polycystic kidney and hepatic disease 1
chr1	20612133	20612327	195	*	ZBTB43Binding_SSSi_peak_836	151	9.77671	17.4972	15.1177	85	Intron (ENSMUST00000088448.11/241035, intron 4 of 66)	1	20606297	20618040	11744	2	241035	ENSMUST00000128051.1	5713	ENSMUSG00000043760	Pkhd1	polycystic kidney and hepatic disease 1
chr1	20624905	20625024	120	*	ZBTB43Binding_SSSi_peak_837	42	5.06402	6.26359	4.2531	68	Distal Intergenic	1	20592953	20618064	25112	2	241035	ENSMUST00000147480.7	-6841	ENSMUSG00000043760	Pkhd1	polycystic kidney and hepatic disease 1
chr1	20632251	20632533	283	*	ZBTB43Binding_SSSi_peak_838	291	9.24479	31.7444	29.1571	117	Distal Intergenic	1	20592953	20618064	25112	2	241035	ENSMUST00000147480.7	-14187	ENSMUSG00000043760	Pkhd1	polycystic kidney and hepatic disease 1
chr1	20655436	20655586	151	*	ZBTB43Binding_SSSi_peak_839	52	5.66959	7.30609	5.24158	41	Distal Intergenic	1	20669882	20682958	13077	1	105661730	ENSMUST00000227082.1	-14296	ENSMUSG00000099906	Lincmd1	long intergenic non-protein coding RNA of muscle differentiation 1
chr1	20688330	20688528	199	*	ZBTB43Binding_SSSi_peak_840	104	7.85743	12.6965	10.4383	85	Distal Intergenic	1	20682769	20682887	119	1	723817	ENSMUST00000083546.1	5561	ENSMUSG00000065480	Mir133b	microRNA 133b
chr1	20689271	20689479	209	*	ZBTB43Binding_SSSi_peak_841	114	8.32722	13.7287	11.4398	97	Distal Intergenic	1	20682769	20682887	119	1	723817	ENSMUST00000083546.1	6502	ENSMUSG00000065480	Mir133b	microRNA 133b
chr1	20691097	20691335	239	*	ZBTB43Binding_SSSi_peak_842	238	10.6279	26.3703	23.8527	127	Distal Intergenic	1	20682769	20682887	119	1	723817	ENSMUST00000083546.1	8328	ENSMUSG00000065480	Mir133b	microRNA 133b
chr1	20695867	20696042	176	*	ZBTB43Binding_SSSi_peak_843	120	8.69745	14.3123	12.0062	101	Distal Intergenic	1	20682769	20682887	119	1	723817	ENSMUST00000083546.1	13098	ENSMUSG00000065480	Mir133b	microRNA 133b
chr1	20699294	20699505	212	*	ZBTB43Binding_SSSi_peak_844	54	4.77842	7.53305	5.4591	103	Distal Intergenic	1	20682769	20682887	119	1	723817	ENSMUST00000083546.1	16525	ENSMUSG00000065480	Mir133b	microRNA 133b
chr1	20721702	20722397	696	*	ZBTB43Binding_SSSi_peak_845	185	9.90288	21.0132	18.5718	141	Distal Intergenic	1	20730905	20734496	3592	1	16171	ENSMUST00000027061.4	-8508	ENSMUSG00000025929	Il17a	interleukin 17A
chr1	20722451	20723036	586	*	ZBTB43Binding_SSSi_peak_846	409	17.0433	43.6418	40.94	467	Distal Intergenic	1	20730905	20734496	3592	1	16171	ENSMUST00000027061.4	-7869	ENSMUSG00000025929	Il17a	interleukin 17A
chr1	20726731	20726946	216	*	ZBTB43Binding_SSSi_peak_847	289	12.3158	31.5779	28.9918	110	Distal Intergenic	1	20730905	20734496	3592	1	16171	ENSMUST00000027061.4	-3959	ENSMUSG00000025929	Il17a	interleukin 17A
chr1	20750761	20750890	130	*	ZBTB43Binding_SSSi_peak_848	49	5.13835	6.95302	4.90761	56	Distal Intergenic	1	20730905	20734496	3592	1	16171	ENSMUST00000027061.4	19856	ENSMUSG00000025929	Il17a	interleukin 17A
chr1	20761861	20762149	289	*	ZBTB43Binding_SSSi_peak_849	1197	41.0856	123.106	119.785	148	Distal Intergenic	1	20777679	20779554	1876	2	257630	ENSMUST00000191111.1	17405	ENSMUSG00000041872	Il17f	interleukin 17F
chr1	20765530	20765690	161	*	ZBTB43Binding_SSSi_peak_850	76	6.33446	9.79414	7.6326	43	Distal Intergenic	1	20777679	20779554	1876	2	257630	ENSMUST00000191111.1	13864	ENSMUSG00000041872	Il17f	interleukin 17F
chr1	20788177	20788350	174	*	ZBTB43Binding_SSSi_peak_851	91	6.58797	11.374	9.14843	88	Intron (ENSMUST00000189301.1/257630, intron 1 of 4)	1	20777783	20790617	12835	2	257630	ENSMUST00000189301.1	2267	ENSMUSG00000041872	Il17f	interleukin 17F
chr1	20796762	20796964	203	*	ZBTB43Binding_SSSi_peak_852	134	8.48894	15.8135	13.4738	99	Distal Intergenic	1	20777783	20790617	12835	2	257630	ENSMUST00000189301.1	-6145	ENSMUSG00000041872	Il17f	interleukin 17F
chr1	20802341	20802476	136	*	ZBTB43Binding_SSSi_peak_853	84	6.88074	10.6648	8.46513	62	Distal Intergenic	1	20803165	20804933	1769	2	17215	ENSMUST00000191061.1	2457	ENSMUSG00000041859	Mcm3	minichromosome maintenance complex component 3
chr1	20826749	20826904	156	*	ZBTB43Binding_SSSi_peak_854	47	5.3114	6.78324	4.7555	59	Distal Intergenic	1	20802968	20820312	17345	2	17215	ENSMUST00000053266.10	-6437	ENSMUSG00000041859	Mcm3	minichromosome maintenance complex component 3
chr1	20847748	20848150	403	*	ZBTB43Binding_SSSi_peak_855	80	6.87774	10.1966	8.01987	90	Distal Intergenic	1	20802968	20820312	17345	2	17215	ENSMUST00000053266.10	-27436	ENSMUSG00000041859	Mcm3	minichromosome maintenance complex component 3
chr1	20865878	20866076	199	*	ZBTB43Binding_SSSi_peak_856	199	11.2598	22.3922	19.9312	95	Distal Intergenic	1	20888650	20890473	1824	2	77741	ENSMUST00000181654.1	24397	ENSMUSG00000097934	6720483E21Rik	RIKEN cDNA 6720483E21 gene
chr1	20871376	20871680	305	*	ZBTB43Binding_SSSi_peak_857	482	17.5439	51.0416	48.28	139	Distal Intergenic	1	20888650	20890473	1824	2	77741	ENSMUST00000181654.1	18793	ENSMUSG00000097934	6720483E21Rik	RIKEN cDNA 6720483E21 gene
chr1	20873649	20873874	226	*	ZBTB43Binding_SSSi_peak_858	420	15.6013	44.7429	42.0327	108	Distal Intergenic	1	20888650	20890473	1824	2	77741	ENSMUST00000181654.1	16599	ENSMUSG00000097934	6720483E21Rik	RIKEN cDNA 6720483E21 gene
chr1	20878751	20878923	173	*	ZBTB43Binding_SSSi_peak_859	17	3.03904	3.62443	1.78169	57	Distal Intergenic	1	20888650	20890473	1824	2	77741	ENSMUST00000181654.1	11550	ENSMUSG00000097934	6720483E21Rik	RIKEN cDNA 6720483E21 gene
chr1	20896792	20896973	182	*	ZBTB43Binding_SSSi_peak_860	132	9.00024	15.5827	13.2466	74	Intron (ENSMUST00000189400.6/74229, intron 1 of 2)	1	20890606	20939650	49045	1	74229	ENSMUST00000189400.6	6186	ENSMUSG00000025931	Paqr8	progestin and adipoQ receptor family member VIII
chr1	20899742	20899905	164	*	ZBTB43Binding_SSSi_peak_861	240	13.542	26.5385	24.0162	81	Intron (ENSMUST00000189400.6/74229, intron 1 of 2)	1	20890606	20939650	49045	1	74229	ENSMUST00000189400.6	9136	ENSMUSG00000025931	Paqr8	progestin and adipoQ receptor family member VIII
chr1	20901590	20901799	210	*	ZBTB43Binding_SSSi_peak_862	158	10.2114	18.1964	15.8082	118	Intron (ENSMUST00000189400.6/74229, intron 1 of 2)	1	20890606	20939650	49045	1	74229	ENSMUST00000189400.6	10984	ENSMUSG00000025931	Paqr8	progestin and adipoQ receptor family member VIII
chr1	20902822	20903303	482	*	ZBTB43Binding_SSSi_peak_863	1720	42.6583	176.11	172.019	264	Intron (ENSMUST00000189400.6/74229, intron 1 of 2)	1	20890606	20939650	49045	1	74229	ENSMUST00000189400.6	12216	ENSMUSG00000025931	Paqr8	progestin and adipoQ receptor family member VIII
chr1	20906376	20906620	245	*	ZBTB43Binding_SSSi_peak_864	87	5.3232	10.9285	8.72198	140	Intron (ENSMUST00000189400.6/74229, intron 1 of 2)	1	20917840	20939055	21216	1	74229	ENSMUST00000068880.13	-11220	ENSMUSG00000025931	Paqr8	progestin and adipoQ receptor family member VIII
chr1	20917400	20917613	214	*	ZBTB43Binding_SSSi_peak_865	71	5.35822	9.31879	7.17484	102	Promoter (<=1kb)	1	20917840	20939055	21216	1	74229	ENSMUST00000068880.13	-227	ENSMUSG00000025931	Paqr8	progestin and adipoQ receptor family member VIII
chr1	20929036	20929206	171	*	ZBTB43Binding_SSSi_peak_866	183	10.7944	20.7636	18.3271	78	Intron (ENSMUST00000189400.6/74229, intron 1 of 2)	1	20922259	20935756	13498	1	74229	ENSMUST00000187651.1	6777	ENSMUSG00000025931	Paqr8	progestin and adipoQ receptor family member VIII
chr1	20945336	20945486	151	*	ZBTB43Binding_SSSi_peak_867	91	7.45753	11.3449	9.12047	106	Distal Intergenic	1	20951626	20955527	3902	1	71877	ENSMUST00000160782.1	-6140	ENSMUSG00000041809	Efhc1	EF-hand domain (C-terminal) containing 1
chr1	20949837	20950042	206	*	ZBTB43Binding_SSSi_peak_868	102	7.5702	12.5432	10.2881	109	Promoter (1-2kb)	1	20951626	20955527	3902	1	71877	ENSMUST00000160782.1	-1584	ENSMUSG00000041809	Efhc1	EF-hand domain (C-terminal) containing 1
chr1	20958017	20958226	210	*	ZBTB43Binding_SSSi_peak_869	161	8.45045	18.4988	16.1036	109	Intron (ENSMUST00000038447.5/71877, intron 2 of 10)	1	20951688	20990841	39154	1	71877	ENSMUST00000038447.5	6329	ENSMUSG00000041809	Efhc1	EF-hand domain (C-terminal) containing 1
chr1	20958784	20958984	201	*	ZBTB43Binding_SSSi_peak_870	304	14.8048	33.0472	30.4472	99	Intron (ENSMUST00000038447.5/71877, intron 2 of 10)	1	20951688	20990841	39154	1	71877	ENSMUST00000038447.5	7096	ENSMUSG00000041809	Efhc1	EF-hand domain (C-terminal) containing 1
chr1	20970178	20970297	120	*	ZBTB43Binding_SSSi_peak_871	49	5.13835	6.95302	4.90761	73	Intron (ENSMUST00000038447.5/71877, intron 5 of 10)	1	20951688	20990841	39154	1	71877	ENSMUST00000038447.5	18490	ENSMUSG00000041809	Efhc1	EF-hand domain (C-terminal) containing 1
chr1	20971007	20971153	147	*	ZBTB43Binding_SSSi_peak_872	42	4.76123	6.26359	4.2531	62	Intron (ENSMUST00000038447.5/71877, intron 5 of 10)	1	20951688	20990841	39154	1	71877	ENSMUST00000038447.5	19319	ENSMUSG00000041809	Efhc1	EF-hand domain (C-terminal) containing 1
chr1	20983604	20983723	120	*	ZBTB43Binding_SSSi_peak_873	28	3.43887	4.79185	2.87366	57	Intron (ENSMUST00000038447.5/71877, intron 9 of 10)	1	20951688	20990841	39154	1	71877	ENSMUST00000038447.5	31916	ENSMUSG00000041809	Efhc1	EF-hand domain (C-terminal) containing 1
chr1	20984739	20984962	224	*	ZBTB43Binding_SSSi_peak_874	138	9.48681	16.2172	13.8686	107	Intron (ENSMUST00000038447.5/71877, intron 9 of 10)	1	20951688	20990841	39154	1	71877	ENSMUST00000038447.5	33051	ENSMUSG00000041809	Efhc1	EF-hand domain (C-terminal) containing 1
chr1	20985179	20985413	235	*	ZBTB43Binding_SSSi_peak_875	283	15.056	30.9496	28.3728	103	Intron (ENSMUST00000038447.5/71877, intron 9 of 10)	1	20951688	20990841	39154	1	71877	ENSMUST00000038447.5	33491	ENSMUSG00000041809	Efhc1	EF-hand domain (C-terminal) containing 1
chr1	21024585	21025156	572	*	ZBTB43Binding_SSSi_peak_876	2120	56.0603	217.123	212.056	299	Intron (ENSMUST00000037998.5/170829, intron 2 of 10)	1	21004313	21043656	39344	2	170829	ENSMUST00000187210.1	18500	ENSMUSG00000041779	Tram2	translocating chain-associating membrane protein 2
chr1	21025986	21026185	200	*	ZBTB43Binding_SSSi_peak_877	33	3.21493	5.31046	3.36413	25	Intron (ENSMUST00000037998.5/170829, intron 2 of 10)	1	21004313	21043656	39344	2	170829	ENSMUST00000187210.1	17471	ENSMUSG00000041779	Tram2	translocating chain-associating membrane protein 2
chr1	21034774	21035178	405	*	ZBTB43Binding_SSSi_peak_878	87	5.3232	10.9285	8.72198	119	Intron (ENSMUST00000037998.5/170829, intron 2 of 10)	1	21004313	21043656	39344	2	170829	ENSMUST00000187210.1	8478	ENSMUSG00000041779	Tram2	translocating chain-associating membrane protein 2
chr1	21040521	21040646	126	*	ZBTB43Binding_SSSi_peak_879	56	5.17935	7.7606	5.679	74	Intron (ENSMUST00000037998.5/170829, intron 1 of 10)	1	21004313	21043656	39344	2	170829	ENSMUST00000187210.1	3010	ENSMUSG00000041779	Tram2	translocating chain-associating membrane protein 2
chr1	21042218	21042371	154	*	ZBTB43Binding_SSSi_peak_880	30	4.27722	5.00171	3.07194	43	Intron (ENSMUST00000037998.5/170829, intron 1 of 10)	1	21004313	21043656	39344	2	170829	ENSMUST00000187210.1	1285	ENSMUSG00000041779	Tram2	translocating chain-associating membrane protein 2
chr1	21053441	21053696	256	*	ZBTB43Binding_SSSi_peak_881	409	16.6973	43.6979	40.9956	141	Intron (ENSMUST00000037998.5/170829, intron 1 of 10)	1	21004313	21043656	39344	2	170829	ENSMUST00000187210.1	-9785	ENSMUSG00000041779	Tram2	translocating chain-associating membrane protein 2
chr1	21100375	21100615	241	*	ZBTB43Binding_SSSi_peak_882	273	14.1252	29.9032	27.3384	115	Distal Intergenic	1	20996299	21079229	82931	2	170829	ENSMUST00000037998.5	-21146	ENSMUSG00000041779	Tram2	translocating chain-associating membrane protein 2
chr1	21103142	21103351	210	*	ZBTB43Binding_SSSi_peak_883	176	10.6464	20.1225	17.6973	119	Distal Intergenic	1	20996299	21079229	82931	2	170829	ENSMUST00000037998.5	-23913	ENSMUSG00000041779	Tram2	translocating chain-associating membrane protein 2
chr1	21107786	21107972	187	*	ZBTB43Binding_SSSi_peak_884	49	5.42825	6.95302	4.90761	84	Distal Intergenic	1	20996299	21079229	82931	2	170829	ENSMUST00000037998.5	-28557	ENSMUSG00000041779	Tram2	translocating chain-associating membrane protein 2
chr1	21112581	21112772	192	*	ZBTB43Binding_SSSi_peak_885	99	6.51781	12.1886	9.9418	110	Distal Intergenic	1	20996299	21079229	82931	2	170829	ENSMUST00000037998.5	-33352	ENSMUSG00000041779	Tram2	translocating chain-associating membrane protein 2
chr1	21139636	21139808	173	*	ZBTB43Binding_SSSi_peak_886	159	9.05367	18.3362	15.9476	92	Distal Intergenic	1	20996299	21079229	82931	2	170829	ENSMUST00000037998.5	-60407	ENSMUSG00000041779	Tram2	translocating chain-associating membrane protein 2
chr1	21144604	21144744	141	*	ZBTB43Binding_SSSi_peak_887	33	3.21493	5.31046	3.36413	94	Distal Intergenic	1	20996299	21079229	82931	2	170829	ENSMUST00000037998.5	-65375	ENSMUSG00000041779	Tram2	translocating chain-associating membrane protein 2
chr1	21148543	21148717	175	*	ZBTB43Binding_SSSi_peak_888	52	5.36681	7.30609	5.24158	91	Distal Intergenic	1	20996299	21079229	82931	2	170829	ENSMUST00000037998.5	-69314	ENSMUSG00000041779	Tram2	translocating chain-associating membrane protein 2
chr1	21150181	21150326	146	*	ZBTB43Binding_SSSi_peak_889	71	5.35822	9.31879	7.17484	97	Distal Intergenic	1	21218575	21230167	11593	1	75712	ENSMUST00000027065.11	-68249	ENSMUSG00000025933	Tmem14a	transmembrane protein 14A
chr1	21175904	21176032	129	*	ZBTB43Binding_SSSi_peak_890	35	4.44939	5.54137	3.58657	34	Distal Intergenic	1	21218575	21230167	11593	1	75712	ENSMUST00000027065.11	-42543	ENSMUSG00000025933	Tmem14a	transmembrane protein 14A
chr1	21215179	21215341	163	*	ZBTB43Binding_SSSi_peak_891	46	4.39189	6.6833	4.65649	63	Distal Intergenic	1	21218575	21230167	11593	1	75712	ENSMUST00000027065.11	-3234	ENSMUSG00000025933	Tmem14a	transmembrane protein 14A
chr1	21220098	21220221	124	*	ZBTB43Binding_SSSi_peak_892	69	6.00805	9.08008	6.95029	57	Intron (ENSMUST00000027065.11/75712, intron 1 of 4)	1	21218662	21230164	11503	1	75712	ENSMUST00000027064.7	1436	ENSMUSG00000025933	Tmem14a	transmembrane protein 14A
chr1	21230917	21231254	338	*	ZBTB43Binding_SSSi_peak_893	375	18.0838	40.1698	37.5009	147	Distal Intergenic	1	21240589	21265661	25073	1	14859	ENSMUST00000027067.14	-9335	ENSMUSG00000025934	Gsta3	glutathione S-transferase, alpha 3
chr1	21238251	21238434	184	*	ZBTB43Binding_SSSi_peak_894	120	8.39467	14.3123	12.0062	108	Promoter (2-3kb)	1	21240589	21265661	25073	1	14859	ENSMUST00000027067.14	-2155	ENSMUSG00000025934	Gsta3	glutathione S-transferase, alpha 3
chr1	21243972	21244165	194	*	ZBTB43Binding_SSSi_peak_895	99	6.51781	12.1886	9.9418	86	Intron (ENSMUST00000027067.14/14859, intron 1 of 6)	1	21240629	21264846	24218	1	14859	ENSMUST00000124990.2	3343	ENSMUSG00000025934	Gsta3	glutathione S-transferase, alpha 3
chr1	21250009	21250384	376	*	ZBTB43Binding_SSSi_peak_896	1457	37.6334	149.441	145.795	162	Exon (ENSMUST00000185842.1/ENSMUST00000185842.1, exon 2 of 2)	1	21240629	21264846	24218	1	14859	ENSMUST00000124990.2	9380	ENSMUSG00000025934	Gsta3	glutathione S-transferase, alpha 3
chr1	21270003	21270179	177	*	ZBTB43Binding_SSSi_peak_897	205	9.80331	23.0554	20.5824	88	Intron (ENSMUST00000185842.1/ENSMUST00000185842.1, intron 1 of 1)	1	21285608	21298127	12520	2	241041	ENSMUST00000178869.7	27948	ENSMUSG00000025936	Gm4956	predicted gene 4956
chr1	21285907	21286280	374	*	ZBTB43Binding_SSSi_peak_898	570	20.4929	59.9128	57.0808	238	Intron (ENSMUST00000082032.12/241041, intron 5 of 5)	1	21285608	21298127	12520	2	241041	ENSMUST00000178869.7	11847	ENSMUSG00000025936	Gm4956	predicted gene 4956
chr1	21289114	21289258	145	*	ZBTB43Binding_SSSi_peak_899	79	6.80964	10.0928	7.92662	91	Intron (ENSMUST00000082032.12/241041, intron 4 of 5)	1	21285608	21298127	12520	2	241041	ENSMUST00000178869.7	8869	ENSMUSG00000025936	Gm4956	predicted gene 4956
chr1	21290838	21290958	121	*	ZBTB43Binding_SSSi_peak_900	22	2.86705	4.11731	2.24654	6	Intron (ENSMUST00000082032.12/241041, intron 4 of 5)	1	21285608	21298127	12520	2	241041	ENSMUST00000178869.7	7169	ENSMUSG00000025936	Gm4956	predicted gene 4956
chr1	21316089	21316281	193	*	ZBTB43Binding_SSSi_peak_901	73	6.57795	9.50986	7.35405	80	Exon (ENSMUST00000178260.1/ENSMUST00000178260.1, exon 1 of 4)	1	21285246	21298312	13067	2	241041	ENSMUST00000082032.12	-17777	ENSMUSG00000025936	Gm4956	predicted gene 4956
chr1	21318015	21318256	242	*	ZBTB43Binding_SSSi_peak_902	241	10.7696	26.6287	24.1028	126	Distal Intergenic	1	21285246	21298312	13067	2	241041	ENSMUST00000082032.12	-19703	ENSMUSG00000025936	Gm4956	predicted gene 4956
chr1	21335750	21335869	120	*	ZBTB43Binding_SSSi_peak_903	71	5.35822	9.31879	7.17484	69	Distal Intergenic	1	21349641	21352200	2560	1	368204	ENSMUST00000088407.3	-13772	ENSMUSG00000067750	Khdc1a	KH domain containing 1A
chr1	21406801	21406961	161	*	ZBTB43Binding_SSSi_peak_904	80	6.87774	10.1966	8.01987	51	Intron (ENSMUST00000029667.12/226922, intron 11 of 13)	1	21383556	21386373	2818	1	98582	ENSMUST00000147615.1	23245	ENSMUSG00000085079	Khdc1b	KH domain containing 1B
chr1	21412004	21412179	176	*	ZBTB43Binding_SSSi_peak_905	110	8.05341	13.2992	11.0252	95	Intron (ENSMUST00000029667.12/226922, intron 11 of 13)	1	21383556	21386373	2818	1	98582	ENSMUST00000147615.1	28448	ENSMUSG00000085079	Khdc1b	KH domain containing 1B
chr1	21420242	21420387	146	*	ZBTB43Binding_SSSi_peak_906	49	5.13835	6.95302	4.90761	85	Intron (ENSMUST00000029667.12/226922, intron 11 of 13)	1	21383556	21386373	2818	1	98582	ENSMUST00000147615.1	36686	ENSMUSG00000085079	Khdc1b	KH domain containing 1B
chr1	21427608	21427768	161	*	ZBTB43Binding_SSSi_peak_907	73	6.57795	9.50986	7.35405	100	Intron (ENSMUST00000029667.12/226922, intron 10 of 13)	1	21383556	21386373	2818	1	98582	ENSMUST00000147615.1	44052	ENSMUSG00000085079	Khdc1b	KH domain containing 1B
chr1	21434615	21434796	182	*	ZBTB43Binding_SSSi_peak_908	80	5.93801	10.2513	8.0673	81	Intron (ENSMUST00000029667.12/226922, intron 10 of 13)	1	21383556	21386373	2818	1	98582	ENSMUST00000147615.1	51059	ENSMUSG00000085079	Khdc1b	KH domain containing 1B
chr1	21450230	21450406	177	*	ZBTB43Binding_SSSi_peak_909	80	6.87774	10.1966	8.01987	95	Intron (ENSMUST00000029667.12/226922, intron 10 of 13)	1	21383556	21386373	2818	1	98582	ENSMUST00000147615.1	66674	ENSMUSG00000085079	Khdc1b	KH domain containing 1B
chr1	21468991	21469183	193	*	ZBTB43Binding_SSSi_peak_910	84	6.88074	10.6648	8.46513	104	Intron (ENSMUST00000029667.12/226922, intron 8 of 13)	1	21383556	21386373	2818	1	98582	ENSMUST00000147615.1	85435	ENSMUSG00000085079	Khdc1b	KH domain containing 1B
chr1	21487778	21487952	175	*	ZBTB43Binding_SSSi_peak_911	49	5.42825	6.95302	4.90761	91	Intron (ENSMUST00000029667.12/226922, intron 5 of 13)	1	21383556	21386373	2818	1	98582	ENSMUST00000147615.1	104222	ENSMUSG00000085079	Khdc1b	KH domain containing 1B
chr1	21527012	21527179	168	*	ZBTB43Binding_SSSi_peak_912	47	4.92944	6.79799	4.76935	85	Intron (ENSMUST00000029667.12/226922, intron 3 of 13)	1	21383556	21386373	2818	1	98582	ENSMUST00000147615.1	143456	ENSMUSG00000085079	Khdc1b	KH domain containing 1B
chr1	21534766	21534950	185	*	ZBTB43Binding_SSSi_peak_913	69	6.00805	9.08008	6.95029	81	Intron (ENSMUST00000029667.12/226922, intron 3 of 13)	1	21383556	21386373	2818	1	98582	ENSMUST00000147615.1	151210	ENSMUSG00000085079	Khdc1b	KH domain containing 1B
chr1	21538610	21538819	210	*	ZBTB43Binding_SSSi_peak_914	108	8.09188	13.068	10.8023	96	Intron (ENSMUST00000029667.12/226922, intron 2 of 13)	1	21383556	21386373	2818	1	98582	ENSMUST00000147615.1	155054	ENSMUSG00000085079	Khdc1b	KH domain containing 1B
chr1	21542372	21542567	196	*	ZBTB43Binding_SSSi_peak_915	190	11.2262	21.4658	19.0171	95	Intron (ENSMUST00000029667.12/226922, intron 2 of 13)	1	21383556	21386373	2818	1	98582	ENSMUST00000147615.1	158816	ENSMUSG00000085079	Khdc1b	KH domain containing 1B
chr1	21593752	21593871	120	*	ZBTB43Binding_SSSi_peak_916	33	4.45845	5.26596	3.32107	84	Intron (ENSMUST00000029667.12/226922, intron 1 of 13)	1	21383556	21386373	2818	1	98582	ENSMUST00000147615.1	210196	ENSMUSG00000085079	Khdc1b	KH domain containing 1B
chr1	21598056	21598552	497	*	ZBTB43Binding_SSSi_peak_917	1513	48.4253	155.092	151.369	190	Intron (ENSMUST00000029667.12/226922, intron 1 of 13)	1	21383556	21386373	2818	1	98582	ENSMUST00000147615.1	214500	ENSMUSG00000085079	Khdc1b	KH domain containing 1B
chr1	21603848	21604034	187	*	ZBTB43Binding_SSSi_peak_918	55	4.30856	7.66459	5.58542	96	Intron (ENSMUST00000029667.12/226922, intron 1 of 13)	1	21383556	21386373	2818	1	98582	ENSMUST00000147615.1	220292	ENSMUSG00000085079	Khdc1b	KH domain containing 1B
chr1	21609058	21609275	218	*	ZBTB43Binding_SSSi_peak_919	269	14.1476	29.4633	26.9037	101	Intron (ENSMUST00000029667.12/226922, intron 1 of 13)	1	21383556	21386373	2818	1	98582	ENSMUST00000147615.1	225502	ENSMUSG00000085079	Khdc1b	KH domain containing 1B
chr1	21614949	21615111	163	*	ZBTB43Binding_SSSi_peak_920	55	4.30856	7.66459	5.58542	70	Intron (ENSMUST00000029667.12/226922, intron 1 of 13)	1	21383556	21386373	2818	1	98582	ENSMUST00000147615.1	231393	ENSMUSG00000085079	Khdc1b	KH domain containing 1B
chr1	21632733	21633010	278	*	ZBTB43Binding_SSSi_peak_921	409	5.85677	43.6353	40.9338	130	Intron (ENSMUST00000029667.12/226922, intron 1 of 13)	1	21577644	21855902	278259	2	226922	ENSMUST00000134505.1	222892	ENSMUSG00000028033	Kcnq5	potassium voltage-gated channel, subfamily Q, member 5
chr1	21638215	21638406	192	*	ZBTB43Binding_SSSi_peak_922	132	9.00024	15.5827	13.2466	108	Intron (ENSMUST00000029667.12/226922, intron 1 of 13)	1	21577644	21855902	278259	2	226922	ENSMUST00000134505.1	217496	ENSMUSG00000028033	Kcnq5	potassium voltage-gated channel, subfamily Q, member 5
chr1	21641736	21641912	177	*	ZBTB43Binding_SSSi_peak_923	139	7.87066	16.3197	13.9658	85	Intron (ENSMUST00000029667.12/226922, intron 1 of 13)	1	21577644	21855902	278259	2	226922	ENSMUST00000134505.1	213990	ENSMUSG00000028033	Kcnq5	potassium voltage-gated channel, subfamily Q, member 5
chr1	21689487	21689648	162	*	ZBTB43Binding_SSSi_peak_924	57	5.23349	7.84668	5.76483	79	Intron (ENSMUST00000029667.12/226922, intron 1 of 13)	1	21577644	21855902	278259	2	226922	ENSMUST00000134505.1	166254	ENSMUSG00000028033	Kcnq5	potassium voltage-gated channel, subfamily Q, member 5
chr1	21700815	21700989	175	*	ZBTB43Binding_SSSi_peak_925	71	5.98895	9.24741	7.11402	80	Intron (ENSMUST00000029667.12/226922, intron 1 of 13)	1	21577644	21855902	278259	2	226922	ENSMUST00000134505.1	154913	ENSMUSG00000028033	Kcnq5	potassium voltage-gated channel, subfamily Q, member 5
chr1	21718894	21719087	194	*	ZBTB43Binding_SSSi_peak_926	254	11.746	28.0089	25.4675	86	Intron (ENSMUST00000029667.12/226922, intron 1 of 13)	1	21577644	21855902	278259	2	226922	ENSMUST00000134505.1	136815	ENSMUSG00000028033	Kcnq5	potassium voltage-gated channel, subfamily Q, member 5
chr1	21730495	21730653	159	*	ZBTB43Binding_SSSi_peak_927	50	3.5488	7.09102	5.04345	70	Intron (ENSMUST00000029667.12/226922, intron 1 of 13)	1	21577644	21855902	278259	2	226922	ENSMUST00000134505.1	125249	ENSMUSG00000028033	Kcnq5	potassium voltage-gated channel, subfamily Q, member 5
chr1	21737825	21737944	120	*	ZBTB43Binding_SSSi_peak_928	38	4.19863	5.86499	3.89457	44	Intron (ENSMUST00000029667.12/226922, intron 1 of 13)	1	21577644	21855902	278259	2	226922	ENSMUST00000134505.1	117958	ENSMUSG00000028033	Kcnq5	potassium voltage-gated channel, subfamily Q, member 5
chr1	21741813	21741981	169	*	ZBTB43Binding_SSSi_peak_929	133	9.12194	15.6484	13.31	66	Intron (ENSMUST00000029667.12/226922, intron 1 of 13)	1	21577644	21855902	278259	2	226922	ENSMUST00000134505.1	113921	ENSMUSG00000028033	Kcnq5	potassium voltage-gated channel, subfamily Q, member 5
chr1	21800443	21800568	126	*	ZBTB43Binding_SSSi_peak_930	42	5.06402	6.26359	4.2531	59	Intron (ENSMUST00000029667.12/226922, intron 1 of 13)	1	21577644	21855902	278259	2	226922	ENSMUST00000134505.1	55334	ENSMUSG00000028033	Kcnq5	potassium voltage-gated channel, subfamily Q, member 5
chr1	21813739	21813951	213	*	ZBTB43Binding_SSSi_peak_931	126	8.61712	14.9606	12.6389	113	Intron (ENSMUST00000029667.12/226922, intron 1 of 13)	1	21577644	21855902	278259	2	226922	ENSMUST00000134505.1	41951	ENSMUSG00000028033	Kcnq5	potassium voltage-gated channel, subfamily Q, member 5
chr1	21828282	21828414	133	*	ZBTB43Binding_SSSi_peak_932	42	5.06402	6.26359	4.2531	76	Intron (ENSMUST00000029667.12/226922, intron 1 of 13)	1	21577644	21855902	278259	2	226922	ENSMUST00000134505.1	27488	ENSMUSG00000028033	Kcnq5	potassium voltage-gated channel, subfamily Q, member 5
chr1	21832460	21832690	231	*	ZBTB43Binding_SSSi_peak_933	113	6.04794	13.5895	11.3106	117	Intron (ENSMUST00000029667.12/226922, intron 1 of 13)	1	21577644	21855902	278259	2	226922	ENSMUST00000134505.1	23212	ENSMUSG00000028033	Kcnq5	potassium voltage-gated channel, subfamily Q, member 5
chr1	21834742	21834957	216	*	ZBTB43Binding_SSSi_peak_934	114	8.32722	13.7287	11.4398	110	Intron (ENSMUST00000029667.12/226922, intron 1 of 13)	1	21577644	21855902	278259	2	226922	ENSMUST00000134505.1	20945	ENSMUSG00000028033	Kcnq5	potassium voltage-gated channel, subfamily Q, member 5
chr1	21839263	21839480	218	*	ZBTB43Binding_SSSi_peak_935	126	8.90702	14.9606	12.6389	101	Exon (ENSMUST00000194737.1/ENSMUST00000194737.1, exon 1 of 1)	1	21577644	21855902	278259	2	226922	ENSMUST00000134505.1	16422	ENSMUSG00000028033	Kcnq5	potassium voltage-gated channel, subfamily Q, member 5
chr1	21851767	21852073	307	*	ZBTB43Binding_SSSi_peak_936	198	11.7253	22.2806	19.821	198	Intron (ENSMUST00000029667.12/226922, intron 1 of 13)	1	21577644	21855902	278259	2	226922	ENSMUST00000134505.1	3829	ENSMUSG00000028033	Kcnq5	potassium voltage-gated channel, subfamily Q, member 5
chr1	21867448	21867698	251	*	ZBTB43Binding_SSSi_peak_937	111	5.53411	13.452	11.1767	119	Intron (ENSMUST00000029667.12/226922, intron 1 of 13)	1	21577644	21855902	278259	2	226922	ENSMUST00000134505.1	-11546	ENSMUSG00000028033	Kcnq5	potassium voltage-gated channel, subfamily Q, member 5
chr1	21885213	21885372	160	*	ZBTB43Binding_SSSi_peak_938	58	5.37323	7.91029	5.82751	43	Intron (ENSMUST00000029667.12/226922, intron 1 of 13)	1	21577644	21855902	278259	2	226922	ENSMUST00000134505.1	-29311	ENSMUSG00000028033	Kcnq5	potassium voltage-gated channel, subfamily Q, member 5
chr1	21891235	21891354	120	*	ZBTB43Binding_SSSi_peak_939	52	5.36681	7.30609	5.24158	50	Intron (ENSMUST00000029667.12/226922, intron 1 of 13)	1	21577644	21855902	278259	2	226922	ENSMUST00000134505.1	-35333	ENSMUSG00000028033	Kcnq5	potassium voltage-gated channel, subfamily Q, member 5
chr1	21915326	21915549	224	*	ZBTB43Binding_SSSi_peak_940	138	9.19692	16.2172	13.8686	119	Intron (ENSMUST00000029667.12/226922, intron 1 of 13)	1	21398403	21961581	563179	2	226922	ENSMUST00000029667.12	46032	ENSMUSG00000028033	Kcnq5	potassium voltage-gated channel, subfamily Q, member 5
chr1	21933045	21933216	172	*	ZBTB43Binding_SSSi_peak_941	107	7.67846	13.0416	10.7795	84	Intron (ENSMUST00000029667.12/226922, intron 1 of 13)	1	21398403	21961581	563179	2	226922	ENSMUST00000029667.12	28365	ENSMUSG00000028033	Kcnq5	potassium voltage-gated channel, subfamily Q, member 5
chr1	21944315	21944580	266	*	ZBTB43Binding_SSSi_peak_942	726	28.9841	75.6192	72.6775	143	Intron (ENSMUST00000029667.12/226922, intron 1 of 13)	1	21398403	21961581	563179	2	226922	ENSMUST00000029667.12	17001	ENSMUSG00000028033	Kcnq5	potassium voltage-gated channel, subfamily Q, member 5
chr1	21945460	21945648	189	*	ZBTB43Binding_SSSi_peak_943	84	6.88074	10.6648	8.46513	77	Intron (ENSMUST00000029667.12/226922, intron 1 of 13)	1	21398403	21961581	563179	2	226922	ENSMUST00000029667.12	15933	ENSMUSG00000028033	Kcnq5	potassium voltage-gated channel, subfamily Q, member 5
chr1	21947254	21947512	259	*	ZBTB43Binding_SSSi_peak_944	183	9.22351	20.7457	18.3099	117	Intron (ENSMUST00000029667.12/226922, intron 1 of 13)	1	21398403	21961581	563179	2	226922	ENSMUST00000029667.12	14069	ENSMUSG00000028033	Kcnq5	potassium voltage-gated channel, subfamily Q, member 5
chr1	21949775	21949950	176	*	ZBTB43Binding_SSSi_peak_945	49	5.42825	6.95302	4.90761	84	Intron (ENSMUST00000029667.12/226922, intron 1 of 13)	1	21398403	21961581	563179	2	226922	ENSMUST00000029667.12	11631	ENSMUSG00000028033	Kcnq5	potassium voltage-gated channel, subfamily Q, member 5
chr1	21960256	21960476	221	*	ZBTB43Binding_SSSi_peak_946	55	4.30856	7.66459	5.58542	110	Intron (ENSMUST00000029667.12/226922, intron 1 of 13)	1	21398403	21961581	563179	2	226922	ENSMUST00000029667.12	1105	ENSMUSG00000028033	Kcnq5	potassium voltage-gated channel, subfamily Q, member 5
chr1	21969421	21969601	181	*	ZBTB43Binding_SSSi_peak_947	150	7.06258	17.3804	15.0087	88	Distal Intergenic	1	21398408	21961942	563535	2	226922	ENSMUST00000115300.7	-7479	ENSMUSG00000028033	Kcnq5	potassium voltage-gated channel, subfamily Q, member 5
chr1	21973732	21974014	283	*	ZBTB43Binding_SSSi_peak_948	957	27.5837	98.8506	95.7431	130	Distal Intergenic	1	21398408	21961942	563535	2	226922	ENSMUST00000115300.7	-11790	ENSMUSG00000028033	Kcnq5	potassium voltage-gated channel, subfamily Q, member 5
chr1	21983168	21983594	427	*	ZBTB43Binding_SSSi_peak_949	1120	30.8692	115.259	112.013	177	Distal Intergenic	1	21398408	21961942	563535	2	226922	ENSMUST00000115300.7	-21226	ENSMUSG00000028033	Kcnq5	potassium voltage-gated channel, subfamily Q, member 5
chr1	21986372	21986594	223	*	ZBTB43Binding_SSSi_peak_950	171	8.83698	19.6141	17.1968	121	Distal Intergenic	1	21398408	21961942	563535	2	226922	ENSMUST00000115300.7	-24430	ENSMUSG00000028033	Kcnq5	potassium voltage-gated channel, subfamily Q, member 5
chr1	22006353	22007246	894	*	ZBTB43Binding_SSSi_peak_951	1082	14.0151	111.415	108.203	436	Distal Intergenic	1	21398408	21961942	563535	2	226922	ENSMUST00000115300.7	-44411	ENSMUSG00000028033	Kcnq5	potassium voltage-gated channel, subfamily Q, member 5
chr1	22029394	22029513	120	*	ZBTB43Binding_SSSi_peak_952	44	4.68701	6.42963	4.4174	56	Distal Intergenic	1	21398408	21961942	563535	2	226922	ENSMUST00000115300.7	-67452	ENSMUSG00000028033	Kcnq5	potassium voltage-gated channel, subfamily Q, member 5
chr1	22090433	22090714	282	*	ZBTB43Binding_SSSi_peak_953	511	17.6151	53.9599	51.1747	155	Distal Intergenic	1	21398408	21961942	563535	2	226922	ENSMUST00000115300.7	-128491	ENSMUSG00000028033	Kcnq5	potassium voltage-gated channel, subfamily Q, member 5
chr1	22110714	22111010	297	*	ZBTB43Binding_SSSi_peak_954	503	22.3228	53.1587	50.3787	154	Distal Intergenic	1	21398408	21961942	563535	2	226922	ENSMUST00000115300.7	-148772	ENSMUSG00000028033	Kcnq5	potassium voltage-gated channel, subfamily Q, member 5
chr1	22118065	22118256	192	*	ZBTB43Binding_SSSi_peak_955	48	4.01866	6.9063	4.87395	97	Distal Intergenic	1	21398408	21961942	563535	2	226922	ENSMUST00000115300.7	-156123	ENSMUSG00000028033	Kcnq5	potassium voltage-gated channel, subfamily Q, member 5
chr1	22133316	22133519	204	*	ZBTB43Binding_SSSi_peak_956	127	8.97885	15.0732	12.7511	100	Distal Intergenic	1	21398408	21961942	563535	2	226922	ENSMUST00000115300.7	-171374	ENSMUSG00000028033	Kcnq5	potassium voltage-gated channel, subfamily Q, member 5
chr1	22187199	22187318	120	*	ZBTB43Binding_SSSi_peak_957	42	4.76123	6.26359	4.2531	85	Distal Intergenic	1	22286915	22315805	28891	2	116837	ENSMUST00000164877.7	128487	ENSMUSG00000041670	Rims1	regulating synaptic membrane exocytosis 1
chr1	22209874	22209995	122	*	ZBTB43Binding_SSSi_peak_958	52	5.36681	7.30609	5.24158	27	Distal Intergenic	1	22286915	22315805	28891	2	116837	ENSMUST00000164877.7	105810	ENSMUSG00000041670	Rims1	regulating synaptic membrane exocytosis 1
chr1	22226020	22226228	209	*	ZBTB43Binding_SSSi_peak_959	81	6.77957	10.317	8.13057	109	Distal Intergenic	1	22286915	22315805	28891	2	116837	ENSMUST00000164877.7	89577	ENSMUSG00000041670	Rims1	regulating synaptic membrane exocytosis 1
chr1	22228005	22228220	216	*	ZBTB43Binding_SSSi_peak_960	322	12.8154	34.9093	32.2916	102	Distal Intergenic	1	22286915	22315805	28891	2	116837	ENSMUST00000164877.7	87585	ENSMUSG00000041670	Rims1	regulating synaptic membrane exocytosis 1
chr1	22245691	22245888	198	*	ZBTB43Binding_SSSi_peak_961	114	8.03733	13.7287	11.4398	91	Distal Intergenic	1	22286915	22315805	28891	2	116837	ENSMUST00000164877.7	69917	ENSMUSG00000041670	Rims1	regulating synaptic membrane exocytosis 1
chr1	22256343	22256581	239	*	ZBTB43Binding_SSSi_peak_962	205	9.99657	23.0554	20.5824	119	Distal Intergenic	1	22286915	22315805	28891	2	116837	ENSMUST00000164877.7	59224	ENSMUSG00000041670	Rims1	regulating synaptic membrane exocytosis 1
chr1	22258859	22259078	220	*	ZBTB43Binding_SSSi_peak_963	63	5.16495	8.41215	6.30619	103	Distal Intergenic	1	22286915	22315805	28891	2	116837	ENSMUST00000164877.7	56727	ENSMUSG00000041670	Rims1	regulating synaptic membrane exocytosis 1
chr1	22275963	22276126	164	*	ZBTB43Binding_SSSi_peak_964	63	5.16495	8.41215	6.30619	63	Distal Intergenic	1	22286915	22315805	28891	2	116837	ENSMUST00000164877.7	39679	ENSMUSG00000041670	Rims1	regulating synaptic membrane exocytosis 1
chr1	22294456	22294619	164	*	ZBTB43Binding_SSSi_peak_965	73	6.57795	9.50986	7.35405	89	Intron (ENSMUST00000081544.12/116837, intron 28 of 31)	1	22286915	22315805	28891	2	116837	ENSMUST00000164877.7	21186	ENSMUSG00000041670	Rims1	regulating synaptic membrane exocytosis 1
chr1	22303496	22303768	273	*	ZBTB43Binding_SSSi_peak_966	758	29.1998	78.798	75.8352	140	Intron (ENSMUST00000081544.12/116837, intron 27 of 31)	1	22286915	22315805	28891	2	116837	ENSMUST00000164877.7	12037	ENSMUSG00000041670	Rims1	regulating synaptic membrane exocytosis 1
chr1	22310291	22310438	148	*	ZBTB43Binding_SSSi_peak_967	71	5.35822	9.31879	7.17484	89	Intron (ENSMUST00000081544.12/116837, intron 27 of 31)	1	22286915	22315805	28891	2	116837	ENSMUST00000164877.7	5367	ENSMUSG00000041670	Rims1	regulating synaptic membrane exocytosis 1
chr1	22312144	22312433	290	*	ZBTB43Binding_SSSi_peak_968	610	16.7741	63.8781	61.0191	162	Intron (ENSMUST00000081544.12/116837, intron 27 of 31)	1	22286915	22315805	28891	2	116837	ENSMUST00000164877.7	3372	ENSMUSG00000041670	Rims1	regulating synaptic membrane exocytosis 1
chr1	22317744	22317945	202	*	ZBTB43Binding_SSSi_peak_969	30	4.26866	4.98931	3.05981	94	Promoter (1-2kb)	1	22286915	22315805	28891	2	116837	ENSMUST00000164877.7	-1939	ENSMUSG00000041670	Rims1	regulating synaptic membrane exocytosis 1
chr1	22318959	22319160	202	*	ZBTB43Binding_SSSi_peak_970	108	8.09188	13.068	10.8023	90	Intron (ENSMUST00000081544.12/116837, intron 27 of 31)	1	22286915	22315805	28891	2	116837	ENSMUST00000164877.7	-3154	ENSMUSG00000041670	Rims1	regulating synaptic membrane exocytosis 1
chr1	22321297	22321765	469	*	ZBTB43Binding_SSSi_peak_971	815	24.4914	84.5318	81.53	278	Intron (ENSMUST00000081544.12/116837, intron 27 of 31)	1	22286915	22315805	28891	2	116837	ENSMUST00000164877.7	-5492	ENSMUSG00000041670	Rims1	regulating synaptic membrane exocytosis 1
chr1	22336844	22337054	211	*	ZBTB43Binding_SSSi_peak_972	145	9.60581	16.8779	14.513	103	Intron (ENSMUST00000081544.12/116837, intron 27 of 31)	1	22286915	22315805	28891	2	116837	ENSMUST00000164877.7	-21039	ENSMUSG00000041670	Rims1	regulating synaptic membrane exocytosis 1
chr1	22357956	22358105	150	*	ZBTB43Binding_SSSi_peak_973	49	5.42825	6.95302	4.90761	83	Intron (ENSMUST00000081544.12/116837, intron 26 of 31)	1	22286915	22315805	28891	2	116837	ENSMUST00000164877.7	-42151	ENSMUSG00000041670	Rims1	regulating synaptic membrane exocytosis 1
chr1	22359582	22359798	217	*	ZBTB43Binding_SSSi_peak_974	587	21.227	61.5996	58.7574	104	Intron (ENSMUST00000081544.12/116837, intron 26 of 31)	1	22286915	22315805	28891	2	116837	ENSMUST00000164877.7	-43777	ENSMUSG00000041670	Rims1	regulating synaptic membrane exocytosis 1
chr1	22371215	22371334	120	*	ZBTB43Binding_SSSi_peak_975	42	5.06402	6.26359	4.2531	75	Intron (ENSMUST00000081544.12/116837, intron 26 of 31)	1	22286915	22315805	28891	2	116837	ENSMUST00000164877.7	-55410	ENSMUSG00000041670	Rims1	regulating synaptic membrane exocytosis 1
chr1	22380436	22380635	200	*	ZBTB43Binding_SSSi_peak_976	99	6.51781	12.1886	9.9418	119	Intron (ENSMUST00000081544.12/116837, intron 24 of 31)	1	22288422	22432843	144422	2	116837	ENSMUST00000185942.1	52208	ENSMUSG00000041670	Rims1	regulating synaptic membrane exocytosis 1
chr1	22384236	22384443	208	*	ZBTB43Binding_SSSi_peak_977	114	8.03733	13.7287	11.4398	116	Intron (ENSMUST00000081544.12/116837, intron 24 of 31)	1	22288422	22432843	144422	2	116837	ENSMUST00000185942.1	48400	ENSMUSG00000041670	Rims1	regulating synaptic membrane exocytosis 1
chr1	22384656	22384793	138	*	ZBTB43Binding_SSSi_peak_978	51	5.27552	7.16456	5.11452	99	Intron (ENSMUST00000081544.12/116837, intron 24 of 31)	1	22288422	22432843	144422	2	116837	ENSMUST00000185942.1	48050	ENSMUSG00000041670	Rims1	regulating synaptic membrane exocytosis 1
chr1	22392623	22392817	195	*	ZBTB43Binding_SSSi_peak_979	120	8.69745	14.3123	12.0062	94	Intron (ENSMUST00000081544.12/116837, intron 24 of 31)	1	22288422	22432843	144422	2	116837	ENSMUST00000185942.1	40026	ENSMUSG00000041670	Rims1	regulating synaptic membrane exocytosis 1
chr1	22427896	22428087	192	*	ZBTB43Binding_SSSi_peak_980	157	9.95818	18.1638	15.7784	92	Intron (ENSMUST00000081544.12/116837, intron 22 of 31)	1	22288422	22432843	144422	2	116837	ENSMUST00000185942.1	4756	ENSMUSG00000041670	Rims1	regulating synaptic membrane exocytosis 1
chr1	22467242	22467400	159	*	ZBTB43Binding_SSSi_peak_981	81	6.77957	10.317	8.13057	63	Intron (ENSMUST00000081544.12/116837, intron 18 of 31)	1	22288422	22432843	144422	2	116837	ENSMUST00000185942.1	-34399	ENSMUSG00000041670	Rims1	regulating synaptic membrane exocytosis 1
chr1	22485672	22485900	229	*	ZBTB43Binding_SSSi_peak_982	79	5.17825	10.0802	7.91431	115	Intron (ENSMUST00000081544.12/116837, intron 10 of 31)	1	22288422	22432843	144422	2	116837	ENSMUST00000185942.1	-52829	ENSMUSG00000041670	Rims1	regulating synaptic membrane exocytosis 1
chr1	22493343	22493462	120	*	ZBTB43Binding_SSSi_peak_983	30	4.26866	4.98931	3.05981	58	Intron (ENSMUST00000081544.12/116837, intron 9 of 31)	1	22288422	22432843	144422	2	116837	ENSMUST00000185942.1	-60500	ENSMUSG00000041670	Rims1	regulating synaptic membrane exocytosis 1
chr1	22501648	22501776	129	*	ZBTB43Binding_SSSi_peak_984	54	4.77842	7.53305	5.4591	42	Intron (ENSMUST00000081544.12/116837, intron 9 of 31)	1	22288422	22432843	144422	2	116837	ENSMUST00000185942.1	-68805	ENSMUSG00000041670	Rims1	regulating synaptic membrane exocytosis 1
chr1	22503837	22503985	149	*	ZBTB43Binding_SSSi_peak_985	83	6.51044	10.5787	8.38848	87	Intron (ENSMUST00000081544.12/116837, intron 9 of 31)	1	22288422	22432843	144422	2	116837	ENSMUST00000185942.1	-70994	ENSMUSG00000041670	Rims1	regulating synaptic membrane exocytosis 1
chr1	22535293	22535508	216	*	ZBTB43Binding_SSSi_peak_986	265	11.5427	29.0782	26.5233	101	Intron (ENSMUST00000081544.12/116837, intron 6 of 31)	1	22288422	22432843	144422	2	116837	ENSMUST00000185942.1	-102450	ENSMUSG00000041670	Rims1	regulating synaptic membrane exocytosis 1
chr1	22541417	22541536	120	*	ZBTB43Binding_SSSi_peak_987	42	4.76123	6.26359	4.2531	80	Intron (ENSMUST00000081544.12/116837, intron 5 of 31)	1	22288422	22432843	144422	2	116837	ENSMUST00000185942.1	-108574	ENSMUSG00000041670	Rims1	regulating synaptic membrane exocytosis 1
chr1	22553501	22553723	223	*	ZBTB43Binding_SSSi_peak_988	269	14.1476	29.4633	26.9037	115	Intron (ENSMUST00000081544.12/116837, intron 5 of 31)	1	22288422	22432843	144422	2	116837	ENSMUST00000185942.1	-120658	ENSMUSG00000041670	Rims1	regulating synaptic membrane exocytosis 1
chr1	22554281	22554406	126	*	ZBTB43Binding_SSSi_peak_989	38	3.2589	5.85335	3.89143	57	Intron (ENSMUST00000081544.12/116837, intron 5 of 31)	1	22288422	22432843	144422	2	116837	ENSMUST00000185942.1	-121438	ENSMUSG00000041670	Rims1	regulating synaptic membrane exocytosis 1
chr1	22588054	22588231	178	*	ZBTB43Binding_SSSi_peak_990	89	6.13128	11.2084	8.99389	90	Intron (ENSMUST00000081544.12/116837, intron 5 of 31)	1	22288422	22432843	144422	2	116837	ENSMUST00000185942.1	-155211	ENSMUSG00000041670	Rims1	regulating synaptic membrane exocytosis 1
chr1	22611374	22611733	360	*	ZBTB43Binding_SSSi_peak_991	73	6.57795	9.50986	7.35405	107	Intron (ENSMUST00000081544.12/116837, intron 3 of 31)	1	22288422	22432843	144422	2	116837	ENSMUST00000185942.1	-178531	ENSMUSG00000041670	Rims1	regulating synaptic membrane exocytosis 1
chr1	22624279	22624452	174	*	ZBTB43Binding_SSSi_peak_992	130	8.4282	15.3379	13.0093	79	Intron (ENSMUST00000081544.12/116837, intron 3 of 31)	1	22286251	22805724	519474	2	116837	ENSMUST00000081544.12	181272	ENSMUSG00000041670	Rims1	regulating synaptic membrane exocytosis 1
chr1	22631582	22631816	235	*	ZBTB43Binding_SSSi_peak_993	313	15.9643	33.9673	31.3596	102	Intron (ENSMUST00000081544.12/116837, intron 2 of 31)	1	22286251	22805724	519474	2	116837	ENSMUST00000081544.12	173908	ENSMUSG00000041670	Rims1	regulating synaptic membrane exocytosis 1
chr1	22632246	22632466	221	*	ZBTB43Binding_SSSi_peak_994	277	11.9292	30.322	27.7524	134	Intron (ENSMUST00000081544.12/116837, intron 2 of 31)	1	22286251	22805724	519474	2	116837	ENSMUST00000081544.12	173258	ENSMUSG00000041670	Rims1	regulating synaptic membrane exocytosis 1
chr1	22635093	22635273	181	*	ZBTB43Binding_SSSi_peak_995	111	7.23129	13.3887	11.1144	97	Intron (ENSMUST00000081544.12/116837, intron 2 of 31)	1	22286251	22805724	519474	2	116837	ENSMUST00000081544.12	170451	ENSMUSG00000041670	Rims1	regulating synaptic membrane exocytosis 1
chr1	22639606	22639755	150	*	ZBTB43Binding_SSSi_peak_996	72	5.43111	9.39801	7.25356	80	Intron (ENSMUST00000081544.12/116837, intron 2 of 31)	1	22286251	22805724	519474	2	116837	ENSMUST00000081544.12	165969	ENSMUSG00000041670	Rims1	regulating synaptic membrane exocytosis 1
chr1	22646201	22646444	244	*	ZBTB43Binding_SSSi_peak_997	91	7.45753	11.3449	9.12047	118	Intron (ENSMUST00000081544.12/116837, intron 2 of 31)	1	22286251	22805724	519474	2	116837	ENSMUST00000081544.12	159280	ENSMUSG00000041670	Rims1	regulating synaptic membrane exocytosis 1
chr1	22646961	22647119	159	*	ZBTB43Binding_SSSi_peak_998	71	6.42647	9.27688	7.14071	48	Intron (ENSMUST00000081544.12/116837, intron 2 of 31)	1	22286251	22805724	519474	2	116837	ENSMUST00000081544.12	158605	ENSMUSG00000041670	Rims1	regulating synaptic membrane exocytosis 1
chr1	22647703	22648090	388	*	ZBTB43Binding_SSSi_peak_999	531	18.307	55.9602	53.1575	261	Intron (ENSMUST00000081544.12/116837, intron 2 of 31)	1	22286251	22805724	519474	2	116837	ENSMUST00000081544.12	157634	ENSMUSG00000041670	Rims1	regulating synaptic membrane exocytosis 1
chr1	22657357	22657676	320	*	ZBTB43Binding_SSSi_peak_1000	738	22.752	76.7802	73.831	162	Intron (ENSMUST00000081544.12/116837, intron 2 of 31)	1	22286251	22805724	519474	2	116837	ENSMUST00000081544.12	148048	ENSMUSG00000041670	Rims1	regulating synaptic membrane exocytosis 1
chr1	22671186	22671323	138	*	ZBTB43Binding_SSSi_peak_1001	131	6.62774	15.4524	13.1225	91	Intron (ENSMUST00000081544.12/116837, intron 2 of 31)	1	22286251	22805724	519474	2	116837	ENSMUST00000081544.12	134401	ENSMUSG00000041670	Rims1	regulating synaptic membrane exocytosis 1
chr1	22682473	22682604	132	*	ZBTB43Binding_SSSi_peak_1002	39	4.55856	5.94877	3.96081	87	Intron (ENSMUST00000081544.12/116837, intron 2 of 31)	1	22286251	22805724	519474	2	116837	ENSMUST00000081544.12	123120	ENSMUSG00000041670	Rims1	regulating synaptic membrane exocytosis 1
chr1	22724850	22725098	249	*	ZBTB43Binding_SSSi_peak_1003	263	13.8218	28.9174	26.3685	160	Intron (ENSMUST00000081544.12/116837, intron 2 of 31)	1	22286251	22805724	519474	2	116837	ENSMUST00000081544.12	80626	ENSMUSG00000041670	Rims1	regulating synaptic membrane exocytosis 1
chr1	22749831	22750003	173	*	ZBTB43Binding_SSSi_peak_1004	84	7.18352	10.6648	8.46513	84	Intron (ENSMUST00000081544.12/116837, intron 1 of 31)	1	22286251	22805724	519474	2	116837	ENSMUST00000081544.12	55721	ENSMUSG00000041670	Rims1	regulating synaptic membrane exocytosis 1
chr1	22759853	22760052	200	*	ZBTB43Binding_SSSi_peak_1005	321	15.5331	34.8052	32.1883	104	Intron (ENSMUST00000081544.12/116837, intron 1 of 31)	1	22286251	22805724	519474	2	116837	ENSMUST00000081544.12	45672	ENSMUSG00000041670	Rims1	regulating synaptic membrane exocytosis 1
chr1	22766701	22766883	183	*	ZBTB43Binding_SSSi_peak_1006	49	5.42825	6.95302	4.90761	105	Intron (ENSMUST00000081544.12/116837, intron 1 of 31)	1	22286251	22805724	519474	2	116837	ENSMUST00000081544.12	38841	ENSMUSG00000041670	Rims1	regulating synaptic membrane exocytosis 1
chr1	22783055	22783438	384	*	ZBTB43Binding_SSSi_peak_1007	95	5.18623	11.8043	9.5724	267	Intron (ENSMUST00000081544.12/116837, intron 1 of 31)	1	22286251	22805724	519474	2	116837	ENSMUST00000081544.12	22286	ENSMUSG00000041670	Rims1	regulating synaptic membrane exocytosis 1
chr1	22787532	22787686	155	*	ZBTB43Binding_SSSi_peak_1008	84	6.88074	10.6648	8.46513	67	Intron (ENSMUST00000081544.12/116837, intron 1 of 31)	1	22286251	22805724	519474	2	116837	ENSMUST00000081544.12	18038	ENSMUSG00000041670	Rims1	regulating synaptic membrane exocytosis 1
chr1	22793139	22793310	172	*	ZBTB43Binding_SSSi_peak_1009	96	7.48631	11.8515	9.61186	76	Intron (ENSMUST00000081544.12/116837, intron 1 of 31)	1	22286251	22805724	519474	2	116837	ENSMUST00000081544.12	12414	ENSMUSG00000041670	Rims1	regulating synaptic membrane exocytosis 1
chr1	22810273	22810670	398	*	ZBTB43Binding_SSSi_peak_1010	433	15.9878	46.1144	43.3913	122	Distal Intergenic	1	22533955	22805994	272040	2	116837	ENSMUST00000218140.1	-4279	ENSMUSG00000041670	Rims1	regulating synaptic membrane exocytosis 1
chr1	22813800	22813966	167	*	ZBTB43Binding_SSSi_peak_1011	55	4.45351	7.66459	5.58542	62	Distal Intergenic	1	22533955	22805994	272040	2	116837	ENSMUST00000218140.1	-7806	ENSMUSG00000041670	Rims1	regulating synaptic membrane exocytosis 1
chr1	22814237	22814411	175	*	ZBTB43Binding_SSSi_peak_1012	102	7.74743	12.5229	10.2696	106	Distal Intergenic	1	22533955	22805994	272040	2	116837	ENSMUST00000218140.1	-8243	ENSMUSG00000041670	Rims1	regulating synaptic membrane exocytosis 1
chr1	22823291	22823428	138	*	ZBTB43Binding_SSSi_peak_1013	52	5.66959	7.30609	5.24158	84	Distal Intergenic	1	22533955	22805994	272040	2	116837	ENSMUST00000218140.1	-17297	ENSMUSG00000041670	Rims1	regulating synaptic membrane exocytosis 1
chr1	22843546	22843689	144	*	ZBTB43Binding_SSSi_peak_1014	81	6.81676	10.3733	8.18604	99	Distal Intergenic	1	22533955	22805994	272040	2	116837	ENSMUST00000218140.1	-37552	ENSMUSG00000041670	Rims1	regulating synaptic membrane exocytosis 1
chr1	22845882	22846027	146	*	ZBTB43Binding_SSSi_peak_1015	42	5.06402	6.26359	4.2531	92	Distal Intergenic	1	22533955	22805994	272040	2	116837	ENSMUST00000218140.1	-39888	ENSMUSG00000041670	Rims1	regulating synaptic membrane exocytosis 1
chr1	22853239	22853413	175	*	ZBTB43Binding_SSSi_peak_1016	52	5.66959	7.30609	5.24158	82	Distal Intergenic	1	22533955	22805994	272040	2	116837	ENSMUST00000218140.1	-47245	ENSMUSG00000041670	Rims1	regulating synaptic membrane exocytosis 1
chr1	22884459	22884918	460	*	ZBTB43Binding_SSSi_peak_1017	1585	33.0084	162.362	158.521	198	Distal Intergenic	1	22533955	22805994	272040	2	116837	ENSMUST00000218140.1	-78465	ENSMUSG00000041670	Rims1	regulating synaptic membrane exocytosis 1
chr1	22908314	22908849	536	*	ZBTB43Binding_SSSi_peak_1018	1418	23.3584	145.429	141.84	312	Distal Intergenic	1	22533955	22805994	272040	2	116837	ENSMUST00000218140.1	-102320	ENSMUSG00000041670	Rims1	regulating synaptic membrane exocytosis 1
chr1	22911460	22911643	184	*	ZBTB43Binding_SSSi_peak_1019	79	5.0333	10.0802	7.91431	90	Distal Intergenic	1	22533955	22805994	272040	2	116837	ENSMUST00000218140.1	-105466	ENSMUSG00000041670	Rims1	regulating synaptic membrane exocytosis 1
chr1	22923584	22924001	418	*	ZBTB43Binding_SSSi_peak_1020	169	7.13536	19.3825	16.974	96	Distal Intergenic	1	22533955	22805994	272040	2	116837	ENSMUST00000218140.1	-117590	ENSMUSG00000041670	Rims1	regulating synaptic membrane exocytosis 1
chr1	22930646	22930769	124	*	ZBTB43Binding_SSSi_peak_1021	61	5.7254	8.20957	6.11494	37	Distal Intergenic	1	22533955	22805994	272040	2	116837	ENSMUST00000218140.1	-124652	ENSMUSG00000041670	Rims1	regulating synaptic membrane exocytosis 1
chr1	22936068	22936187	120	*	ZBTB43Binding_SSSi_peak_1022	64	5.95269	8.55432	6.44493	34	Distal Intergenic	1	22533955	22805994	272040	2	116837	ENSMUST00000218140.1	-130074	ENSMUSG00000041670	Rims1	regulating synaptic membrane exocytosis 1
chr1	22941303	22941668	366	*	ZBTB43Binding_SSSi_peak_1023	1467	48.0431	150.426	146.772	190	Distal Intergenic	1	22533955	22805994	272040	2	116837	ENSMUST00000218140.1	-135309	ENSMUSG00000041670	Rims1	regulating synaptic membrane exocytosis 1
chr1	22968337	22968566	230	*	ZBTB43Binding_SSSi_peak_1024	406	19.295	43.3481	40.6509	116	Distal Intergenic	1	23100473	23102253	1781	2	66755	ENSMUST00000073179.5	133687	ENSMUSG00000073730	Ppp1r14bl	protein phosphatase 1, regulatory inhibitor subunit 14B like
chr1	22973557	22973853	297	*	ZBTB43Binding_SSSi_peak_1025	393	14.8282	42.0281	39.3389	107	Distal Intergenic	1	23100473	23102253	1781	2	66755	ENSMUST00000073179.5	128400	ENSMUSG00000073730	Ppp1r14bl	protein phosphatase 1, regulatory inhibitor subunit 14B like
chr1	22984384	22984595	212	*	ZBTB43Binding_SSSi_peak_1026	80	5.93801	10.2513	8.0673	116	Distal Intergenic	1	23100473	23102253	1781	2	66755	ENSMUST00000073179.5	117658	ENSMUSG00000073730	Ppp1r14bl	protein phosphatase 1, regulatory inhibitor subunit 14B like
chr1	23013678	23013966	289	*	ZBTB43Binding_SSSi_peak_1027	483	19.1819	51.0678	48.3058	171	Distal Intergenic	1	23100473	23102253	1781	2	66755	ENSMUST00000073179.5	88287	ENSMUSG00000073730	Ppp1r14bl	protein phosphatase 1, regulatory inhibitor subunit 14B like
chr1	23023277	23023480	204	*	ZBTB43Binding_SSSi_peak_1028	65	3.39661	8.67725	6.56728	86	Distal Intergenic	1	23100473	23102253	1781	2	66755	ENSMUST00000073179.5	78773	ENSMUSG00000073730	Ppp1r14bl	protein phosphatase 1, regulatory inhibitor subunit 14B like
chr1	23026592	23026773	182	*	ZBTB43Binding_SSSi_peak_1029	140	8.88208	16.4461	14.0899	89	Distal Intergenic	1	23100473	23102253	1781	2	66755	ENSMUST00000073179.5	75480	ENSMUSG00000073730	Ppp1r14bl	protein phosphatase 1, regulatory inhibitor subunit 14B like
chr1	23039662	23039869	208	*	ZBTB43Binding_SSSi_peak_1030	176	10.6464	20.1225	17.6973	106	Distal Intergenic	1	23100473	23102253	1781	2	66755	ENSMUST00000073179.5	62384	ENSMUSG00000073730	Ppp1r14bl	protein phosphatase 1, regulatory inhibitor subunit 14B like
chr1	23072017	23072156	140	*	ZBTB43Binding_SSSi_peak_1031	52	5.36681	7.30609	5.24158	55	Intron (ENSMUST00000191045.1/ENSMUST00000191045.1, intron 3 of 3)	1	23100473	23102253	1781	2	66755	ENSMUST00000073179.5	30097	ENSMUSG00000073730	Ppp1r14bl	protein phosphatase 1, regulatory inhibitor subunit 14B like
chr1	23073031	23073196	166	*	ZBTB43Binding_SSSi_peak_1032	52	5.36681	7.30609	5.24158	82	Intron (ENSMUST00000191045.1/ENSMUST00000191045.1, intron 3 of 3)	1	23100473	23102253	1781	2	66755	ENSMUST00000073179.5	29057	ENSMUSG00000073730	Ppp1r14bl	protein phosphatase 1, regulatory inhibitor subunit 14B like
chr1	23073366	23073549	184	*	ZBTB43Binding_SSSi_peak_1033	63	5.16495	8.41215	6.30619	82	Intron (ENSMUST00000191045.1/ENSMUST00000191045.1, intron 3 of 3)	1	23100473	23102253	1781	2	66755	ENSMUST00000073179.5	28704	ENSMUSG00000073730	Ppp1r14bl	protein phosphatase 1, regulatory inhibitor subunit 14B like
chr1	23080952	23081108	157	*	ZBTB43Binding_SSSi_peak_1034	66	5.92908	8.75738	6.64167	75	Intron (ENSMUST00000191045.1/ENSMUST00000191045.1, intron 3 of 3)	1	23100473	23102253	1781	2	66755	ENSMUST00000073179.5	21145	ENSMUSG00000073730	Ppp1r14bl	protein phosphatase 1, regulatory inhibitor subunit 14B like
chr1	23121787	23121975	189	*	ZBTB43Binding_SSSi_peak_1035	114	8.03733	13.7287	11.4398	106	Intron (ENSMUST00000191045.1/ENSMUST00000191045.1, intron 3 of 3)	1	23100473	23102253	1781	2	66755	ENSMUST00000073179.5	-19534	ENSMUSG00000073730	Ppp1r14bl	protein phosphatase 1, regulatory inhibitor subunit 14B like
chr1	23129635	23130082	448	*	ZBTB43Binding_SSSi_peak_1036	438	19.9005	46.574	43.8481	288	Intron (ENSMUST00000191045.1/ENSMUST00000191045.1, intron 3 of 3)	1	23100473	23102253	1781	2	66755	ENSMUST00000073179.5	-27382	ENSMUSG00000073730	Ppp1r14bl	protein phosphatase 1, regulatory inhibitor subunit 14B like
chr1	23170229	23170407	179	*	ZBTB43Binding_SSSi_peak_1037	119	8.65616	14.247	11.9482	79	Intron (ENSMUST00000191045.1/ENSMUST00000191045.1, intron 3 of 3)	1	23100473	23102253	1781	2	66755	ENSMUST00000073179.5	-67976	ENSMUSG00000073730	Ppp1r14bl	protein phosphatase 1, regulatory inhibitor subunit 14B like
chr1	23175912	23176570	659	*	ZBTB43Binding_SSSi_peak_1038	229	10.3831	25.4237	22.9159	329	Intron (ENSMUST00000191045.1/ENSMUST00000191045.1, intron 2 of 3)	1	23100473	23102253	1781	2	66755	ENSMUST00000073179.5	-73659	ENSMUSG00000073730	Ppp1r14bl	protein phosphatase 1, regulatory inhibitor subunit 14B like
chr1	23190615	23190826	212	*	ZBTB43Binding_SSSi_peak_1039	96	7.48631	11.8515	9.61186	86	Intron (ENSMUST00000191045.1/ENSMUST00000191045.1, intron 2 of 3)	1	23272269	23272339	71	1	387225	ENSMUST00000083471.3	-81443	ENSMUSG00000065405	Mir30a	microRNA 30a
chr1	23202110	23202321	212	*	ZBTB43Binding_SSSi_peak_1040	191	7.27349	21.584	19.1344	97	Intron (ENSMUST00000191045.1/ENSMUST00000191045.1, intron 2 of 3)	1	23272269	23272339	71	1	387225	ENSMUST00000083471.3	-69948	ENSMUSG00000065405	Mir30a	microRNA 30a
chr1	23214361	23214564	204	*	ZBTB43Binding_SSSi_peak_1041	171	10.5142	19.537	17.1221	95	Intron (ENSMUST00000191045.1/ENSMUST00000191045.1, intron 2 of 3)	1	23272269	23272339	71	1	387225	ENSMUST00000083471.3	-57705	ENSMUSG00000065405	Mir30a	microRNA 30a
chr1	23249743	23249863	121	*	ZBTB43Binding_SSSi_peak_1042	39	4.55856	5.94877	3.96081	103	Distal Intergenic	1	23272269	23272339	71	1	387225	ENSMUST00000083471.3	-22406	ENSMUSG00000065405	Mir30a	microRNA 30a
chr1	23256373	23256692	320	*	ZBTB43Binding_SSSi_peak_1043	758	29.1998	78.798	75.8352	179	Exon (ENSMUST00000193885.1/ENSMUST00000193885.1, exon 1 of 1)	1	23272269	23272339	71	1	387225	ENSMUST00000083471.3	-15577	ENSMUSG00000065405	Mir30a	microRNA 30a
chr1	23261601	23261785	185	*	ZBTB43Binding_SSSi_peak_1044	50	5.53903	7.11464	5.06519	97	Distal Intergenic	1	23272269	23272339	71	1	387225	ENSMUST00000083471.3	-10484	ENSMUSG00000065405	Mir30a	microRNA 30a
chr1	23326241	23326388	148	*	ZBTB43Binding_SSSi_peak_1045	91	7.16763	11.3449	9.12047	55	Distal Intergenic	1	23291701	23291784	84	1	723964	ENSMUST00000083633.1	34540	ENSMUSG00000065567	Mir30c-2	microRNA 30c-2
chr1	23347777	23347970	194	*	ZBTB43Binding_SSSi_peak_1046	122	6.33784	14.5125	12.2016	114	Distal Intergenic	1	23369724	23380801	11078	2	70155	ENSMUST00000186064.6	32831	ENSMUSG00000026158	Ogfrl1	opioid growth factor receptor-like 1
chr1	23359218	23359457	240	*	ZBTB43Binding_SSSi_peak_1047	231	9.09186	25.6604	23.1458	132	Distal Intergenic	1	23369724	23380801	11078	2	70155	ENSMUST00000186064.6	21344	ENSMUSG00000026158	Ogfrl1	opioid growth factor receptor-like 1
chr1	23377543	23377769	227	*	ZBTB43Binding_SSSi_peak_1048	158	10.2114	18.1964	15.8082	90	Intron (ENSMUST00000027343.5/70155, intron 3 of 6)	1	23369724	23380801	11078	2	70155	ENSMUST00000186064.6	3032	ENSMUSG00000026158	Ogfrl1	opioid growth factor receptor-like 1
chr1	23398244	23398461	218	*	ZBTB43Binding_SSSi_peak_1049	102	7.74743	12.5229	10.2696	102	Promoter (<=1kb)	1	23370268	23397541	27274	2	70155	ENSMUST00000188677.1	-703	ENSMUSG00000026158	Ogfrl1	opioid growth factor receptor-like 1
chr1	23410590	23411029	440	*	ZBTB43Binding_SSSi_peak_1050	516	11.9558	54.443	51.6559	279	Distal Intergenic	1	23370268	23397541	27274	2	70155	ENSMUST00000188677.1	-13049	ENSMUSG00000026158	Ogfrl1	opioid growth factor receptor-like 1
chr1	23414660	23414859	200	*	ZBTB43Binding_SSSi_peak_1051	119	7.0976	14.2141	11.9157	84	Distal Intergenic	1	23370268	23397541	27274	2	70155	ENSMUST00000188677.1	-17119	ENSMUSG00000026158	Ogfrl1	opioid growth factor receptor-like 1
chr1	23416904	23417055	152	*	ZBTB43Binding_SSSi_peak_1052	44	4.82928	6.48002	4.46717	54	Distal Intergenic	1	23370268	23397541	27274	2	70155	ENSMUST00000188677.1	-19363	ENSMUSG00000026158	Ogfrl1	opioid growth factor receptor-like 1
chr1	23442224	23442393	170	*	ZBTB43Binding_SSSi_peak_1053	89	6.13128	11.2084	8.99389	74	Distal Intergenic	1	23370268	23397541	27274	2	70155	ENSMUST00000188677.1	-44683	ENSMUSG00000026158	Ogfrl1	opioid growth factor receptor-like 1
chr1	23457574	23457761	188	*	ZBTB43Binding_SSSi_peak_1054	48	4.71078	6.88185	4.85213	82	Distal Intergenic	1	23370268	23397541	27274	2	70155	ENSMUST00000188677.1	-60033	ENSMUSG00000026158	Ogfrl1	opioid growth factor receptor-like 1
chr1	23461134	23461321	188	*	ZBTB43Binding_SSSi_peak_1055	76	6.42891	9.78588	7.62727	72	Distal Intergenic	1	23370268	23397541	27274	2	70155	ENSMUST00000188677.1	-63593	ENSMUSG00000026158	Ogfrl1	opioid growth factor receptor-like 1
chr1	23477748	23477985	238	*	ZBTB43Binding_SSSi_peak_1056	150	8.06392	17.4005	15.0244	111	Distal Intergenic	1	23370268	23397541	27274	2	70155	ENSMUST00000188677.1	-80207	ENSMUSG00000026158	Ogfrl1	opioid growth factor receptor-like 1
chr1	23484098	23484277	180	*	ZBTB43Binding_SSSi_peak_1057	79	5.0333	10.0802	7.91431	86	Distal Intergenic	1	23370268	23397541	27274	2	70155	ENSMUST00000188677.1	-86557	ENSMUSG00000026158	Ogfrl1	opioid growth factor receptor-like 1
chr1	23485228	23485430	203	*	ZBTB43Binding_SSSi_peak_1058	80	5.74475	10.2513	8.0673	60	Distal Intergenic	1	23370268	23397541	27274	2	70155	ENSMUST00000188677.1	-87687	ENSMUSG00000026158	Ogfrl1	opioid growth factor receptor-like 1
chr1	23488631	23488849	219	*	ZBTB43Binding_SSSi_peak_1059	230	12.9656	25.6079	23.0957	107	Distal Intergenic	1	23574587	23596664	22078	1	105243890	ENSMUST00000191140.1	-85738	ENSMUSG00000099503	Gm28822	predicted gene 28822
chr1	23519362	23519562	201	*	ZBTB43Binding_SSSi_peak_1060	80	5.74475	10.2513	8.0673	87	Distal Intergenic	1	23574587	23596664	22078	1	105243890	ENSMUST00000191140.1	-55025	ENSMUSG00000099503	Gm28822	predicted gene 28822
chr1	23547844	23548001	158	*	ZBTB43Binding_SSSi_peak_1061	62	5.97238	8.38933	6.28728	52	Distal Intergenic	1	23574587	23596664	22078	1	105243890	ENSMUST00000191140.1	-26586	ENSMUSG00000099503	Gm28822	predicted gene 28822
chr1	23551113	23551362	250	*	ZBTB43Binding_SSSi_peak_1062	171	8.83698	19.6141	17.1968	111	Distal Intergenic	1	23574587	23596664	22078	1	105243890	ENSMUST00000191140.1	-23225	ENSMUSG00000099503	Gm28822	predicted gene 28822
chr1	23554769	23555036	268	*	ZBTB43Binding_SSSi_peak_1063	621	25.6535	65.0669	62.1986	139	Distal Intergenic	1	23574587	23596664	22078	1	105243890	ENSMUST00000191140.1	-19551	ENSMUSG00000099503	Gm28822	predicted gene 28822
chr1	23587927	23588065	139	*	ZBTB43Binding_SSSi_peak_1064	42	5.06402	6.26359	4.2531	75	Intron (ENSMUST00000191140.1/105243890, intron 3 of 3)	1	23574587	23596664	22078	1	105243890	ENSMUST00000191140.1	13340	ENSMUSG00000099503	Gm28822	predicted gene 28822
chr1	23601031	23601358	328	*	ZBTB43Binding_SSSi_peak_1065	1423	36.8604	145.948	142.354	151	Distal Intergenic	1	23574587	23596664	22078	1	105243890	ENSMUST00000191140.1	26444	ENSMUSG00000099503	Gm28822	predicted gene 28822
chr1	23609245	23609469	225	*	ZBTB43Binding_SSSi_peak_1066	109	6.90434	13.1909	10.9195	114	Distal Intergenic	1	23574587	23596664	22078	1	105243890	ENSMUST00000191140.1	34658	ENSMUSG00000099503	Gm28822	predicted gene 28822
chr1	23654382	23655126	745	*	ZBTB43Binding_SSSi_peak_1067	949	22.862	98.0014	94.9013	202	Distal Intergenic	1	23574587	23596664	22078	1	105243890	ENSMUST00000191140.1	79795	ENSMUSG00000099503	Gm28822	predicted gene 28822
chr1	23680437	23680636	200	*	ZBTB43Binding_SSSi_peak_1068	76	4.22523	9.79599	7.6342	101	Distal Intergenic	1	23761753	23815740	53988	1	280645	ENSMUST00000144602.1	-81117	ENSMUSG00000026156	B3gat2	beta-1,3-glucuronyltransferase 2 (glucuronosyltransferase S)
chr1	23706880	23707701	822	*	ZBTB43Binding_SSSi_peak_1069	560	18.8868	58.8473	56.0233	115	Distal Intergenic	1	23761753	23815740	53988	1	280645	ENSMUST00000144602.1	-54052	ENSMUSG00000026156	B3gat2	beta-1,3-glucuronyltransferase 2 (glucuronosyltransferase S)
chr1	23721283	23722249	967	*	ZBTB43Binding_SSSi_peak_1070	1148	15.5723	118.146	114.87	459	Distal Intergenic	1	23761753	23815740	53988	1	280645	ENSMUST00000144602.1	-39504	ENSMUSG00000026156	B3gat2	beta-1,3-glucuronyltransferase 2 (glucuronosyltransferase S)
chr1	23723662	23723781	120	*	ZBTB43Binding_SSSi_peak_1071	49	4.23993	7.046	4.99904	61	Distal Intergenic	1	23761753	23815740	53988	1	280645	ENSMUST00000144602.1	-37972	ENSMUSG00000026156	B3gat2	beta-1,3-glucuronyltransferase 2 (glucuronosyltransferase S)
chr1	23730627	23730749	123	*	ZBTB43Binding_SSSi_peak_1072	79	4.89715	10.0708	7.90714	67	Distal Intergenic	1	23761753	23815740	53988	1	280645	ENSMUST00000144602.1	-31004	ENSMUSG00000026156	B3gat2	beta-1,3-glucuronyltransferase 2 (glucuronosyltransferase S)
chr1	23743715	23743849	135	*	ZBTB43Binding_SSSi_peak_1073	55	4.30856	7.66459	5.58542	41	Distal Intergenic	1	23761753	23815740	53988	1	280645	ENSMUST00000144602.1	-17904	ENSMUSG00000026156	B3gat2	beta-1,3-glucuronyltransferase 2 (glucuronosyltransferase S)
chr1	23746660	23747090	431	*	ZBTB43Binding_SSSi_peak_1074	614	23.9099	64.3004	61.4399	171	Distal Intergenic	1	23761753	23815740	53988	1	280645	ENSMUST00000144602.1	-14663	ENSMUSG00000026156	B3gat2	beta-1,3-glucuronyltransferase 2 (glucuronosyltransferase S)
chr1	23761631	23761848	218	*	ZBTB43Binding_SSSi_peak_1075	54	4.97169	7.53305	5.4591	107	Promoter (<=1kb)	1	23761753	23815740	53988	1	280645	ENSMUST00000144602.1	0	ENSMUSG00000026156	B3gat2	beta-1,3-glucuronyltransferase 2 (glucuronosyltransferase S)
chr1	23828654	23828881	228	*	ZBTB43Binding_SSSi_peak_1076	442	19.4356	47.0322	44.2999	110	Intron (ENSMUST00000063663.5/280645, intron 2 of 3)	1	23846178	23847777	1600	2	98366	ENSMUST00000136506.1	18896	ENSMUSG00000026155	Smap1	small ArfGAP 1
chr1	23835919	23836039	121	*	ZBTB43Binding_SSSi_peak_1077	30	4.26866	4.98931	3.05981	108	Intron (ENSMUST00000063663.5/280645, intron 2 of 3)	1	23846178	23847777	1600	2	98366	ENSMUST00000136506.1	11738	ENSMUSG00000026155	Smap1	small ArfGAP 1
chr1	23840745	23841100	356	*	ZBTB43Binding_SSSi_peak_1078	1054	29.5163	108.636	105.449	188	Intron (ENSMUST00000063663.5/280645, intron 2 of 3)	1	23846178	23847777	1600	2	98366	ENSMUST00000136506.1	6677	ENSMUSG00000026155	Smap1	small ArfGAP 1
chr1	23883732	23883854	123	*	ZBTB43Binding_SSSi_peak_1079	59	4.1426	7.99138	5.90716	47	Intron (ENSMUST00000149737.7/98366, intron 2 of 10)	1	23848795	23891994	43200	2	98366	ENSMUST00000133398.1	8140	ENSMUSG00000026155	Smap1	small ArfGAP 1
chr1	23899507	23899626	120	*	ZBTB43Binding_SSSi_peak_1080	21	3.93937	4.02695	2.17339	44	Intron (ENSMUST00000149737.7/98366, intron 1 of 10)	1	23848795	23891994	43200	2	98366	ENSMUST00000133398.1	-7513	ENSMUSG00000026155	Smap1	small ArfGAP 1
chr1	23905935	23906074	140	*	ZBTB43Binding_SSSi_peak_1081	49	5.42825	6.95302	4.90761	49	Intron (ENSMUST00000149737.7/98366, intron 1 of 10)	1	23846296	23909689	63394	2	98366	ENSMUST00000129254.7	3615	ENSMUSG00000026155	Smap1	small ArfGAP 1
chr1	23916231	23916468	238	*	ZBTB43Binding_SSSi_peak_1082	145	9.60581	16.8779	14.513	106	Intron (ENSMUST00000027339.13/98366, intron 1 of 9)	1	23845625	23922317	76693	2	98366	ENSMUST00000027339.13	5849	ENSMUSG00000026155	Smap1	small ArfGAP 1
chr1	23921441	23921613	173	*	ZBTB43Binding_SSSi_peak_1083	69	6.29794	9.08008	6.95029	94	Intron (ENSMUST00000027339.13/98366, intron 1 of 9)	1	23845625	23922317	76693	2	98366	ENSMUST00000027339.13	704	ENSMUSG00000026155	Smap1	small ArfGAP 1
chr1	23944833	23945001	169	*	ZBTB43Binding_SSSi_peak_1084	49	5.13835	6.95302	4.90761	75	Distal Intergenic	1	23845625	23922317	76693	2	98366	ENSMUST00000027339.13	-22516	ENSMUSG00000026155	Smap1	small ArfGAP 1
chr1	23951033	23951667	635	*	ZBTB43Binding_SSSi_peak_1085	125	8.62438	14.874	12.5595	75	Distal Intergenic	1	23845625	23922317	76693	2	98366	ENSMUST00000027339.13	-28716	ENSMUSG00000026155	Smap1	small ArfGAP 1
chr1	23976026	23976208	183	*	ZBTB43Binding_SSSi_peak_1086	63	5.16495	8.41215	6.30619	87	Distal Intergenic	1	24002966	24005630	2665	2	68002	ENSMUST00000155767.2	29422	ENSMUSG00000026154	Sdhaf4	succinate dehydrogenase complex assembly factor 4
chr1	23977377	23977515	139	*	ZBTB43Binding_SSSi_peak_1087	69	6.00805	9.08008	6.95029	78	Distal Intergenic	1	24002966	24005630	2665	2	68002	ENSMUST00000155767.2	28115	ENSMUSG00000026154	Sdhaf4	succinate dehydrogenase complex assembly factor 4
chr1	23984823	23984980	158	*	ZBTB43Binding_SSSi_peak_1088	73	6.27516	9.50986	7.35405	70	Distal Intergenic	1	24002966	24005630	2665	2	68002	ENSMUST00000155767.2	20650	ENSMUSG00000026154	Sdhaf4	succinate dehydrogenase complex assembly factor 4
chr1	24022547	24022683	137	*	ZBTB43Binding_SSSi_peak_1089	103	5.30219	12.6201	10.3643	105	Intron (ENSMUST00000187619.6/68187, intron 3 of 5)	1	24011093	24026759	15667	2	68187	ENSMUST00000187619.6	4076	ENSMUSG00000026153	Fam135a	family with sequence similarity 135, member A
chr1	24045243	24045431	189	*	ZBTB43Binding_SSSi_peak_1090	41	3.87371	6.17368	4.17983	83	Intron (ENSMUST00000188712.6/68187, intron 10 of 20)	1	24011604	24029086	17483	2	68187	ENSMUST00000186331.1	-16157	ENSMUSG00000026153	Fam135a	family with sequence similarity 135, member A
chr1	24088430	24088706	277	*	ZBTB43Binding_SSSi_peak_1091	230	12.9656	25.6079	23.0957	146	Promoter (1-2kb)	1	24011093	24086526	75434	2	68187	ENSMUST00000188712.6	-1904	ENSMUSG00000026153	Fam135a	family with sequence similarity 135, member A
chr1	24104263	24104773	511	*	ZBTB43Binding_SSSi_peak_1092	1666	34.4579	170.628	166.653	245	Distal Intergenic	1	24051764	24100341	48578	2	68187	ENSMUST00000185525.1	-3922	ENSMUSG00000026153	Fam135a	family with sequence similarity 135, member A
chr1	24109890	24110060	171	*	ZBTB43Binding_SSSi_peak_1093	80	4.60644	10.2238	8.04599	86	Distal Intergenic	1	24051764	24100341	48578	2	68187	ENSMUST00000185525.1	-9549	ENSMUSG00000026153	Fam135a	family with sequence similarity 135, member A
chr1	24111547	24111756	210	*	ZBTB43Binding_SSSi_peak_1094	99	6.51781	12.1886	9.9418	113	Distal Intergenic	1	24051764	24100341	48578	2	68187	ENSMUST00000185525.1	-11206	ENSMUSG00000026153	Fam135a	family with sequence similarity 135, member A
chr1	24117502	24117686	185	*	ZBTB43Binding_SSSi_peak_1095	91	7.45753	11.3449	9.12047	89	Distal Intergenic	1	24051764	24100341	48578	2	68187	ENSMUST00000185525.1	-17161	ENSMUSG00000026153	Fam135a	family with sequence similarity 135, member A
chr1	24138231	24138463	233	*	ZBTB43Binding_SSSi_peak_1096	758	29.4897	78.798	75.8352	116	Distal Intergenic	1	24051764	24100341	48578	2	68187	ENSMUST00000185525.1	-37890	ENSMUSG00000026153	Fam135a	family with sequence similarity 135, member A
chr1	24143451	24143648	198	*	ZBTB43Binding_SSSi_peak_1097	130	8.69274	15.4068	13.0781	103	Distal Intergenic	1	24177610	24252684	75075	1	12839	ENSMUST00000054588.14	-33962	ENSMUSG00000026147	Col9a1	collagen, type IX, alpha 1
chr1	24180250	24180401	152	*	ZBTB43Binding_SSSi_peak_1098	76	6.33446	9.79414	7.6326	57	Intron (ENSMUST00000054588.14/12839, intron 4 of 37)	1	24177610	24252684	75075	1	12839	ENSMUST00000054588.14	2640	ENSMUSG00000026147	Col9a1	collagen, type IX, alpha 1
chr1	24197502	24197621	120	*	ZBTB43Binding_SSSi_peak_1099	18	2.58248	3.6454	1.80238	37	Exon (ENSMUST00000054588.14/12839, exon 10 of 38)	1	24197017	24220785	23769	1	12839	ENSMUST00000124600.1	485	ENSMUSG00000026147	Col9a1	collagen, type IX, alpha 1
chr1	24202842	24203027	186	*	ZBTB43Binding_SSSi_peak_1100	173	10.2056	19.8067	17.3878	101	Intron (ENSMUST00000054588.14/12839, intron 12 of 37)	1	24197017	24220785	23769	1	12839	ENSMUST00000124600.1	5825	ENSMUSG00000026147	Col9a1	collagen, type IX, alpha 1
chr1	24227586	24227802	217	*	ZBTB43Binding_SSSi_peak_1101	112	5.09492	13.5501	11.2734	100	Promoter (1-2kb)	1	24229517	24230955	1439	1	12839	ENSMUST00000147902.1	-1715	ENSMUSG00000026147	Col9a1	collagen, type IX, alpha 1
chr1	24265882	24266218	337	*	ZBTB43Binding_SSSi_peak_1102	1047	37.027	107.948	104.766	175	Intron (ENSMUST00000144297.1/12823, intron 38 of 39)	1	24229517	24230955	1439	1	12839	ENSMUST00000147902.1	36365	ENSMUSG00000026147	Col9a1	collagen, type IX, alpha 1
chr1	24283660	24283836	177	*	ZBTB43Binding_SSSi_peak_1103	80	5.74475	10.2513	8.0673	94	Intron (ENSMUST00000144297.1/12823, intron 35 of 39)	1	24229517	24230955	1439	1	12839	ENSMUST00000147902.1	54143	ENSMUSG00000026147	Col9a1	collagen, type IX, alpha 1
chr1	24293221	24293428	208	*	ZBTB43Binding_SSSi_peak_1104	119	7.0976	14.2141	11.9157	107	Intron (ENSMUST00000144297.1/12823, intron 30 of 39)	1	24229517	24230955	1439	1	12839	ENSMUST00000147902.1	63704	ENSMUSG00000026147	Col9a1	collagen, type IX, alpha 1
chr1	24303194	24303415	222	*	ZBTB43Binding_SSSi_peak_1105	273	14.4151	29.9032	27.3384	111	Intron (ENSMUST00000144297.1/12823, intron 26 of 39)	1	24229517	24230955	1439	1	12839	ENSMUST00000147902.1	73677	ENSMUSG00000026147	Col9a1	collagen, type IX, alpha 1
chr1	24317138	24317270	133	*	ZBTB43Binding_SSSi_peak_1106	84	6.88074	10.6648	8.46513	58	Intron (ENSMUST00000144297.1/12823, intron 19 of 39)	1	24229517	24230955	1439	1	12839	ENSMUST00000147902.1	87621	ENSMUSG00000026147	Col9a1	collagen, type IX, alpha 1
chr1	24319915	24320100	186	*	ZBTB43Binding_SSSi_peak_1107	80	6.87774	10.1966	8.01987	96	Intron (ENSMUST00000144297.1/12823, intron 16 of 39)	1	24229517	24230955	1439	1	12839	ENSMUST00000147902.1	90398	ENSMUSG00000026147	Col9a1	collagen, type IX, alpha 1
chr1	24328478	24328766	289	*	ZBTB43Binding_SSSi_peak_1108	917	32.4373	94.7948	91.7206	155	Intron (ENSMUST00000144297.1/12823, intron 8 of 39)	1	24229517	24230955	1439	1	12839	ENSMUST00000147902.1	98961	ENSMUSG00000026147	Col9a1	collagen, type IX, alpha 1
chr1	24331145	24331883	739	*	ZBTB43Binding_SSSi_peak_1109	1165	20.3628	119.874	116.583	483	Intron (ENSMUST00000144297.1/12823, intron 8 of 39)	1	24229517	24230955	1439	1	12839	ENSMUST00000147902.1	101628	ENSMUSG00000026147	Col9a1	collagen, type IX, alpha 1
chr1	24365916	24366174	259	*	ZBTB43Binding_SSSi_peak_1110	874	29.9206	90.4787	87.4351	140	Intron (ENSMUST00000144297.1/12823, intron 5 of 39)	1	24261890	24452745	190856	2	12823	ENSMUST00000144297.1	86571	ENSMUSG00000026141	Col19a1	collagen, type XIX, alpha 1
chr1	24373005	24373159	155	*	ZBTB43Binding_SSSi_peak_1111	52	5.36681	7.30609	5.24158	67	Intron (ENSMUST00000144297.1/12823, intron 5 of 39)	1	24261890	24452745	190856	2	12823	ENSMUST00000144297.1	79586	ENSMUSG00000026141	Col19a1	collagen, type XIX, alpha 1
chr1	24380038	24380385	348	*	ZBTB43Binding_SSSi_peak_1112	815	24.4914	84.5318	81.53	158	Intron (ENSMUST00000144297.1/12823, intron 4 of 39)	1	24261890	24452745	190856	2	12823	ENSMUST00000144297.1	72360	ENSMUSG00000026141	Col19a1	collagen, type XIX, alpha 1
chr1	24392058	24392283	226	*	ZBTB43Binding_SSSi_peak_1113	203	11.5161	22.8283	20.3596	87	Intron (ENSMUST00000144297.1/12823, intron 4 of 39)	1	24261890	24452745	190856	2	12823	ENSMUST00000144297.1	60462	ENSMUSG00000026141	Col19a1	collagen, type XIX, alpha 1
chr1	24400886	24401073	188	*	ZBTB43Binding_SSSi_peak_1114	132	9.30302	15.5827	13.2466	90	Intron (ENSMUST00000144297.1/12823, intron 4 of 39)	1	24261890	24452745	190856	2	12823	ENSMUST00000144297.1	51672	ENSMUSG00000026141	Col19a1	collagen, type XIX, alpha 1
chr1	24406266	24406570	305	*	ZBTB43Binding_SSSi_peak_1115	1029	36.7371	106.079	102.912	130	Intron (ENSMUST00000144297.1/12823, intron 4 of 39)	1	24261890	24452745	190856	2	12823	ENSMUST00000144297.1	46175	ENSMUSG00000026141	Col19a1	collagen, type XIX, alpha 1
chr1	24413318	24413437	120	*	ZBTB43Binding_SSSi_peak_1116	39	4.84846	5.94877	3.96081	76	Intron (ENSMUST00000144297.1/12823, intron 3 of 39)	1	24261890	24452745	190856	2	12823	ENSMUST00000144297.1	39308	ENSMUSG00000026141	Col19a1	collagen, type XIX, alpha 1
chr1	24437727	24437846	120	*	ZBTB43Binding_SSSi_peak_1117	39	4.55856	5.94877	3.96081	43	Intron (ENSMUST00000144297.1/12823, intron 2 of 39)	1	24261890	24452745	190856	2	12823	ENSMUST00000144297.1	14899	ENSMUSG00000026141	Col19a1	collagen, type XIX, alpha 1
chr1	24440318	24440582	265	*	ZBTB43Binding_SSSi_peak_1118	562	12.5356	59.1138	56.2886	133	Intron (ENSMUST00000144297.1/12823, intron 2 of 39)	1	24261890	24452745	190856	2	12823	ENSMUST00000144297.1	12163	ENSMUSG00000026141	Col19a1	collagen, type XIX, alpha 1
chr1	24442784	24442953	170	*	ZBTB43Binding_SSSi_peak_1119	97	4.80502	12.0029	9.76054	63	Intron (ENSMUST00000144297.1/12823, intron 2 of 39)	1	24261890	24452745	190856	2	12823	ENSMUST00000144297.1	9792	ENSMUSG00000026141	Col19a1	collagen, type XIX, alpha 1
chr1	24453337	24453916	580	*	ZBTB43Binding_SSSi_peak_1120	1934	46.5236	198.002	193.439	292	Promoter (<=1kb)	1	24261890	24452745	190856	2	12823	ENSMUST00000144297.1	-592	ENSMUSG00000026141	Col19a1	collagen, type XIX, alpha 1
chr1	24457508	24457746	239	*	ZBTB43Binding_SSSi_peak_1121	487	21.4145	51.4966	48.7309	119	Intron (ENSMUST00000115244.8/12823, intron 12 of 50)	1	24261890	24452745	190856	2	12823	ENSMUST00000144297.1	-4763	ENSMUSG00000026141	Col19a1	collagen, type XIX, alpha 1
chr1	24465004	24465173	170	*	ZBTB43Binding_SSSi_peak_1122	69	6.02009	9.09937	6.96904	74	Intron (ENSMUST00000115244.8/12823, intron 11 of 50)	1	24261890	24452745	190856	2	12823	ENSMUST00000144297.1	-12259	ENSMUSG00000026141	Col19a1	collagen, type XIX, alpha 1
chr1	24473645	24473829	185	*	ZBTB43Binding_SSSi_peak_1123	121	8.56444	14.4251	12.1164	93	Intron (ENSMUST00000115244.8/12823, intron 11 of 50)	1	24261890	24452745	190856	2	12823	ENSMUST00000144297.1	-20900	ENSMUSG00000026141	Col19a1	collagen, type XIX, alpha 1
chr1	24482201	24482320	120	*	ZBTB43Binding_SSSi_peak_1124	33	4.45845	5.26596	3.32107	45	Intron (ENSMUST00000115244.8/12823, intron 11 of 50)	1	24261890	24452745	190856	2	12823	ENSMUST00000144297.1	-29456	ENSMUSG00000026141	Col19a1	collagen, type XIX, alpha 1
chr1	24513053	24513172	120	*	ZBTB43Binding_SSSi_peak_1125	42	5.06402	6.26359	4.2531	65	Intron (ENSMUST00000115244.8/12823, intron 9 of 50)	1	24261890	24452745	190856	2	12823	ENSMUST00000144297.1	-60308	ENSMUSG00000026141	Col19a1	collagen, type XIX, alpha 1
chr1	24518813	24519039	227	*	ZBTB43Binding_SSSi_peak_1126	55	4.30856	7.66459	5.58542	86	Intron (ENSMUST00000115244.8/12823, intron 9 of 50)	1	24261890	24452745	190856	2	12823	ENSMUST00000144297.1	-66068	ENSMUSG00000026141	Col19a1	collagen, type XIX, alpha 1
chr1	24535205	24535443	239	*	ZBTB43Binding_SSSi_peak_1127	183	9.03025	20.7457	18.3099	141	Intron (ENSMUST00000115244.8/12823, intron 5 of 50)	1	24279770	24587411	307642	2	12823	ENSMUST00000051344.5	51968	ENSMUSG00000026141	Col19a1	collagen, type XIX, alpha 1
chr1	24539002	24539253	252	*	ZBTB43Binding_SSSi_peak_1128	762	30.1953	79.2008	76.2334	111	Intron (ENSMUST00000115244.8/12823, intron 4 of 50)	1	24279770	24587411	307642	2	12823	ENSMUST00000051344.5	48158	ENSMUSG00000026141	Col19a1	collagen, type XIX, alpha 1
chr1	24551371	24551568	198	*	ZBTB43Binding_SSSi_peak_1129	211	12.0281	23.6817	21.1986	101	Intron (ENSMUST00000115244.8/12823, intron 4 of 50)	1	24279770	24587411	307642	2	12823	ENSMUST00000051344.5	35843	ENSMUSG00000026141	Col19a1	collagen, type XIX, alpha 1
chr1	24558641	24558818	178	*	ZBTB43Binding_SSSi_peak_1130	82	7.0181	10.411	8.22189	99	Intron (ENSMUST00000115244.8/12823, intron 4 of 50)	1	24279770	24587411	307642	2	12823	ENSMUST00000051344.5	28593	ENSMUSG00000026141	Col19a1	collagen, type XIX, alpha 1
chr1	24562369	24562535	167	*	ZBTB43Binding_SSSi_peak_1131	63	4.74341	8.44714	6.3388	101	Intron (ENSMUST00000115244.8/12823, intron 2 of 50)	1	24279770	24587411	307642	2	12823	ENSMUST00000051344.5	24876	ENSMUSG00000026141	Col19a1	collagen, type XIX, alpha 1
chr1	24565377	24565530	154	*	ZBTB43Binding_SSSi_peak_1132	91	7.45753	11.3449	9.12047	97	Intron (ENSMUST00000115244.8/12823, intron 2 of 50)	1	24279770	24587411	307642	2	12823	ENSMUST00000051344.5	21881	ENSMUSG00000026141	Col19a1	collagen, type XIX, alpha 1
chr1	24570534	24570734	201	*	ZBTB43Binding_SSSi_peak_1133	96	7.48631	11.8515	9.61186	82	Intron (ENSMUST00000115244.8/12823, intron 2 of 50)	1	24279770	24587411	307642	2	12823	ENSMUST00000051344.5	16677	ENSMUSG00000026141	Col19a1	collagen, type XIX, alpha 1
chr1	24575997	24576230	234	*	ZBTB43Binding_SSSi_peak_1134	132	9.30302	15.5827	13.2466	125	Intron (ENSMUST00000115244.8/12823, intron 1 of 50)	1	24279770	24587411	307642	2	12823	ENSMUST00000051344.5	11181	ENSMUSG00000026141	Col19a1	collagen, type XIX, alpha 1
chr1	24582508	24582721	214	*	ZBTB43Binding_SSSi_peak_1135	145	9.9086	16.8779	14.513	101	Intron (ENSMUST00000115244.8/12823, intron 1 of 50)	1	24279770	24587411	307642	2	12823	ENSMUST00000051344.5	4690	ENSMUSG00000026141	Col19a1	collagen, type XIX, alpha 1
chr1	24624989	24625275	287	*	ZBTB43Binding_SSSi_peak_1136	574	12.8255	60.2961	57.4625	153	Distal Intergenic	1	24263994	24587472	323479	2	12823	ENSMUST00000115244.8	-37517	ENSMUSG00000026141	Col19a1	collagen, type XIX, alpha 1
chr1	24631987	24632156	170	*	ZBTB43Binding_SSSi_peak_1137	59	4.02664	7.99138	5.90716	77	Distal Intergenic	1	24263994	24587472	323479	2	12823	ENSMUST00000115244.8	-44515	ENSMUSG00000026141	Col19a1	collagen, type XIX, alpha 1
chr1	24669133	24669254	122	*	ZBTB43Binding_SSSi_peak_1138	59	5.71815	7.99793	5.90775	69	Distal Intergenic	1	24678630	24765448	86819	1	68421	ENSMUST00000191471.6	-9376	ENSMUSG00000073725	Lmbrd1	LMBR1 domain containing 1
chr1	24679523	24679700	178	*	ZBTB43Binding_SSSi_peak_1139	53	4.94897	7.39369	5.32777	85	Intron (ENSMUST00000191471.6/68421, intron 1 of 15)	1	24678926	24766301	87376	1	68421	ENSMUST00000095062.9	597	ENSMUSG00000073725	Lmbrd1	LMBR1 domain containing 1
chr1	24695137	24695303	167	*	ZBTB43Binding_SSSi_peak_1140	51	5.6077	7.21519	5.16319	72	Intron (ENSMUST00000191471.6/68421, intron 3 of 15)	1	24678926	24766301	87376	1	68421	ENSMUST00000095062.9	16211	ENSMUSG00000073725	Lmbrd1	LMBR1 domain containing 1
chr1	24698777	24698979	203	*	ZBTB43Binding_SSSi_peak_1141	24	3.42557	4.33257	2.42669	85	Intron (ENSMUST00000191471.6/68421, intron 3 of 15)	1	24678926	24766301	87376	1	68421	ENSMUST00000095062.9	19851	ENSMUSG00000073725	Lmbrd1	LMBR1 domain containing 1
chr1	24704041	24704172	132	*	ZBTB43Binding_SSSi_peak_1142	38	4.19863	5.86499	3.89457	104	Intron (ENSMUST00000191471.6/68421, intron 3 of 15)	1	24728642	24744948	16307	1	68421	ENSMUST00000187468.1	-24470	ENSMUSG00000073725	Lmbrd1	LMBR1 domain containing 1
chr1	24712122	24712279	158	*	ZBTB43Binding_SSSi_peak_1143	126	8.61712	14.9606	12.6389	53	Intron (ENSMUST00000191471.6/68421, intron 6 of 15)	1	24728642	24744948	16307	1	68421	ENSMUST00000187468.1	-16363	ENSMUSG00000073725	Lmbrd1	LMBR1 domain containing 1
chr1	24714441	24714560	120	*	ZBTB43Binding_SSSi_peak_1144	39	4.84846	5.94877	3.96081	38	Intron (ENSMUST00000191471.6/68421, intron 6 of 15)	1	24728642	24744948	16307	1	68421	ENSMUST00000187468.1	-14082	ENSMUSG00000073725	Lmbrd1	LMBR1 domain containing 1
chr1	24736416	24736622	207	*	ZBTB43Binding_SSSi_peak_1145	46	4.58516	6.6833	4.65649	94	Intron (ENSMUST00000191471.6/68421, intron 9 of 15)	1	24728642	24744948	16307	1	68421	ENSMUST00000187468.1	7774	ENSMUSG00000073725	Lmbrd1	LMBR1 domain containing 1
chr1	24740235	24740358	124	*	ZBTB43Binding_SSSi_peak_1146	30	4.26866	4.98931	3.05981	42	Intron (ENSMUST00000191471.6/68421, intron 9 of 15)	1	24744873	24762393	17521	1	68421	ENSMUST00000190195.1	-4515	ENSMUSG00000073725	Lmbrd1	LMBR1 domain containing 1
chr1	24743389	24743546	158	*	ZBTB43Binding_SSSi_peak_1147	165	9.67775	18.9458	16.541	97	Promoter (1-2kb)	1	24744873	24762393	17521	1	68421	ENSMUST00000190195.1	-1327	ENSMUSG00000073725	Lmbrd1	LMBR1 domain containing 1
chr1	24776193	24776346	154	*	ZBTB43Binding_SSSi_peak_1148	91	7.16763	11.3449	9.12047	58	Distal Intergenic	1	24744873	24762393	17521	1	68421	ENSMUST00000190195.1	31320	ENSMUSG00000073725	Lmbrd1	LMBR1 domain containing 1
chr1	24782703	24782838	136	*	ZBTB43Binding_SSSi_peak_1149	38	4.00536	5.86499	3.89457	63	Distal Intergenic	1	24744873	24762393	17521	1	68421	ENSMUST00000190195.1	37830	ENSMUSG00000073725	Lmbrd1	LMBR1 domain containing 1
chr1	24800443	24800730	288	*	ZBTB43Binding_SSSi_peak_1150	431	16.3751	45.8628	43.1427	173	Distal Intergenic	1	24744873	24762393	17521	1	68421	ENSMUST00000190195.1	55570	ENSMUSG00000073725	Lmbrd1	LMBR1 domain containing 1
chr1	24824614	24824799	186	*	ZBTB43Binding_SSSi_peak_1151	52	5.66959	7.30609	5.24158	100	Distal Intergenic	1	24744873	24762393	17521	1	68421	ENSMUST00000190195.1	79741	ENSMUSG00000073725	Lmbrd1	LMBR1 domain containing 1
chr1	24862911	24863061	151	*	ZBTB43Binding_SSSi_peak_1152	89	6.32454	11.2084	8.99389	79	Distal Intergenic	1	24744873	24762393	17521	1	68421	ENSMUST00000190195.1	118038	ENSMUSG00000073725	Lmbrd1	LMBR1 domain containing 1
chr1	24865357	24865568	212	*	ZBTB43Binding_SSSi_peak_1153	161	9.67855	18.5424	16.1455	109	Distal Intergenic	1	24744873	24762393	17521	1	68421	ENSMUST00000190195.1	120484	ENSMUSG00000073725	Lmbrd1	LMBR1 domain containing 1
chr1	24873895	24874103	209	*	ZBTB43Binding_SSSi_peak_1154	141	8.67811	16.5198	14.1618	98	Distal Intergenic	1	24744873	24762393	17521	1	68421	ENSMUST00000190195.1	129022	ENSMUSG00000073725	Lmbrd1	LMBR1 domain containing 1
chr1	24898381	24898555	175	*	ZBTB43Binding_SSSi_peak_1155	71	6.11273	9.30518	7.16795	73	Distal Intergenic	1	24744873	24762393	17521	1	68421	ENSMUST00000190195.1	153508	ENSMUSG00000073725	Lmbrd1	LMBR1 domain containing 1
chr1	24899510	24899629	120	*	ZBTB43Binding_SSSi_peak_1156	31	4.26801	5.11351	3.17852	45	Distal Intergenic	1	24744873	24762393	17521	1	68421	ENSMUST00000190195.1	154637	ENSMUSG00000073725	Lmbrd1	LMBR1 domain containing 1
chr1	24911712	24911880	169	*	ZBTB43Binding_SSSi_peak_1157	65	5.83849	8.61989	6.51026	75	Distal Intergenic	1	24744873	24762393	17521	1	68421	ENSMUST00000190195.1	166839	ENSMUSG00000073725	Lmbrd1	LMBR1 domain containing 1
chr1	24942082	24942321	240	*	ZBTB43Binding_SSSi_peak_1158	377	17.8938	40.4363	37.7645	112	Distal Intergenic	1	24744873	24762393	17521	1	68421	ENSMUST00000190195.1	197209	ENSMUSG00000073725	Lmbrd1	LMBR1 domain containing 1
chr1	24950653	24950847	195	*	ZBTB43Binding_SSSi_peak_1159	84	6.88074	10.6648	8.46513	95	Distal Intergenic	1	24744873	24762393	17521	1	68421	ENSMUST00000190195.1	205780	ENSMUSG00000073725	Lmbrd1	LMBR1 domain containing 1
chr1	24996288	24996458	171	*	ZBTB43Binding_SSSi_peak_1160	60	5.83485	8.17713	6.08501	70	Distal Intergenic	1	25131252	25204723	73472	2	210933	ENSMUST00000154102.1	208265	ENSMUSG00000033569	Adgrb3	adhesion G protein-coupled receptor B3
chr1	25019946	25020072	127	*	ZBTB43Binding_SSSi_peak_1161	55	4.45351	7.66459	5.58542	49	Distal Intergenic	1	25131252	25204723	73472	2	210933	ENSMUST00000154102.1	184651	ENSMUSG00000033569	Adgrb3	adhesion G protein-coupled receptor B3
chr1	25077158	25077330	173	*	ZBTB43Binding_SSSi_peak_1162	62	5.97238	8.38933	6.28728	96	Intron (ENSMUST00000126626.7/210933, intron 14 of 15)	1	25131252	25204723	73472	2	210933	ENSMUST00000154102.1	127393	ENSMUSG00000033569	Adgrb3	adhesion G protein-coupled receptor B3
chr1	25105044	25105232	189	*	ZBTB43Binding_SSSi_peak_1163	80	4.60644	10.2238	8.04599	109	Intron (ENSMUST00000126626.7/210933, intron 10 of 15)	1	25131252	25204723	73472	2	210933	ENSMUST00000154102.1	99491	ENSMUSG00000033569	Adgrb3	adhesion G protein-coupled receptor B3
chr1	25153063	25153191	129	*	ZBTB43Binding_SSSi_peak_1164	82	6.89236	10.4877	8.29818	62	Intron (ENSMUST00000126626.7/210933, intron 4 of 15)	1	25131252	25204723	73472	2	210933	ENSMUST00000154102.1	51532	ENSMUSG00000033569	Adgrb3	adhesion G protein-coupled receptor B3
chr1	25153435	25153649	215	*	ZBTB43Binding_SSSi_peak_1165	367	15.3384	39.438	36.7737	110	Intron (ENSMUST00000126626.7/210933, intron 4 of 15)	1	25131252	25204723	73472	2	210933	ENSMUST00000154102.1	51074	ENSMUSG00000033569	Adgrb3	adhesion G protein-coupled receptor B3
chr1	25158336	25158533	198	*	ZBTB43Binding_SSSi_peak_1166	132	9.30302	15.5827	13.2466	92	Intron (ENSMUST00000126626.7/210933, intron 4 of 15)	1	25131252	25204723	73472	2	210933	ENSMUST00000154102.1	46190	ENSMUSG00000033569	Adgrb3	adhesion G protein-coupled receptor B3
chr1	25185494	25186043	550	*	ZBTB43Binding_SSSi_peak_1167	181	7.04157	20.6283	18.1968	471	Intron (ENSMUST00000126626.7/210933, intron 4 of 15)	1	25131252	25204723	73472	2	210933	ENSMUST00000154102.1	18680	ENSMUSG00000033569	Adgrb3	adhesion G protein-coupled receptor B3
chr1	25194961	25195233	273	*	ZBTB43Binding_SSSi_peak_1168	163	10.3565	18.7993	16.3955	155	Intron (ENSMUST00000126626.7/210933, intron 4 of 15)	1	25131252	25204723	73472	2	210933	ENSMUST00000154102.1	9490	ENSMUSG00000033569	Adgrb3	adhesion G protein-coupled receptor B3
chr1	25199663	25199891	229	*	ZBTB43Binding_SSSi_peak_1169	161	9.94209	18.5424	16.1455	110	Intron (ENSMUST00000126626.7/210933, intron 4 of 15)	1	25131252	25204723	73472	2	210933	ENSMUST00000154102.1	4832	ENSMUSG00000033569	Adgrb3	adhesion G protein-coupled receptor B3
chr1	25232763	25232942	180	*	ZBTB43Binding_SSSi_peak_1170	109	6.90434	13.1909	10.9195	73	Intron (ENSMUST00000146592.7/210933, intron 15 of 28)	1	25067691	25229100	161410	2	210933	ENSMUST00000153568.7	-3663	ENSMUSG00000033569	Adgrb3	adhesion G protein-coupled receptor B3
chr1	25250980	25251127	148	*	ZBTB43Binding_SSSi_peak_1171	96	7.48631	11.8515	9.61186	58	Intron (ENSMUST00000146592.7/210933, intron 15 of 28)	1	25067691	25229100	161410	2	210933	ENSMUST00000153568.7	-21880	ENSMUSG00000033569	Adgrb3	adhesion G protein-coupled receptor B3
chr1	25266771	25266896	126	*	ZBTB43Binding_SSSi_peak_1172	52	5.36681	7.30609	5.24158	42	Intron (ENSMUST00000146592.7/210933, intron 15 of 28)	1	25276404	25277954	1551	2	100504323	ENSMUST00000193138.1	11058	ENSMUSG00000104257	Gm20172	predicted gene, 20172
chr1	25288345	25288518	174	*	ZBTB43Binding_SSSi_peak_1173	80	5.74475	10.2513	8.0673	83	Intron (ENSMUST00000146592.7/210933, intron 15 of 28)	1	25276404	25277954	1551	2	100504323	ENSMUST00000193138.1	-10391	ENSMUSG00000104257	Gm20172	predicted gene, 20172
chr1	25296166	25296347	182	*	ZBTB43Binding_SSSi_peak_1174	54	4.77842	7.53305	5.4591	96	Intron (ENSMUST00000146592.7/210933, intron 15 of 28)	1	25276404	25277954	1551	2	100504323	ENSMUST00000193138.1	-18212	ENSMUSG00000104257	Gm20172	predicted gene, 20172
chr1	25299816	25299991	176	*	ZBTB43Binding_SSSi_peak_1175	117	8.20135	13.996	11.7051	73	Exon (ENSMUST00000192367.1/ENSMUST00000192367.1, exon 1 of 1)	1	25276404	25277954	1551	2	100504323	ENSMUST00000193138.1	-21862	ENSMUSG00000104257	Gm20172	predicted gene, 20172
chr1	25315543	25315922	380	*	ZBTB43Binding_SSSi_peak_1176	215	11.4271	24.0222	21.5366	260	Exon (ENSMUST00000193392.1/ENSMUST00000193392.1, exon 1 of 1)	1	25276404	25277954	1551	2	100504323	ENSMUST00000193138.1	-37589	ENSMUSG00000104257	Gm20172	predicted gene, 20172
chr1	25325380	25325525	146	*	ZBTB43Binding_SSSi_peak_1177	62	5.78855	8.3053	6.2099	82	Intron (ENSMUST00000146592.7/210933, intron 15 of 28)	1	25276404	25277954	1551	2	100504323	ENSMUST00000193138.1	-47426	ENSMUSG00000104257	Gm20172	predicted gene, 20172
chr1	25335802	25335957	156	*	ZBTB43Binding_SSSi_peak_1178	72	6.3565	9.40494	7.2601	86	Intron (ENSMUST00000146592.7/210933, intron 15 of 28)	1	25276404	25277954	1551	2	100504323	ENSMUST00000193138.1	-57848	ENSMUSG00000104257	Gm20172	predicted gene, 20172
chr1	25339544	25339868	325	*	ZBTB43Binding_SSSi_peak_1179	1019	37.4621	105.065	101.91	156	Intron (ENSMUST00000146592.7/210933, intron 15 of 28)	1	25276404	25277954	1551	2	100504323	ENSMUST00000193138.1	-61590	ENSMUSG00000104257	Gm20172	predicted gene, 20172
chr1	25341010	25341282	273	*	ZBTB43Binding_SSSi_peak_1180	504	14.8898	53.2725	50.4897	114	Intron (ENSMUST00000146592.7/210933, intron 15 of 28)	1	25276404	25277954	1551	2	100504323	ENSMUST00000193138.1	-63056	ENSMUSG00000104257	Gm20172	predicted gene, 20172
chr1	25371356	25371505	150	*	ZBTB43Binding_SSSi_peak_1181	38	4.19863	5.86499	3.89457	55	Intron (ENSMUST00000146592.7/210933, intron 15 of 28)	1	25276404	25277954	1551	2	100504323	ENSMUST00000193138.1	-93402	ENSMUSG00000104257	Gm20172	predicted gene, 20172
chr1	25376266	25376450	185	*	ZBTB43Binding_SSSi_peak_1182	96	7.78909	11.8515	9.61186	85	Intron (ENSMUST00000146592.7/210933, intron 15 of 28)	1	25276404	25277954	1551	2	100504323	ENSMUST00000193138.1	-98312	ENSMUSG00000104257	Gm20172	predicted gene, 20172
chr1	25382516	25382635	120	*	ZBTB43Binding_SSSi_peak_1183	46	4.58516	6.6833	4.65649	29	Intron (ENSMUST00000146592.7/210933, intron 15 of 28)	1	25276404	25277954	1551	2	100504323	ENSMUST00000193138.1	-104562	ENSMUSG00000104257	Gm20172	predicted gene, 20172
chr1	25400715	25400921	207	*	ZBTB43Binding_SSSi_peak_1184	164	10.1638	18.8948	16.4907	87	Intron (ENSMUST00000146592.7/210933, intron 14 of 28)	1	25276404	25277954	1551	2	100504323	ENSMUST00000193138.1	-122761	ENSMUSG00000104257	Gm20172	predicted gene, 20172
chr1	25446573	25446742	170	*	ZBTB43Binding_SSSi_peak_1185	108	8.09188	13.068	10.8023	83	Intron (ENSMUST00000146592.7/210933, intron 11 of 28)	1	25276404	25277954	1551	2	100504323	ENSMUST00000193138.1	-168619	ENSMUSG00000104257	Gm20172	predicted gene, 20172
chr1	25449832	25450005	174	*	ZBTB43Binding_SSSi_peak_1186	139	7.87066	16.3197	13.9658	90	Intron (ENSMUST00000146592.7/210933, intron 11 of 28)	1	25276404	25277954	1551	2	100504323	ENSMUST00000193138.1	-171878	ENSMUSG00000104257	Gm20172	predicted gene, 20172
chr1	25453104	25453231	128	*	ZBTB43Binding_SSSi_peak_1187	54	4.77842	7.53305	5.4591	56	Intron (ENSMUST00000146592.7/210933, intron 11 of 28)	1	25276404	25277954	1551	2	100504323	ENSMUST00000193138.1	-175150	ENSMUSG00000104257	Gm20172	predicted gene, 20172
chr1	25471613	25471830	218	*	ZBTB43Binding_SSSi_peak_1188	618	20.2396	64.7125	61.8481	107	Intron (ENSMUST00000146592.7/210933, intron 9 of 28)	1	25276404	25277954	1551	2	100504323	ENSMUST00000193138.1	-193659	ENSMUSG00000104257	Gm20172	predicted gene, 20172
chr1	25474342	25474543	202	*	ZBTB43Binding_SSSi_peak_1189	298	15.3587	32.4511	29.8562	97	Intron (ENSMUST00000146592.7/210933, intron 9 of 28)	1	25276404	25277954	1551	2	100504323	ENSMUST00000193138.1	-196388	ENSMUSG00000104257	Gm20172	predicted gene, 20172
chr1	25474746	25474866	121	*	ZBTB43Binding_SSSi_peak_1190	46	4.58516	6.6833	4.65649	80	Intron (ENSMUST00000146592.7/210933, intron 9 of 28)	1	25276404	25277954	1551	2	100504323	ENSMUST00000193138.1	-196792	ENSMUSG00000104257	Gm20172	predicted gene, 20172
chr1	25480563	25480804	242	*	ZBTB43Binding_SSSi_peak_1191	109	6.71107	13.1909	10.9195	140	Intron (ENSMUST00000146592.7/210933, intron 9 of 28)	1	25276404	25277954	1551	2	100504323	ENSMUST00000193138.1	-202609	ENSMUSG00000104257	Gm20172	predicted gene, 20172
chr1	25489805	25490109	305	*	ZBTB43Binding_SSSi_peak_1192	76	6.33446	9.79414	7.6326	201	Intron (ENSMUST00000146592.7/210933, intron 8 of 28)	1	25276404	25277954	1551	2	100504323	ENSMUST00000193138.1	-211851	ENSMUSG00000104257	Gm20172	predicted gene, 20172
chr1	25499933	25500170	238	*	ZBTB43Binding_SSSi_peak_1193	199	11.2598	22.3922	19.9312	116	Intron (ENSMUST00000146592.7/210933, intron 8 of 28)	1	25276404	25277954	1551	2	100504323	ENSMUST00000193138.1	-221979	ENSMUSG00000104257	Gm20172	predicted gene, 20172
chr1	25511133	25511282	150	*	ZBTB43Binding_SSSi_peak_1194	52	5.36681	7.30609	5.24158	62	Intron (ENSMUST00000146592.7/210933, intron 6 of 28)	1	25276404	25277954	1551	2	100504323	ENSMUST00000193138.1	-233179	ENSMUSG00000104257	Gm20172	predicted gene, 20172
chr1	25531677	25531936	260	*	ZBTB43Binding_SSSi_peak_1195	459	12.3757	48.6881	45.9446	116	Exon (ENSMUST00000146592.7/210933, exon 6 of 29)	1	25276404	25277954	1551	2	100504323	ENSMUST00000193138.1	-253723	ENSMUSG00000104257	Gm20172	predicted gene, 20172
chr1	25536676	25536807	132	*	ZBTB43Binding_SSSi_peak_1196	46	4.58516	6.6833	4.65649	98	Intron (ENSMUST00000146592.7/210933, intron 4 of 28)	1	25276404	25277954	1551	2	100504323	ENSMUST00000193138.1	-258722	ENSMUSG00000104257	Gm20172	predicted gene, 20172
chr1	25569508	25569685	178	*	ZBTB43Binding_SSSi_peak_1197	114	8.32722	13.7287	11.4398	86	Intron (ENSMUST00000146592.7/210933, intron 1 of 28)	1	25067550	25826139	758590	2	210933	ENSMUST00000146592.7	256454	ENSMUSG00000033569	Adgrb3	adhesion G protein-coupled receptor B3
chr1	25573888	25574046	159	*	ZBTB43Binding_SSSi_peak_1198	24	3.61883	4.33257	2.42669	74	Intron (ENSMUST00000146592.7/210933, intron 1 of 28)	1	25067550	25826139	758590	2	210933	ENSMUST00000146592.7	252093	ENSMUSG00000033569	Adgrb3	adhesion G protein-coupled receptor B3
chr1	25579815	25580006	192	*	ZBTB43Binding_SSSi_peak_1199	99	6.51781	12.1886	9.9418	80	Intron (ENSMUST00000146592.7/210933, intron 1 of 28)	1	25067550	25826139	758590	2	210933	ENSMUST00000146592.7	246133	ENSMUSG00000033569	Adgrb3	adhesion G protein-coupled receptor B3
chr1	25618618	25619038	421	*	ZBTB43Binding_SSSi_peak_1200	1365	46.5457	140.05	136.535	186	Intron (ENSMUST00000146592.7/210933, intron 1 of 28)	1	25067550	25826139	758590	2	210933	ENSMUST00000146592.7	207101	ENSMUSG00000033569	Adgrb3	adhesion G protein-coupled receptor B3
chr1	25620266	25620385	120	*	ZBTB43Binding_SSSi_peak_1201	46	4.58516	6.6833	4.65649	52	Exon (ENSMUST00000194535.1/ENSMUST00000194535.1, exon 1 of 1)	1	25067550	25826139	758590	2	210933	ENSMUST00000146592.7	205754	ENSMUSG00000033569	Adgrb3	adhesion G protein-coupled receptor B3
chr1	25624848	25624971	124	*	ZBTB43Binding_SSSi_peak_1202	42	5.06402	6.26359	4.2531	19	Intron (ENSMUST00000146592.7/210933, intron 1 of 28)	1	25067550	25826139	758590	2	210933	ENSMUST00000146592.7	201168	ENSMUSG00000033569	Adgrb3	adhesion G protein-coupled receptor B3
chr1	25631265	25631470	206	*	ZBTB43Binding_SSSi_peak_1203	210	7.73733	23.5306	21.0516	103	Intron (ENSMUST00000146592.7/210933, intron 1 of 28)	1	25067550	25826139	758590	2	210933	ENSMUST00000146592.7	194669	ENSMUSG00000033569	Adgrb3	adhesion G protein-coupled receptor B3
chr1	25654570	25654773	204	*	ZBTB43Binding_SSSi_peak_1204	302	15.2848	32.8437	30.2456	93	Intron (ENSMUST00000146592.7/210933, intron 1 of 28)	1	25067550	25826139	758590	2	210933	ENSMUST00000146592.7	171366	ENSMUSG00000033569	Adgrb3	adhesion G protein-coupled receptor B3
chr1	25713002	25713128	127	*	ZBTB43Binding_SSSi_peak_1205	62	5.97238	8.38933	6.28728	48	Intron (ENSMUST00000146592.7/210933, intron 1 of 28)	1	25067550	25826139	758590	2	210933	ENSMUST00000146592.7	113011	ENSMUSG00000033569	Adgrb3	adhesion G protein-coupled receptor B3
chr1	25726611	25726793	183	*	ZBTB43Binding_SSSi_peak_1206	80	6.58784	10.1966	8.01987	74	Intron (ENSMUST00000146592.7/210933, intron 1 of 28)	1	25067550	25826139	758590	2	210933	ENSMUST00000146592.7	99346	ENSMUSG00000033569	Adgrb3	adhesion G protein-coupled receptor B3
chr1	25735161	25735356	196	*	ZBTB43Binding_SSSi_peak_1207	259	13.8353	28.4555	25.9094	89	Intron (ENSMUST00000146592.7/210933, intron 1 of 28)	1	25067550	25826139	758590	2	210933	ENSMUST00000146592.7	90783	ENSMUSG00000033569	Adgrb3	adhesion G protein-coupled receptor B3
chr1	25754030	25754190	161	*	ZBTB43Binding_SSSi_peak_1208	46	4.58516	6.6833	4.65649	65	Intron (ENSMUST00000146592.7/210933, intron 1 of 28)	1	25067550	25826139	758590	2	210933	ENSMUST00000146592.7	71949	ENSMUSG00000033569	Adgrb3	adhesion G protein-coupled receptor B3
chr1	25764916	25765118	203	*	ZBTB43Binding_SSSi_peak_1209	244	13.2555	27.0236	24.4929	94	Intron (ENSMUST00000146592.7/210933, intron 1 of 28)	1	25067550	25826139	758590	2	210933	ENSMUST00000146592.7	61021	ENSMUSG00000033569	Adgrb3	adhesion G protein-coupled receptor B3
chr1	25774255	25774461	207	*	ZBTB43Binding_SSSi_peak_1210	183	9.03025	20.7457	18.3099	108	Intron (ENSMUST00000146592.7/210933, intron 1 of 28)	1	25067550	25826139	758590	2	210933	ENSMUST00000146592.7	51678	ENSMUSG00000033569	Adgrb3	adhesion G protein-coupled receptor B3
chr1	25781725	25781888	164	*	ZBTB43Binding_SSSi_peak_1211	140	6.91763	16.4086	14.0525	88	Intron (ENSMUST00000146592.7/210933, intron 1 of 28)	1	25067550	25826139	758590	2	210933	ENSMUST00000146592.7	44251	ENSMUSG00000033569	Adgrb3	adhesion G protein-coupled receptor B3
chr1	25819163	25819312	150	*	ZBTB43Binding_SSSi_peak_1212	69	6.29794	9.08008	6.95029	64	Intron (ENSMUST00000146592.7/210933, intron 1 of 28)	1	25067550	25826139	758590	2	210933	ENSMUST00000146592.7	6827	ENSMUSG00000033569	Adgrb3	adhesion G protein-coupled receptor B3
chr1	25820066	25820291	226	*	ZBTB43Binding_SSSi_peak_1213	119	7.0976	14.2141	11.9157	111	Intron (ENSMUST00000146592.7/210933, intron 1 of 28)	1	25067550	25826139	758590	2	210933	ENSMUST00000146592.7	5848	ENSMUSG00000033569	Adgrb3	adhesion G protein-coupled receptor B3
chr1	25835508	25835675	168	*	ZBTB43Binding_SSSi_peak_1214	93	7.31391	11.5769	9.34805	70	Distal Intergenic	1	25067550	25829707	762158	2	210933	ENSMUST00000151309.7	-5801	ENSMUSG00000033569	Adgrb3	adhesion G protein-coupled receptor B3
chr1	25854118	25854306	189	*	ZBTB43Binding_SSSi_peak_1215	151	9.77671	17.4972	15.1177	99	Distal Intergenic	1	25067550	25829707	762158	2	210933	ENSMUST00000151309.7	-24411	ENSMUSG00000033569	Adgrb3	adhesion G protein-coupled receptor B3
chr1	25873700	25873831	132	*	ZBTB43Binding_SSSi_peak_1216	91	6.82559	11.374	9.14843	64	Distal Intergenic	1	25067550	25829707	762158	2	210933	ENSMUST00000151309.7	-43993	ENSMUSG00000033569	Adgrb3	adhesion G protein-coupled receptor B3
chr1	25940910	25941109	200	*	ZBTB43Binding_SSSi_peak_1217	194	9.41678	21.8929	19.4379	91	Distal Intergenic	1	25067550	25829707	762158	2	210933	ENSMUST00000151309.7	-111203	ENSMUSG00000033569	Adgrb3	adhesion G protein-coupled receptor B3
chr1	26014338	26014603	266	*	ZBTB43Binding_SSSi_peak_1218	291	14.006	31.7085	29.1219	162	Distal Intergenic	1	25067550	25829707	762158	2	210933	ENSMUST00000151309.7	-184631	ENSMUSG00000033569	Adgrb3	adhesion G protein-coupled receptor B3
chr1	26020906	26021078	173	*	ZBTB43Binding_SSSi_peak_1219	84	7.18352	10.6648	8.46513	67	Distal Intergenic	1	25067550	25829707	762158	2	210933	ENSMUST00000151309.7	-191199	ENSMUSG00000033569	Adgrb3	adhesion G protein-coupled receptor B3
chr1	26034006	26034211	206	*	ZBTB43Binding_SSSi_peak_1220	28	3.43887	4.79185	2.87366	93	Distal Intergenic	1	25067550	25829707	762158	2	210933	ENSMUST00000151309.7	-204299	ENSMUSG00000033569	Adgrb3	adhesion G protein-coupled receptor B3
chr1	26111782	26112009	228	*	ZBTB43Binding_SSSi_peak_1221	71	5.55148	9.31879	7.17484	98	Distal Intergenic	1	25067550	25829707	762158	2	210933	ENSMUST00000151309.7	-282075	ENSMUSG00000033569	Adgrb3	adhesion G protein-coupled receptor B3
chr1	26114179	26114376	198	*	ZBTB43Binding_SSSi_peak_1222	163	10.3565	18.7993	16.3955	99	Distal Intergenic	1	25067550	25829707	762158	2	210933	ENSMUST00000151309.7	-284472	ENSMUSG00000033569	Adgrb3	adhesion G protein-coupled receptor B3
chr1	26142246	26142539	294	*	ZBTB43Binding_SSSi_peak_1223	150	7.06258	17.3804	15.0087	126	Distal Intergenic	1	25067550	25829707	762158	2	210933	ENSMUST00000151309.7	-312539	ENSMUSG00000033569	Adgrb3	adhesion G protein-coupled receptor B3
chr1	26145443	26145638	196	*	ZBTB43Binding_SSSi_peak_1224	176	10.6464	20.1225	17.6973	118	Distal Intergenic	1	25067550	25829707	762158	2	210933	ENSMUST00000151309.7	-315736	ENSMUSG00000033569	Adgrb3	adhesion G protein-coupled receptor B3
chr1	26184928	26185069	142	*	ZBTB43Binding_SSSi_peak_1225	76	6.61321	9.79414	7.6326	84	Distal Intergenic	1	25067550	25829707	762158	2	210933	ENSMUST00000151309.7	-355221	ENSMUSG00000033569	Adgrb3	adhesion G protein-coupled receptor B3
chr1	26200943	26201064	122	*	ZBTB43Binding_SSSi_peak_1226	75	5.45387	9.74833	7.59116	88	Distal Intergenic	1	25067550	25829707	762158	2	210933	ENSMUST00000151309.7	-371236	ENSMUSG00000033569	Adgrb3	adhesion G protein-coupled receptor B3
chr1	26217172	26217389	218	*	ZBTB43Binding_SSSi_peak_1227	71	5.55148	9.31879	7.17484	119	Distal Intergenic	1	25067550	25829707	762158	2	210933	ENSMUST00000151309.7	-387465	ENSMUSG00000033569	Adgrb3	adhesion G protein-coupled receptor B3
chr1	26239312	26239588	277	*	ZBTB43Binding_SSSi_peak_1228	882	32.6786	91.344	88.2922	152	Distal Intergenic	1	25067550	25829707	762158	2	210933	ENSMUST00000151309.7	-409605	ENSMUSG00000033569	Adgrb3	adhesion G protein-coupled receptor B3
chr1	26247301	26247480	180	*	ZBTB43Binding_SSSi_peak_1229	126	8.61712	14.9606	12.6389	73	Distal Intergenic	1	25067550	25829707	762158	2	210933	ENSMUST00000151309.7	-417594	ENSMUSG00000033569	Adgrb3	adhesion G protein-coupled receptor B3
chr1	26302731	26302969	239	*	ZBTB43Binding_SSSi_peak_1230	161	8.64372	18.4988	16.1036	130	Distal Intergenic	1	26681814	26687460	5647	2	210940	ENSMUST00000097801.3	384491	ENSMUSG00000073722	4931408C20Rik	RIKEN cDNA 4931408C20 gene
chr1	26310257	26310386	130	*	ZBTB43Binding_SSSi_peak_1231	43	4.72275	6.31782	4.30695	47	Distal Intergenic	1	26681814	26687460	5647	2	210940	ENSMUST00000097801.3	377074	ENSMUSG00000073722	4931408C20Rik	RIKEN cDNA 4931408C20 gene
chr1	26319800	26319995	196	*	ZBTB43Binding_SSSi_peak_1232	150	8.06392	17.4005	15.0244	100	Distal Intergenic	1	26681814	26687460	5647	2	210940	ENSMUST00000097801.3	367465	ENSMUSG00000073722	4931408C20Rik	RIKEN cDNA 4931408C20 gene
chr1	26336737	26336995	259	*	ZBTB43Binding_SSSi_peak_1233	455	20.213	48.3352	45.5936	129	Distal Intergenic	1	26681814	26687460	5647	2	210940	ENSMUST00000097801.3	350465	ENSMUSG00000073722	4931408C20Rik	RIKEN cDNA 4931408C20 gene
chr1	26345860	26346122	263	*	ZBTB43Binding_SSSi_peak_1234	898	29.1103	92.9453	89.8829	146	Distal Intergenic	1	26681814	26687460	5647	2	210940	ENSMUST00000097801.3	341338	ENSMUSG00000073722	4931408C20Rik	RIKEN cDNA 4931408C20 gene
chr1	26397681	26397825	145	*	ZBTB43Binding_SSSi_peak_1235	38	4.00536	5.86499	3.89457	64	Distal Intergenic	1	26681814	26687460	5647	2	210940	ENSMUST00000097801.3	289635	ENSMUSG00000073722	4931408C20Rik	RIKEN cDNA 4931408C20 gene
chr1	26412790	26412918	129	*	ZBTB43Binding_SSSi_peak_1236	24	3.42557	4.33257	2.42669	110	Distal Intergenic	1	26681814	26687460	5647	2	210940	ENSMUST00000097801.3	274542	ENSMUSG00000073722	4931408C20Rik	RIKEN cDNA 4931408C20 gene
chr1	26425928	26426090	163	*	ZBTB43Binding_SSSi_peak_1237	48	4.01866	6.9063	4.87395	79	Distal Intergenic	1	26681814	26687460	5647	2	210940	ENSMUST00000097801.3	261370	ENSMUSG00000073722	4931408C20Rik	RIKEN cDNA 4931408C20 gene
chr1	26435572	26435773	202	*	ZBTB43Binding_SSSi_peak_1238	197	9.34242	22.2182	19.7607	117	Distal Intergenic	1	26681814	26687460	5647	2	210940	ENSMUST00000097801.3	251687	ENSMUSG00000073722	4931408C20Rik	RIKEN cDNA 4931408C20 gene
chr1	26476871	26477000	130	*	ZBTB43Binding_SSSi_peak_1239	48	4.87457	6.91534	4.88297	51	Distal Intergenic	1	26681814	26687460	5647	2	210940	ENSMUST00000097801.3	210460	ENSMUSG00000073722	4931408C20Rik	RIKEN cDNA 4931408C20 gene
chr1	26480654	26480781	128	*	ZBTB43Binding_SSSi_peak_1240	63	5.16495	8.41215	6.30619	68	Distal Intergenic	1	26681814	26687460	5647	2	210940	ENSMUST00000097801.3	206679	ENSMUSG00000073722	4931408C20Rik	RIKEN cDNA 4931408C20 gene
chr1	26488766	26489194	429	*	ZBTB43Binding_SSSi_peak_1241	769	26.2488	79.8921	76.9216	156	Distal Intergenic	1	26681814	26687460	5647	2	210940	ENSMUST00000097801.3	198266	ENSMUSG00000073722	4931408C20Rik	RIKEN cDNA 4931408C20 gene
chr1	26540424	26540642	219	*	ZBTB43Binding_SSSi_peak_1242	190	11.2262	21.4658	19.0171	110	Distal Intergenic	1	26681814	26687460	5647	2	210940	ENSMUST00000097801.3	146818	ENSMUSG00000073722	4931408C20Rik	RIKEN cDNA 4931408C20 gene
chr1	26553875	26554072	198	*	ZBTB43Binding_SSSi_peak_1243	145	9.40068	16.895	14.5292	134	Distal Intergenic	1	26681814	26687460	5647	2	210940	ENSMUST00000097801.3	133388	ENSMUSG00000073722	4931408C20Rik	RIKEN cDNA 4931408C20 gene
chr1	26556977	26557149	173	*	ZBTB43Binding_SSSi_peak_1244	59	5.71815	7.99793	5.90775	89	Distal Intergenic	1	26681814	26687460	5647	2	210940	ENSMUST00000097801.3	130311	ENSMUSG00000073722	4931408C20Rik	RIKEN cDNA 4931408C20 gene
chr1	26582045	26582188	144	*	ZBTB43Binding_SSSi_peak_1245	203	11.2415	22.7977	20.3336	67	Distal Intergenic	1	26681814	26687460	5647	2	210940	ENSMUST00000097801.3	105272	ENSMUSG00000073722	4931408C20Rik	RIKEN cDNA 4931408C20 gene
chr1	26600306	26600537	232	*	ZBTB43Binding_SSSi_peak_1246	830	24.6847	86.1002	83.0871	116	Distal Intergenic	1	26681814	26687460	5647	2	210940	ENSMUST00000097801.3	86923	ENSMUSG00000073722	4931408C20Rik	RIKEN cDNA 4931408C20 gene
chr1	26606066	26606231	166	*	ZBTB43Binding_SSSi_peak_1247	22	3.97877	4.07966	2.21015	110	Distal Intergenic	1	26681814	26687460	5647	2	210940	ENSMUST00000097801.3	81229	ENSMUSG00000073722	4931408C20Rik	RIKEN cDNA 4931408C20 gene
chr1	26617192	26617393	202	*	ZBTB43Binding_SSSi_peak_1248	164	10.0868	18.8324	16.4284	105	Distal Intergenic	1	26681814	26687460	5647	2	210940	ENSMUST00000097801.3	70067	ENSMUSG00000073722	4931408C20Rik	RIKEN cDNA 4931408C20 gene
chr1	26634371	26634490	120	*	ZBTB43Binding_SSSi_peak_1249	35	3.58382	5.46828	3.51544	66	Distal Intergenic	1	26681814	26687460	5647	2	210940	ENSMUST00000097801.3	52970	ENSMUSG00000073722	4931408C20Rik	RIKEN cDNA 4931408C20 gene
chr1	26672303	26672502	200	*	ZBTB43Binding_SSSi_peak_1250	50	3.64543	7.09102	5.04345	105	Distal Intergenic	1	26681814	26687460	5647	2	210940	ENSMUST00000097801.3	14958	ENSMUSG00000073722	4931408C20Rik	RIKEN cDNA 4931408C20 gene
chr1	26694177	26694644	468	*	ZBTB43Binding_SSSi_peak_1251	1682	34.7478	172.291	168.286	241	Distal Intergenic	1	26681814	26687460	5647	2	210940	ENSMUST00000097801.3	-6717	ENSMUSG00000073722	4931408C20Rik	RIKEN cDNA 4931408C20 gene
chr1	26699435	26699632	198	*	ZBTB43Binding_SSSi_peak_1252	184	11.1197	20.8988	18.458	95	Distal Intergenic	1	26681814	26687460	5647	2	210940	ENSMUST00000097801.3	-11975	ENSMUSG00000073722	4931408C20Rik	RIKEN cDNA 4931408C20 gene
chr1	26757909	26758185	277	*	ZBTB43Binding_SSSi_peak_1253	919	33.8382	94.9898	91.9138	140	Distal Intergenic	1	26681814	26687460	5647	2	210940	ENSMUST00000097801.3	-70449	ENSMUSG00000073722	4931408C20Rik	RIKEN cDNA 4931408C20 gene
chr1	26778803	26779151	349	*	ZBTB43Binding_SSSi_peak_1254	1724	54.7108	176.59	172.493	194	Distal Intergenic	1	26681814	26687460	5647	2	210940	ENSMUST00000097801.3	-91343	ENSMUSG00000073722	4931408C20Rik	RIKEN cDNA 4931408C20 gene
chr1	26780413	26780627	215	*	ZBTB43Binding_SSSi_peak_1255	176	10.6464	20.1225	17.6973	117	Distal Intergenic	1	26681814	26687460	5647	2	210940	ENSMUST00000097801.3	-92953	ENSMUSG00000073722	4931408C20Rik	RIKEN cDNA 4931408C20 gene
chr1	26788861	26789175	315	*	ZBTB43Binding_SSSi_peak_1256	1704	54.4209	174.552	170.494	145	Distal Intergenic	1	26681814	26687460	5647	2	210940	ENSMUST00000097801.3	-101401	ENSMUSG00000073722	4931408C20Rik	RIKEN cDNA 4931408C20 gene
chr1	26850235	26850391	157	*	ZBTB43Binding_SSSi_peak_1257	27	2.87237	4.70182	2.78963	31	Distal Intergenic	1	26681814	26687460	5647	2	210940	ENSMUST00000097801.3	-162775	ENSMUSG00000073722	4931408C20Rik	RIKEN cDNA 4931408C20 gene
chr1	26874888	26875054	167	*	ZBTB43Binding_SSSi_peak_1258	54	4.97169	7.53305	5.4591	89	Distal Intergenic	1	26681814	26687460	5647	2	210940	ENSMUST00000097801.3	-187428	ENSMUSG00000073722	4931408C20Rik	RIKEN cDNA 4931408C20 gene
chr1	26883541	26883706	166	*	ZBTB43Binding_SSSi_peak_1259	158	10.2114	18.1964	15.8082	78	Distal Intergenic	1	26681814	26687460	5647	2	210940	ENSMUST00000097801.3	-196081	ENSMUSG00000073722	4931408C20Rik	RIKEN cDNA 4931408C20 gene
chr1	26916772	26916904	133	*	ZBTB43Binding_SSSi_peak_1260	59	5.71815	7.99793	5.90775	39	Distal Intergenic	1	26681814	26687460	5647	2	210940	ENSMUST00000097801.3	-229312	ENSMUSG00000073722	4931408C20Rik	RIKEN cDNA 4931408C20 gene
chr1	26921287	26921547	261	*	ZBTB43Binding_SSSi_peak_1261	504	21.6625	53.2055	50.4235	141	Distal Intergenic	1	26681814	26687460	5647	2	210940	ENSMUST00000097801.3	-233827	ENSMUSG00000073722	4931408C20Rik	RIKEN cDNA 4931408C20 gene
chr1	26927094	26927274	181	*	ZBTB43Binding_SSSi_peak_1262	162	8.99695	18.619	16.2216	92	Distal Intergenic	1	26681814	26687460	5647	2	210940	ENSMUST00000097801.3	-239634	ENSMUSG00000073722	4931408C20Rik	RIKEN cDNA 4931408C20 gene
chr1	26931988	26932150	163	*	ZBTB43Binding_SSSi_peak_1263	96	7.78909	11.8515	9.61186	92	Distal Intergenic	1	26681814	26687460	5647	2	210940	ENSMUST00000097801.3	-244528	ENSMUSG00000073722	4931408C20Rik	RIKEN cDNA 4931408C20 gene
chr1	26933216	26933363	148	*	ZBTB43Binding_SSSi_peak_1264	73	6.27516	9.50986	7.35405	56	Distal Intergenic	1	26681814	26687460	5647	2	210940	ENSMUST00000097801.3	-245756	ENSMUSG00000073722	4931408C20Rik	RIKEN cDNA 4931408C20 gene
chr1	26963004	26963133	130	*	ZBTB43Binding_SSSi_peak_1265	46	4.39189	6.6833	4.65649	37	Distal Intergenic	1	26681814	26687460	5647	2	210940	ENSMUST00000097801.3	-275544	ENSMUSG00000073722	4931408C20Rik	RIKEN cDNA 4931408C20 gene
chr1	26963876	26964080	205	*	ZBTB43Binding_SSSi_peak_1266	132	9.00024	15.5827	13.2466	105	Distal Intergenic	1	26681814	26687460	5647	2	210940	ENSMUST00000097801.3	-276416	ENSMUSG00000073722	4931408C20Rik	RIKEN cDNA 4931408C20 gene
chr1	26977944	26978099	156	*	ZBTB43Binding_SSSi_peak_1267	41	3.87371	6.17368	4.17983	97	Distal Intergenic	1	26681814	26687460	5647	2	210940	ENSMUST00000097801.3	-290484	ENSMUSG00000073722	4931408C20Rik	RIKEN cDNA 4931408C20 gene
chr1	27057280	27057748	469	*	ZBTB43Binding_SSSi_peak_1268	1755	43.2381	179.726	175.579	233	Distal Intergenic	1	26681814	26687460	5647	2	210940	ENSMUST00000097801.3	-369820	ENSMUSG00000073722	4931408C20Rik	RIKEN cDNA 4931408C20 gene
chr1	27058476	27058733	258	*	ZBTB43Binding_SSSi_peak_1269	332	16.1544	35.8411	33.2115	148	Distal Intergenic	1	26681814	26687460	5647	2	210940	ENSMUST00000097801.3	-371016	ENSMUSG00000073722	4931408C20Rik	RIKEN cDNA 4931408C20 gene
chr1	27087561	27087685	125	*	ZBTB43Binding_SSSi_peak_1270	29	4.17677	4.85648	2.93783	63	Distal Intergenic	1	26681814	26687460	5647	2	210940	ENSMUST00000097801.3	-400101	ENSMUSG00000073722	4931408C20Rik	RIKEN cDNA 4931408C20 gene
chr1	27106782	27107299	518	*	ZBTB43Binding_SSSi_peak_1271	1259	19.4417	129.321	125.933	289	Distal Intergenic	1	26681814	26687460	5647	2	210940	ENSMUST00000097801.3	-419322	ENSMUSG00000073722	4931408C20Rik	RIKEN cDNA 4931408C20 gene
chr1	27236128	27236336	209	*	ZBTB43Binding_SSSi_peak_1272	89	6.32454	11.2084	8.99389	117	Distal Intergenic	1	26681814	26687460	5647	2	210940	ENSMUST00000097801.3	-548668	ENSMUSG00000073722	4931408C20Rik	RIKEN cDNA 4931408C20 gene
chr1	27264610	27264836	227	*	ZBTB43Binding_SSSi_peak_1273	332	11.2661	35.881	33.25	110	Distal Intergenic	1	26681814	26687460	5647	2	210940	ENSMUST00000097801.3	-577150	ENSMUSG00000073722	4931408C20Rik	RIKEN cDNA 4931408C20 gene
chr1	27280526	27280730	205	*	ZBTB43Binding_SSSi_peak_1274	225	12.6337	25.1013	22.5987	103	Distal Intergenic	1	26681814	26687460	5647	2	210940	ENSMUST00000097801.3	-593066	ENSMUSG00000073722	4931408C20Rik	RIKEN cDNA 4931408C20 gene
chr1	27349222	27349398	177	*	ZBTB43Binding_SSSi_peak_1275	84	7.18352	10.6648	8.46513	84	Distal Intergenic	1	27884046	27902396	18351	1	433281	ENSMUST00000185409.1	-534648	ENSMUSG00000101514	Gm5524	predicted gene 5524
chr1	27352853	27353081	229	*	ZBTB43Binding_SSSi_peak_1276	406	18.9922	43.3481	40.6509	111	Distal Intergenic	1	27884046	27902396	18351	1	433281	ENSMUST00000185409.1	-530965	ENSMUSG00000101514	Gm5524	predicted gene 5524
chr1	27355951	27356140	190	*	ZBTB43Binding_SSSi_peak_1277	89	6.13128	11.2084	8.99389	98	Distal Intergenic	1	27884046	27902396	18351	1	433281	ENSMUST00000185409.1	-527906	ENSMUSG00000101514	Gm5524	predicted gene 5524
chr1	27419172	27419350	179	*	ZBTB43Binding_SSSi_peak_1278	132	9.00024	15.5827	13.2466	73	Distal Intergenic	1	27884046	27902396	18351	1	433281	ENSMUST00000185409.1	-464696	ENSMUSG00000101514	Gm5524	predicted gene 5524
chr1	27429400	27429568	169	*	ZBTB43Binding_SSSi_peak_1279	131	9.25885	15.5131	13.1829	82	Distal Intergenic	1	27884046	27902396	18351	1	433281	ENSMUST00000185409.1	-454478	ENSMUSG00000101514	Gm5524	predicted gene 5524
chr1	27430315	27430485	171	*	ZBTB43Binding_SSSi_peak_1280	114	8.32722	13.7287	11.4398	64	Distal Intergenic	1	27884046	27902396	18351	1	433281	ENSMUST00000185409.1	-453561	ENSMUSG00000101514	Gm5524	predicted gene 5524
chr1	27431441	27431666	226	*	ZBTB43Binding_SSSi_peak_1281	120	8.69745	14.3123	12.0062	98	Distal Intergenic	1	27884046	27902396	18351	1	433281	ENSMUST00000185409.1	-452380	ENSMUSG00000101514	Gm5524	predicted gene 5524
chr1	27455811	27456010	200	*	ZBTB43Binding_SSSi_peak_1282	138	9.48681	16.2172	13.8686	101	Distal Intergenic	1	27884046	27902396	18351	1	433281	ENSMUST00000185409.1	-428036	ENSMUSG00000101514	Gm5524	predicted gene 5524
chr1	27478076	27478195	120	*	ZBTB43Binding_SSSi_peak_1283	52	5.36681	7.30609	5.24158	92	Distal Intergenic	1	27884046	27902396	18351	1	433281	ENSMUST00000185409.1	-405851	ENSMUSG00000101514	Gm5524	predicted gene 5524
chr1	27542444	27542617	174	*	ZBTB43Binding_SSSi_peak_1284	79	6.56159	10.1548	7.98799	98	Distal Intergenic	1	27884046	27902396	18351	1	433281	ENSMUST00000185409.1	-341429	ENSMUSG00000101514	Gm5524	predicted gene 5524
chr1	27547358	27547563	206	*	ZBTB43Binding_SSSi_peak_1285	35	3.72877	5.46828	3.51544	103	Distal Intergenic	1	27884046	27902396	18351	1	433281	ENSMUST00000185409.1	-336483	ENSMUSG00000101514	Gm5524	predicted gene 5524
chr1	27614766	27614890	125	*	ZBTB43Binding_SSSi_peak_1286	31	3.8121	5.08049	3.14563	93	Distal Intergenic	1	27884046	27902396	18351	1	433281	ENSMUST00000185409.1	-269156	ENSMUSG00000101514	Gm5524	predicted gene 5524
chr1	27637530	27637692	163	*	ZBTB43Binding_SSSi_peak_1287	133	8.84319	15.6484	13.31	102	Distal Intergenic	1	27884046	27902396	18351	1	433281	ENSMUST00000185409.1	-246354	ENSMUSG00000101514	Gm5524	predicted gene 5524
chr1	27718751	27718958	208	*	ZBTB43Binding_SSSi_peak_1288	139	7.87066	16.3197	13.9658	92	Distal Intergenic	1	27884046	27902396	18351	1	433281	ENSMUST00000185409.1	-165088	ENSMUSG00000101514	Gm5524	predicted gene 5524
chr1	27767785	27767974	190	*	ZBTB43Binding_SSSi_peak_1289	114	8.03733	13.7287	11.4398	94	Distal Intergenic	1	27884046	27902396	18351	1	433281	ENSMUST00000185409.1	-116072	ENSMUSG00000101514	Gm5524	predicted gene 5524
chr1	27769237	27769358	122	*	ZBTB43Binding_SSSi_peak_1290	46	4.58516	6.6833	4.65649	31	Distal Intergenic	1	27884046	27902396	18351	1	433281	ENSMUST00000185409.1	-114688	ENSMUSG00000101514	Gm5524	predicted gene 5524
chr1	27820757	27820907	151	*	ZBTB43Binding_SSSi_peak_1291	52	5.36681	7.30609	5.24158	52	Distal Intergenic	1	27884046	27902396	18351	1	433281	ENSMUST00000185409.1	-63139	ENSMUSG00000101514	Gm5524	predicted gene 5524
chr1	27833110	27833248	139	*	ZBTB43Binding_SSSi_peak_1292	43	4.07252	6.3364	4.32518	37	Distal Intergenic	1	27884046	27902396	18351	1	433281	ENSMUST00000185409.1	-50798	ENSMUSG00000101514	Gm5524	predicted gene 5524
chr1	27846963	27847098	136	*	ZBTB43Binding_SSSi_peak_1293	91	7.16763	11.3449	9.12047	95	Distal Intergenic	1	27884046	27902396	18351	1	433281	ENSMUST00000185409.1	-36948	ENSMUSG00000101514	Gm5524	predicted gene 5524
chr1	27848361	27848531	171	*	ZBTB43Binding_SSSi_peak_1294	38	4.00536	5.86499	3.89457	98	Distal Intergenic	1	27884046	27902396	18351	1	433281	ENSMUST00000185409.1	-35515	ENSMUSG00000101514	Gm5524	predicted gene 5524
chr1	27851588	27851788	201	*	ZBTB43Binding_SSSi_peak_1295	196	10.8192	22.0991	19.6419	104	Distal Intergenic	1	27884046	27902396	18351	1	433281	ENSMUST00000185409.1	-32258	ENSMUSG00000101514	Gm5524	predicted gene 5524
chr1	27852986	27853227	242	*	ZBTB43Binding_SSSi_peak_1296	568	18.9449	59.6892	56.8624	123	Distal Intergenic	1	27884046	27902396	18351	1	433281	ENSMUST00000185409.1	-30819	ENSMUSG00000101514	Gm5524	predicted gene 5524
chr1	27881834	27881973	140	*	ZBTB43Binding_SSSi_peak_1297	33	4.45845	5.26596	3.32107	87	Promoter (2-3kb)	1	27884046	27902396	18351	1	433281	ENSMUST00000185409.1	-2073	ENSMUSG00000101514	Gm5524	predicted gene 5524
chr1	27896321	27896499	179	*	ZBTB43Binding_SSSi_peak_1298	375	18.0838	40.1698	37.5009	76	Intron (ENSMUST00000185409.1/433281, intron 1 of 1)	1	27884046	27902396	18351	1	433281	ENSMUST00000185409.1	12275	ENSMUSG00000101514	Gm5524	predicted gene 5524
chr1	27922045	27922225	181	*	ZBTB43Binding_SSSi_peak_1299	171	10.5142	19.537	17.1221	83	Distal Intergenic	1	27884046	27902396	18351	1	433281	ENSMUST00000185409.1	37999	ENSMUSG00000101514	Gm5524	predicted gene 5524
chr1	27926719	27926876	158	*	ZBTB43Binding_SSSi_peak_1300	96	7.48631	11.8515	9.61186	67	Distal Intergenic	1	27884046	27902396	18351	1	433281	ENSMUST00000185409.1	42673	ENSMUSG00000101514	Gm5524	predicted gene 5524
chr1	27934071	27934215	145	*	ZBTB43Binding_SSSi_peak_1301	109	6.71107	13.1909	10.9195	80	Distal Intergenic	1	27884046	27902396	18351	1	433281	ENSMUST00000185409.1	50025	ENSMUSG00000101514	Gm5524	predicted gene 5524
chr1	27963984	27964133	150	*	ZBTB43Binding_SSSi_peak_1302	84	7.18352	10.6648	8.46513	56	Distal Intergenic	1	27884046	27902396	18351	1	433281	ENSMUST00000185409.1	79938	ENSMUSG00000101514	Gm5524	predicted gene 5524
chr1	27965137	27965317	181	*	ZBTB43Binding_SSSi_peak_1303	150	8.06392	17.4005	15.0244	93	Distal Intergenic	1	27884046	27902396	18351	1	433281	ENSMUST00000185409.1	81091	ENSMUSG00000101514	Gm5524	predicted gene 5524
chr1	27971171	27971293	123	*	ZBTB43Binding_SSSi_peak_1304	52	5.16225	7.35485	5.28907	66	Distal Intergenic	1	27884046	27902396	18351	1	433281	ENSMUST00000185409.1	87125	ENSMUSG00000101514	Gm5524	predicted gene 5524
chr1	28004484	28004630	147	*	ZBTB43Binding_SSSi_peak_1305	145	9.60581	16.8779	14.513	88	Distal Intergenic	1	27884046	27902396	18351	1	433281	ENSMUST00000185409.1	120438	ENSMUSG00000101514	Gm5524	predicted gene 5524
chr1	28014897	28015098	202	*	ZBTB43Binding_SSSi_peak_1306	80	6.58784	10.1966	8.01987	97	Distal Intergenic	1	27884046	27902396	18351	1	433281	ENSMUST00000185409.1	130851	ENSMUSG00000101514	Gm5524	predicted gene 5524
chr1	28036923	28037094	172	*	ZBTB43Binding_SSSi_peak_1307	229	10.5764	25.4237	22.9159	101	Distal Intergenic	1	27884046	27902396	18351	1	433281	ENSMUST00000185409.1	152877	ENSMUSG00000101514	Gm5524	predicted gene 5524
chr1	28051790	28051987	198	*	ZBTB43Binding_SSSi_peak_1308	102	7.74743	12.5229	10.2696	102	Distal Intergenic	1	27884046	27902396	18351	1	433281	ENSMUST00000185409.1	167744	ENSMUSG00000101514	Gm5524	predicted gene 5524
chr1	28052732	28052959	228	*	ZBTB43Binding_SSSi_peak_1309	50	5.53903	7.11464	5.06519	125	Distal Intergenic	1	27884046	27902396	18351	1	433281	ENSMUST00000185409.1	168686	ENSMUSG00000101514	Gm5524	predicted gene 5524
chr1	28069923	28070127	205	*	ZBTB43Binding_SSSi_peak_1310	108	8.09188	13.068	10.8023	58	Distal Intergenic	1	27884046	27902396	18351	1	433281	ENSMUST00000185409.1	185877	ENSMUSG00000101514	Gm5524	predicted gene 5524
chr1	28087428	28087662	235	*	ZBTB43Binding_SSSi_peak_1311	674	27.4702	70.3058	67.4014	105	Distal Intergenic	1	27884046	27902396	18351	1	433281	ENSMUST00000185409.1	203382	ENSMUSG00000101514	Gm5524	predicted gene 5524
chr1	28121726	28121965	240	*	ZBTB43Binding_SSSi_peak_1312	329	15.0656	35.5889	32.9629	96	Distal Intergenic	1	27884046	27902396	18351	1	433281	ENSMUST00000185409.1	237680	ENSMUSG00000101514	Gm5524	predicted gene 5524
chr1	28142580	28142993	414	*	ZBTB43Binding_SSSi_peak_1313	1005	28.3567	103.721	100.574	230	Distal Intergenic	1	27884046	27902396	18351	1	433281	ENSMUST00000185409.1	258534	ENSMUSG00000101514	Gm5524	predicted gene 5524
chr1	28144076	28144411	336	*	ZBTB43Binding_SSSi_peak_1314	744	15.1447	77.4116	74.4574	218	Distal Intergenic	1	27884046	27902396	18351	1	433281	ENSMUST00000185409.1	260030	ENSMUSG00000101514	Gm5524	predicted gene 5524
chr1	28153751	28153911	161	*	ZBTB43Binding_SSSi_peak_1315	42	4.908	6.20094	4.2066	71	Distal Intergenic	1	27884046	27902396	18351	1	433281	ENSMUST00000185409.1	269705	ENSMUSG00000101514	Gm5524	predicted gene 5524
chr1	28163438	28163650	213	*	ZBTB43Binding_SSSi_peak_1316	110	7.81841	13.3729	11.0986	112	Distal Intergenic	1	27884046	27902396	18351	1	433281	ENSMUST00000185409.1	279392	ENSMUSG00000101514	Gm5524	predicted gene 5524
chr1	28182291	28182493	203	*	ZBTB43Binding_SSSi_peak_1317	431	16.9788	45.8936	43.1735	99	Distal Intergenic	1	27884046	27902396	18351	1	433281	ENSMUST00000185409.1	298245	ENSMUSG00000101514	Gm5524	predicted gene 5524
chr1	28215003	28215243	241	*	ZBTB43Binding_SSSi_peak_1318	380	14.4417	40.6853	38.0084	107	Distal Intergenic	1	27884046	27902396	18351	1	433281	ENSMUST00000185409.1	330957	ENSMUSG00000101514	Gm5524	predicted gene 5524
chr1	28215830	28216014	185	*	ZBTB43Binding_SSSi_peak_1319	38	4.00536	5.86499	3.89457	82	Distal Intergenic	1	27884046	27902396	18351	1	433281	ENSMUST00000185409.1	331784	ENSMUSG00000101514	Gm5524	predicted gene 5524
chr1	28216498	28216717	220	*	ZBTB43Binding_SSSi_peak_1320	589	19.4665	61.765	58.9186	119	Distal Intergenic	1	27884046	27902396	18351	1	433281	ENSMUST00000185409.1	332452	ENSMUSG00000101514	Gm5524	predicted gene 5524
chr1	28235401	28235567	167	*	ZBTB43Binding_SSSi_peak_1321	84	7.18352	10.6648	8.46513	68	Distal Intergenic	1	27884046	27902396	18351	1	433281	ENSMUST00000185409.1	351355	ENSMUSG00000101514	Gm5524	predicted gene 5524
chr1	28269373	28269594	222	*	ZBTB43Binding_SSSi_peak_1322	183	9.03025	20.7457	18.3099	111	Distal Intergenic	1	27884046	27902396	18351	1	433281	ENSMUST00000185409.1	385327	ENSMUSG00000101514	Gm5524	predicted gene 5524
chr1	28313753	28313988	236	*	ZBTB43Binding_SSSi_peak_1323	366	14.0551	39.3523	36.689	104	Distal Intergenic	1	27884046	27902396	18351	1	433281	ENSMUST00000185409.1	429707	ENSMUSG00000101514	Gm5524	predicted gene 5524
chr1	28321815	28322089	275	*	ZBTB43Binding_SSSi_peak_1324	362	17.314	38.8919	36.2345	127	Distal Intergenic	1	27884046	27902396	18351	1	433281	ENSMUST00000185409.1	437769	ENSMUSG00000101514	Gm5524	predicted gene 5524
chr1	28337560	28337794	235	*	ZBTB43Binding_SSSi_peak_1325	277	11.736	30.322	27.7524	119	Distal Intergenic	1	28776117	28780252	4136	2	210962	ENSMUST00000059937.4	442458	ENSMUSG00000048411	Gm597	predicted gene 597
chr1	28346267	28346476	210	*	ZBTB43Binding_SSSi_peak_1326	332	16.1544	35.8411	33.2115	100	Distal Intergenic	1	28776117	28780252	4136	2	210962	ENSMUST00000059937.4	433776	ENSMUSG00000048411	Gm597	predicted gene 597
chr1	28377673	28377919	247	*	ZBTB43Binding_SSSi_peak_1327	541	11.1589	56.9297	54.1216	128	Distal Intergenic	1	28776117	28780252	4136	2	210962	ENSMUST00000059937.4	402333	ENSMUSG00000048411	Gm597	predicted gene 597
chr1	28439451	28439671	221	*	ZBTB43Binding_SSSi_peak_1328	190	11.2262	21.4658	19.0171	108	Distal Intergenic	1	28776117	28780252	4136	2	210962	ENSMUST00000059937.4	340581	ENSMUSG00000048411	Gm597	predicted gene 597
chr1	28477508	28477876	369	*	ZBTB43Binding_SSSi_peak_1329	1352	25.479	138.741	135.241	179	Distal Intergenic	1	28776117	28780252	4136	2	210962	ENSMUST00000059937.4	302376	ENSMUSG00000048411	Gm597	predicted gene 597
chr1	28486686	28486879	194	*	ZBTB43Binding_SSSi_peak_1330	114	8.32722	13.7287	11.4398	107	Distal Intergenic	1	28776117	28780252	4136	2	210962	ENSMUST00000059937.4	293373	ENSMUSG00000048411	Gm597	predicted gene 597
chr1	28500799	28501057	259	*	ZBTB43Binding_SSSi_peak_1331	91	7.45753	11.3449	9.12047	85	Distal Intergenic	1	28776117	28780252	4136	2	210962	ENSMUST00000059937.4	279195	ENSMUSG00000048411	Gm597	predicted gene 597
chr1	28507133	28507350	218	*	ZBTB43Binding_SSSi_peak_1332	229	10.3831	25.4237	22.9159	104	Distal Intergenic	1	28776117	28780252	4136	2	210962	ENSMUST00000059937.4	272902	ENSMUSG00000048411	Gm597	predicted gene 597
chr1	28510457	28510657	201	*	ZBTB43Binding_SSSi_peak_1333	73	6.27516	9.50986	7.35405	97	Distal Intergenic	1	28776117	28780252	4136	2	210962	ENSMUST00000059937.4	269595	ENSMUSG00000048411	Gm597	predicted gene 597
chr1	28565479	28565670	192	*	ZBTB43Binding_SSSi_peak_1334	132	9.30302	15.5827	13.2466	79	Distal Intergenic	1	28776117	28780252	4136	2	210962	ENSMUST00000059937.4	214582	ENSMUSG00000048411	Gm597	predicted gene 597
chr1	28585557	28585750	194	*	ZBTB43Binding_SSSi_peak_1335	138	9.19692	16.2172	13.8686	83	Distal Intergenic	1	28776117	28780252	4136	2	210962	ENSMUST00000059937.4	194502	ENSMUSG00000048411	Gm597	predicted gene 597
chr1	28602831	28603023	193	*	ZBTB43Binding_SSSi_peak_1336	171	10.5142	19.537	17.1221	101	Distal Intergenic	1	28776117	28780252	4136	2	210962	ENSMUST00000059937.4	177229	ENSMUSG00000048411	Gm597	predicted gene 597
chr1	28622668	28622890	223	*	ZBTB43Binding_SSSi_peak_1337	151	9.28378	17.4923	15.1157	125	Distal Intergenic	1	28776117	28780252	4136	2	210962	ENSMUST00000059937.4	157362	ENSMUSG00000048411	Gm597	predicted gene 597
chr1	28623149	28623316	168	*	ZBTB43Binding_SSSi_peak_1338	56	5.1527	7.71821	5.63879	98	Distal Intergenic	1	28776117	28780252	4136	2	210962	ENSMUST00000059937.4	156936	ENSMUSG00000048411	Gm597	predicted gene 597
chr1	28628555	28628716	162	*	ZBTB43Binding_SSSi_peak_1339	89	6.32454	11.2084	8.99389	86	Distal Intergenic	1	28776117	28780252	4136	2	210962	ENSMUST00000059937.4	151536	ENSMUSG00000048411	Gm597	predicted gene 597
chr1	28666008	28666202	195	*	ZBTB43Binding_SSSi_peak_1340	139	7.87066	16.3197	13.9658	103	Distal Intergenic	1	28776117	28780252	4136	2	210962	ENSMUST00000059937.4	114050	ENSMUSG00000048411	Gm597	predicted gene 597
chr1	28672389	28672674	286	*	ZBTB43Binding_SSSi_peak_1341	1251	36.2867	128.507	125.13	131	Distal Intergenic	1	28776117	28780252	4136	2	210962	ENSMUST00000059937.4	107578	ENSMUSG00000048411	Gm597	predicted gene 597
chr1	28712980	28713218	239	*	ZBTB43Binding_SSSi_peak_1342	475	16.7608	50.2828	47.5246	124	Distal Intergenic	1	28776117	28780252	4136	2	210962	ENSMUST00000059937.4	67034	ENSMUSG00000048411	Gm597	predicted gene 597
chr1	28757816	28758026	211	*	ZBTB43Binding_SSSi_peak_1343	692	21.979	72.2046	69.2853	110	Distal Intergenic	1	28776117	28780252	4136	2	210962	ENSMUST00000059937.4	22226	ENSMUSG00000048411	Gm597	predicted gene 597
chr1	28765074	28765198	125	*	ZBTB43Binding_SSSi_peak_1344	39	4.84846	5.94877	3.96081	93	Distal Intergenic	1	28776117	28780252	4136	2	210962	ENSMUST00000059937.4	15054	ENSMUSG00000048411	Gm597	predicted gene 597
chr1	28812471	28812665	195	*	ZBTB43Binding_SSSi_peak_1345	309	14.4261	33.5158	30.9129	113	Distal Intergenic	1	28776117	28780252	4136	2	210962	ENSMUST00000059937.4	-32219	ENSMUSG00000048411	Gm597	predicted gene 597
chr1	28827071	28827307	237	*	ZBTB43Binding_SSSi_peak_1346	332	11.411	35.881	33.25	124	Distal Intergenic	1	28776117	28780252	4136	2	210962	ENSMUST00000059937.4	-46819	ENSMUSG00000048411	Gm597	predicted gene 597
chr1	28842232	28842411	180	*	ZBTB43Binding_SSSi_peak_1347	73	6.27516	9.50986	7.35405	106	Distal Intergenic	1	28776117	28780252	4136	2	210962	ENSMUST00000059937.4	-61980	ENSMUSG00000048411	Gm597	predicted gene 597
chr1	28864632	28864800	169	*	ZBTB43Binding_SSSi_peak_1348	87	7.1707	10.9092	8.70492	77	Distal Intergenic	1	28776117	28780252	4136	2	210962	ENSMUST00000059937.4	-84380	ENSMUSG00000048411	Gm597	predicted gene 597
chr1	28866161	28866326	166	*	ZBTB43Binding_SSSi_peak_1349	35	3.72877	5.46828	3.51544	82	Distal Intergenic	1	28776117	28780252	4136	2	210962	ENSMUST00000059937.4	-85909	ENSMUSG00000048411	Gm597	predicted gene 597
chr1	28867184	28867315	132	*	ZBTB43Binding_SSSi_peak_1350	87	6.89196	10.9092	8.70492	79	Distal Intergenic	1	28776117	28780252	4136	2	210962	ENSMUST00000059937.4	-86932	ENSMUSG00000048411	Gm597	predicted gene 597
chr1	28868678	28868935	258	*	ZBTB43Binding_SSSi_peak_1351	1078	37.2754	111.051	107.844	118	Distal Intergenic	1	28776117	28780252	4136	2	210962	ENSMUST00000059937.4	-88426	ENSMUSG00000048411	Gm597	predicted gene 597
chr1	28880161	28880400	240	*	ZBTB43Binding_SSSi_peak_1352	108	8.09188	13.068	10.8023	146	Distal Intergenic	1	28776117	28780252	4136	2	210962	ENSMUST00000059937.4	-99909	ENSMUSG00000048411	Gm597	predicted gene 597
chr1	28882929	28883124	196	*	ZBTB43Binding_SSSi_peak_1353	114	8.32722	13.7287	11.4398	97	Distal Intergenic	1	28776117	28780252	4136	2	210962	ENSMUST00000059937.4	-102677	ENSMUSG00000048411	Gm597	predicted gene 597
chr1	28895652	28895851	200	*	ZBTB43Binding_SSSi_peak_1354	52	3.91068	7.28745	5.23458	100	Distal Intergenic	1	28776117	28780252	4136	2	210962	ENSMUST00000059937.4	-115400	ENSMUSG00000048411	Gm597	predicted gene 597
chr1	28924503	28924626	124	*	ZBTB43Binding_SSSi_peak_1355	38	3.2589	5.85335	3.89143	91	Distal Intergenic	1	28776117	28780252	4136	2	210962	ENSMUST00000059937.4	-144251	ENSMUSG00000048411	Gm597	predicted gene 597
chr1	28933206	28933375	170	*	ZBTB43Binding_SSSi_peak_1356	73	6.57795	9.50986	7.35405	40	Distal Intergenic	1	28776117	28780252	4136	2	210962	ENSMUST00000059937.4	-152954	ENSMUSG00000048411	Gm597	predicted gene 597
chr1	28936246	28936429	184	*	ZBTB43Binding_SSSi_peak_1357	84	7.18352	10.6648	8.46513	102	Distal Intergenic	1	28776117	28780252	4136	2	210962	ENSMUST00000059937.4	-155994	ENSMUSG00000048411	Gm597	predicted gene 597
chr1	28943947	28944151	205	*	ZBTB43Binding_SSSi_peak_1358	71	5.55148	9.31879	7.17484	98	Distal Intergenic	1	28776117	28780252	4136	2	210962	ENSMUST00000059937.4	-163695	ENSMUSG00000048411	Gm597	predicted gene 597
chr1	28944933	28945192	260	*	ZBTB43Binding_SSSi_peak_1359	380	14.4417	40.6853	38.0084	156	Distal Intergenic	1	28776117	28780252	4136	2	210962	ENSMUST00000059937.4	-164681	ENSMUSG00000048411	Gm597	predicted gene 597
chr1	28956984	28957143	160	*	ZBTB43Binding_SSSi_peak_1360	46	4.39189	6.6833	4.65649	84	Distal Intergenic	1	28776117	28780252	4136	2	210962	ENSMUST00000059937.4	-176732	ENSMUSG00000048411	Gm597	predicted gene 597
chr1	28959103	28959285	183	*	ZBTB43Binding_SSSi_peak_1361	91	7.16763	11.3449	9.12047	98	Distal Intergenic	1	28776117	28780252	4136	2	210962	ENSMUST00000059937.4	-178851	ENSMUSG00000048411	Gm597	predicted gene 597
chr1	28974797	28974916	120	*	ZBTB43Binding_SSSi_peak_1362	22	2.98301	4.11731	2.24654	70	Distal Intergenic	1	28776117	28780252	4136	2	210962	ENSMUST00000059937.4	-194545	ENSMUSG00000048411	Gm597	predicted gene 597
chr1	28978150	28978324	175	*	ZBTB43Binding_SSSi_peak_1363	89	6.32454	11.2084	8.99389	96	Distal Intergenic	1	28776117	28780252	4136	2	210962	ENSMUST00000059937.4	-197898	ENSMUSG00000048411	Gm597	predicted gene 597
chr1	28991583	28991830	248	*	ZBTB43Binding_SSSi_peak_1364	22	3.14897	4.14638	2.271	144	Distal Intergenic	1	28776117	28780252	4136	2	210962	ENSMUST00000059937.4	-211331	ENSMUSG00000048411	Gm597	predicted gene 597
chr1	29000498	29000663	166	*	ZBTB43Binding_SSSi_peak_1365	73	6.27516	9.50986	7.35405	95	Distal Intergenic	1	28776117	28780252	4136	2	210962	ENSMUST00000059937.4	-220246	ENSMUSG00000048411	Gm597	predicted gene 597
chr1	29011460	29011727	268	*	ZBTB43Binding_SSSi_peak_1366	759	27.823	78.8738	75.9109	134	Distal Intergenic	1	28776117	28780252	4136	2	210962	ENSMUST00000059937.4	-231208	ENSMUSG00000048411	Gm597	predicted gene 597
chr1	29032476	29032649	174	*	ZBTB43Binding_SSSi_peak_1367	114	7.83375	13.6963	11.4151	87	Distal Intergenic	1	28776117	28780252	4136	2	210962	ENSMUST00000059937.4	-252224	ENSMUSG00000048411	Gm597	predicted gene 597
chr1	29034547	29034759	213	*	ZBTB43Binding_SSSi_peak_1368	423	17.5185	45.1071	42.395	97	Distal Intergenic	1	28776117	28780252	4136	2	210962	ENSMUST00000059937.4	-254295	ENSMUSG00000048411	Gm597	predicted gene 597
chr1	29052240	29052449	210	*	ZBTB43Binding_SSSi_peak_1369	273	14.1252	29.9032	27.3384	95	Distal Intergenic	1	28776117	28780252	4136	2	210962	ENSMUST00000059937.4	-271988	ENSMUSG00000048411	Gm597	predicted gene 597
chr1	29070575	29070877	303	*	ZBTB43Binding_SSSi_peak_1370	1041	36.1604	107.351	104.173	172	Distal Intergenic	1	28776117	28780252	4136	2	210962	ENSMUST00000059937.4	-290323	ENSMUSG00000048411	Gm597	predicted gene 597
chr1	29071092	29071289	198	*	ZBTB43Binding_SSSi_peak_1371	45	3.79472	6.60524	4.59085	87	Distal Intergenic	1	28776117	28780252	4136	2	210962	ENSMUST00000059937.4	-290840	ENSMUSG00000048411	Gm597	predicted gene 597
chr1	29089706	29090026	321	*	ZBTB43Binding_SSSi_peak_1372	1070	29.7096	110.285	107.082	171	Distal Intergenic	1	28776117	28780252	4136	2	210962	ENSMUST00000059937.4	-309454	ENSMUSG00000048411	Gm597	predicted gene 597
chr1	29145199	29145380	182	*	ZBTB43Binding_SSSi_peak_1373	71	4.88835	9.25272	7.11819	104	Distal Intergenic	1	29421488	29421612	125	1	102465174	ENSMUST00000183870.1	-276108	ENSMUSG00000099257	Mir6342	microRNA 6342
chr1	29183315	29183469	155	*	ZBTB43Binding_SSSi_peak_1374	54	4.97169	7.53305	5.4591	74	Distal Intergenic	1	29421488	29421612	125	1	102465174	ENSMUST00000183870.1	-238019	ENSMUSG00000099257	Mir6342	microRNA 6342
chr1	29185636	29185755	120	*	ZBTB43Binding_SSSi_peak_1375	31	3.8121	5.08049	3.14563	57	Distal Intergenic	1	29421488	29421612	125	1	102465174	ENSMUST00000183870.1	-235733	ENSMUSG00000099257	Mir6342	microRNA 6342
chr1	29259748	29259951	204	*	ZBTB43Binding_SSSi_peak_1376	89	6.32454	11.2084	8.99389	99	Distal Intergenic	1	29421488	29421612	125	1	102465174	ENSMUST00000183870.1	-161537	ENSMUSG00000099257	Mir6342	microRNA 6342
chr1	29285375	29285605	231	*	ZBTB43Binding_SSSi_peak_1377	119	7.0976	14.2141	11.9157	119	Distal Intergenic	1	29421488	29421612	125	1	102465174	ENSMUST00000183870.1	-135883	ENSMUSG00000099257	Mir6342	microRNA 6342
chr1	29299139	29299553	415	*	ZBTB43Binding_SSSi_peak_1378	1270	33.7681	130.43	127.029	192	Distal Intergenic	1	29421488	29421612	125	1	102465174	ENSMUST00000183870.1	-121935	ENSMUSG00000099257	Mir6342	microRNA 6342
chr1	29305008	29305244	237	*	ZBTB43Binding_SSSi_peak_1379	127	8.97885	15.0732	12.7511	135	Distal Intergenic	1	29421488	29421612	125	1	102465174	ENSMUST00000183870.1	-116244	ENSMUSG00000099257	Mir6342	microRNA 6342
chr1	29306951	29307215	265	*	ZBTB43Binding_SSSi_peak_1380	922	19.4492	95.3024	92.2214	137	Distal Intergenic	1	29421488	29421612	125	1	102465174	ENSMUST00000183870.1	-114273	ENSMUSG00000099257	Mir6342	microRNA 6342
chr1	29312957	29313343	387	*	ZBTB43Binding_SSSi_peak_1381	269	14.4504	29.4633	26.9037	150	Distal Intergenic	1	29421488	29421612	125	1	102465174	ENSMUST00000183870.1	-108145	ENSMUSG00000099257	Mir6342	microRNA 6342
chr1	29319397	29319614	218	*	ZBTB43Binding_SSSi_peak_1382	530	15.4696	55.8825	53.0829	118	Distal Intergenic	1	29421488	29421612	125	1	102465174	ENSMUST00000183870.1	-101874	ENSMUSG00000099257	Mir6342	microRNA 6342
chr1	29347591	29347723	133	*	ZBTB43Binding_SSSi_peak_1383	55	4.30856	7.66459	5.58542	24	Distal Intergenic	1	29421488	29421612	125	1	102465174	ENSMUST00000183870.1	-73765	ENSMUSG00000099257	Mir6342	microRNA 6342
chr1	29358095	29358304	210	*	ZBTB43Binding_SSSi_peak_1384	289	12.3158	31.5779	28.9918	98	Distal Intergenic	1	29421488	29421612	125	1	102465174	ENSMUST00000183870.1	-63184	ENSMUSG00000099257	Mir6342	microRNA 6342
chr1	29361206	29361828	623	*	ZBTB43Binding_SSSi_peak_1385	1070	29.7096	110.285	107.082	482	Exon (ENSMUST00000116741.1/ENSMUST00000116741.1, exon 1 of 1)	1	29421488	29421612	125	1	102465174	ENSMUST00000183870.1	-59660	ENSMUSG00000099257	Mir6342	microRNA 6342
chr1	29362082	29362299	218	*	ZBTB43Binding_SSSi_peak_1386	298	15.3587	32.4511	29.8562	103	Distal Intergenic	1	29421488	29421612	125	1	102465174	ENSMUST00000183870.1	-59189	ENSMUSG00000099257	Mir6342	microRNA 6342
chr1	29393228	29393446	219	*	ZBTB43Binding_SSSi_peak_1387	138	9.19692	16.2172	13.8686	114	Distal Intergenic	1	29421488	29421612	125	1	102465174	ENSMUST00000183870.1	-28042	ENSMUSG00000099257	Mir6342	microRNA 6342
chr1	29414163	29414374	212	*	ZBTB43Binding_SSSi_peak_1388	459	16.4797	48.7217	45.9782	107	Distal Intergenic	1	29421488	29421612	125	1	102465174	ENSMUST00000183870.1	-7114	ENSMUSG00000099257	Mir6342	microRNA 6342
chr1	29446377	29446510	134	*	ZBTB43Binding_SSSi_peak_1389	33	3.33089	5.31046	3.36413	65	Distal Intergenic	1	29421488	29421612	125	1	102465174	ENSMUST00000183870.1	24889	ENSMUSG00000099257	Mir6342	microRNA 6342
chr1	29462268	29462387	120	*	ZBTB43Binding_SSSi_peak_1390	63	5.88593	8.453	6.34452	66	Distal Intergenic	1	29421488	29421612	125	1	102465174	ENSMUST00000183870.1	40780	ENSMUSG00000099257	Mir6342	microRNA 6342
chr1	29498745	29498924	180	*	ZBTB43Binding_SSSi_peak_1391	181	10.6713	20.5636	18.1334	100	Distal Intergenic	1	29421488	29421612	125	1	102465174	ENSMUST00000183870.1	77257	ENSMUSG00000099257	Mir6342	microRNA 6342
chr1	29520227	29520354	128	*	ZBTB43Binding_SSSi_peak_1392	46	4.58516	6.6833	4.65649	67	Distal Intergenic	1	29421488	29421612	125	1	102465174	ENSMUST00000183870.1	98739	ENSMUSG00000099257	Mir6342	microRNA 6342
chr1	29533038	29533281	244	*	ZBTB43Binding_SSSi_peak_1393	71	4.88835	9.25272	7.11819	79	Distal Intergenic	1	29421488	29421612	125	1	102465174	ENSMUST00000183870.1	111550	ENSMUSG00000099257	Mir6342	microRNA 6342
chr1	29567223	29567342	120	*	ZBTB43Binding_SSSi_peak_1394	53	5.31427	7.38202	5.31617	40	Distal Intergenic	1	29421488	29421612	125	1	102465174	ENSMUST00000183870.1	145735	ENSMUSG00000099257	Mir6342	microRNA 6342
chr1	29595485	29595631	147	*	ZBTB43Binding_SSSi_peak_1395	89	6.32454	11.2084	8.99389	68	Distal Intergenic	1	29421488	29421612	125	1	102465174	ENSMUST00000183870.1	173997	ENSMUSG00000099257	Mir6342	microRNA 6342
chr1	29702753	29702916	164	*	ZBTB43Binding_SSSi_peak_1396	101	4.97992	12.4115	10.1638	77	Distal Intergenic	1	29421488	29421612	125	1	102465174	ENSMUST00000183870.1	281265	ENSMUSG00000099257	Mir6342	microRNA 6342
chr1	29714952	29715117	166	*	ZBTB43Binding_SSSi_peak_1397	38	4.00536	5.86499	3.89457	66	Distal Intergenic	1	29421488	29421612	125	1	102465174	ENSMUST00000183870.1	293464	ENSMUSG00000099257	Mir6342	microRNA 6342
chr1	29724487	29724693	207	*	ZBTB43Binding_SSSi_peak_1398	363	16.7338	38.9763	36.3184	106	Distal Intergenic	1	29421488	29421612	125	1	102465174	ENSMUST00000183870.1	302999	ENSMUSG00000099257	Mir6342	microRNA 6342
chr1	29726913	29727070	158	*	ZBTB43Binding_SSSi_peak_1399	54	4.77842	7.53305	5.4591	67	Distal Intergenic	1	29421488	29421612	125	1	102465174	ENSMUST00000183870.1	305425	ENSMUSG00000099257	Mir6342	microRNA 6342
chr1	29729918	29730060	143	*	ZBTB43Binding_SSSi_peak_1400	39	4.85817	5.96289	3.97465	85	Distal Intergenic	1	29421488	29421612	125	1	102465174	ENSMUST00000183870.1	308430	ENSMUSG00000099257	Mir6342	microRNA 6342
chr1	29734813	29734999	187	*	ZBTB43Binding_SSSi_peak_1401	133	7.98081	15.7325	13.3936	106	Distal Intergenic	1	29421488	29421612	125	1	102465174	ENSMUST00000183870.1	313325	ENSMUSG00000099257	Mir6342	microRNA 6342
chr1	29749384	29749577	194	*	ZBTB43Binding_SSSi_peak_1402	189	10.3725	21.4141	18.9687	113	Distal Intergenic	1	29421488	29421612	125	1	102465174	ENSMUST00000183870.1	327896	ENSMUSG00000099257	Mir6342	microRNA 6342
chr1	29803807	29804204	398	*	ZBTB43Binding_SSSi_peak_1403	1457	37.4402	149.441	145.795	195	Distal Intergenic	1	29421488	29421612	125	1	102465174	ENSMUST00000183870.1	382319	ENSMUSG00000099257	Mir6342	microRNA 6342
chr1	29856485	29856611	127	*	ZBTB43Binding_SSSi_peak_1404	73	6.27516	9.50986	7.35405	56	Distal Intergenic	1	29421488	29421612	125	1	102465174	ENSMUST00000183870.1	434997	ENSMUSG00000099257	Mir6342	microRNA 6342
chr1	29901398	29901530	133	*	ZBTB43Binding_SSSi_peak_1405	38	4.00536	5.86499	3.89457	32	Distal Intergenic	1	29421488	29421612	125	1	102465174	ENSMUST00000183870.1	479910	ENSMUSG00000099257	Mir6342	microRNA 6342
chr1	29988375	29988557	183	*	ZBTB43Binding_SSSi_peak_1406	76	4.22523	9.79599	7.6342	101	Distal Intergenic	1	29421488	29421612	125	1	102465174	ENSMUST00000183870.1	566887	ENSMUSG00000099257	Mir6342	microRNA 6342
chr1	30018968	30019215	248	*	ZBTB43Binding_SSSi_peak_1407	936	33.5666	96.719	93.6288	141	Distal Intergenic	1	29421488	29421612	125	1	102465174	ENSMUST00000183870.1	597480	ENSMUSG00000099257	Mir6342	microRNA 6342
chr1	30033935	30034103	169	*	ZBTB43Binding_SSSi_peak_1408	122	6.33784	14.5125	12.2016	101	Distal Intergenic	1	29421488	29421612	125	1	102465174	ENSMUST00000183870.1	612447	ENSMUSG00000099257	Mir6342	microRNA 6342
chr1	30054582	30054715	134	*	ZBTB43Binding_SSSi_peak_1409	54	4.97169	7.53305	5.4591	82	Distal Intergenic	1	29421488	29421612	125	1	102465174	ENSMUST00000183870.1	633094	ENSMUSG00000099257	Mir6342	microRNA 6342
chr1	30059347	30059874	528	*	ZBTB43Binding_SSSi_peak_1410	1272	19.6902	130.68	127.276	338	Distal Intergenic	1	29421488	29421612	125	1	102465174	ENSMUST00000183870.1	637859	ENSMUSG00000099257	Mir6342	microRNA 6342
chr1	30134982	30135158	177	*	ZBTB43Binding_SSSi_peak_1411	31	3.8121	5.08049	3.14563	103	Distal Intergenic	1	30806205	30809105	2901	2	213109	ENSMUST00000190190.1	673947	ENSMUSG00000048874	Phf3	PHD finger protein 3
chr1	30170718	30170910	193	*	ZBTB43Binding_SSSi_peak_1412	184	11.4225	20.8988	18.458	100	Distal Intergenic	1	30806205	30809105	2901	2	213109	ENSMUST00000190190.1	638195	ENSMUSG00000048874	Phf3	PHD finger protein 3
chr1	30184045	30184182	138	*	ZBTB43Binding_SSSi_peak_1413	24	3.61883	4.33257	2.42669	54	Distal Intergenic	1	30806205	30809105	2901	2	213109	ENSMUST00000190190.1	624923	ENSMUSG00000048874	Phf3	PHD finger protein 3
chr1	30187651	30187770	120	*	ZBTB43Binding_SSSi_peak_1414	39	4.84846	5.94877	3.96081	71	Distal Intergenic	1	30806205	30809105	2901	2	213109	ENSMUST00000190190.1	621335	ENSMUSG00000048874	Phf3	PHD finger protein 3
chr1	30190252	30190464	213	*	ZBTB43Binding_SSSi_peak_1415	163	10.0666	18.7993	16.3955	95	Distal Intergenic	1	30806205	30809105	2901	2	213109	ENSMUST00000190190.1	618641	ENSMUSG00000048874	Phf3	PHD finger protein 3
chr1	30218485	30218665	181	*	ZBTB43Binding_SSSi_peak_1416	91	7.45753	11.3449	9.12047	79	Distal Intergenic	1	30806205	30809105	2901	2	213109	ENSMUST00000190190.1	590440	ENSMUSG00000048874	Phf3	PHD finger protein 3
chr1	30302100	30302471	372	*	ZBTB43Binding_SSSi_peak_1417	1051	14.6704	108.288	105.104	179	Distal Intergenic	1	30806205	30809105	2901	2	213109	ENSMUST00000190190.1	506634	ENSMUSG00000048874	Phf3	PHD finger protein 3
chr1	30415633	30415827	195	*	ZBTB43Binding_SSSi_peak_1418	69	6.00805	9.08008	6.95029	86	Distal Intergenic	1	30806205	30809105	2901	2	213109	ENSMUST00000190190.1	393278	ENSMUSG00000048874	Phf3	PHD finger protein 3
chr1	30443331	30443537	207	*	ZBTB43Binding_SSSi_peak_1419	163	6.6937	18.7537	16.3555	92	Distal Intergenic	1	30806205	30809105	2901	2	213109	ENSMUST00000190190.1	365568	ENSMUSG00000048874	Phf3	PHD finger protein 3
chr1	30481959	30482172	214	*	ZBTB43Binding_SSSi_peak_1420	113	6.19289	13.5895	11.3106	114	Distal Intergenic	1	30806205	30809105	2901	2	213109	ENSMUST00000190190.1	326933	ENSMUSG00000048874	Phf3	PHD finger protein 3
chr1	30494078	30494318	241	*	ZBTB43Binding_SSSi_peak_1421	429	13.2954	45.6216	42.9022	108	Distal Intergenic	1	30806205	30809105	2901	2	213109	ENSMUST00000190190.1	314787	ENSMUSG00000048874	Phf3	PHD finger protein 3
chr1	30496662	30496963	302	*	ZBTB43Binding_SSSi_peak_1422	1197	41.0856	123.106	119.785	150	Distal Intergenic	1	30806205	30809105	2901	2	213109	ENSMUST00000190190.1	312142	ENSMUSG00000048874	Phf3	PHD finger protein 3
chr1	30498242	30498361	120	*	ZBTB43Binding_SSSi_peak_1423	39	4.84846	5.94877	3.96081	17	Distal Intergenic	1	30806205	30809105	2901	2	213109	ENSMUST00000190190.1	310744	ENSMUSG00000048874	Phf3	PHD finger protein 3
chr1	30501017	30501208	192	*	ZBTB43Binding_SSSi_peak_1424	249	13.526	27.4678	24.9358	91	Distal Intergenic	1	30806205	30809105	2901	2	213109	ENSMUST00000190190.1	307897	ENSMUSG00000048874	Phf3	PHD finger protein 3
chr1	30534185	30534490	306	*	ZBTB43Binding_SSSi_peak_1425	1182	40.2012	121.591	118.286	143	Distal Intergenic	1	30806205	30809105	2901	2	213109	ENSMUST00000190190.1	274615	ENSMUSG00000048874	Phf3	PHD finger protein 3
chr1	30560363	30560555	193	*	ZBTB43Binding_SSSi_peak_1426	42	4.76123	6.26359	4.2531	102	Distal Intergenic	1	30806205	30809105	2901	2	213109	ENSMUST00000190190.1	248550	ENSMUSG00000048874	Phf3	PHD finger protein 3
chr1	30571698	30571848	151	*	ZBTB43Binding_SSSi_peak_1427	39	3.56281	5.94584	3.96081	83	Distal Intergenic	1	30806205	30809105	2901	2	213109	ENSMUST00000190190.1	237257	ENSMUSG00000048874	Phf3	PHD finger protein 3
chr1	30577838	30577957	120	*	ZBTB43Binding_SSSi_peak_1428	52	5.36681	7.30609	5.24158	66	Distal Intergenic	1	30806205	30809105	2901	2	213109	ENSMUST00000190190.1	231148	ENSMUSG00000048874	Phf3	PHD finger protein 3
chr1	30589703	30589913	211	*	ZBTB43Binding_SSSi_peak_1429	120	8.39467	14.3123	12.0062	108	Distal Intergenic	1	30806205	30809105	2901	2	213109	ENSMUST00000190190.1	219192	ENSMUSG00000048874	Phf3	PHD finger protein 3
chr1	30591808	30591930	123	*	ZBTB43Binding_SSSi_peak_1430	28	3.43887	4.79185	2.87366	13	Distal Intergenic	1	30806205	30809105	2901	2	213109	ENSMUST00000190190.1	217175	ENSMUSG00000048874	Phf3	PHD finger protein 3
chr1	30592288	30592462	175	*	ZBTB43Binding_SSSi_peak_1431	114	8.32722	13.7287	11.4398	64	Distal Intergenic	1	30806205	30809105	2901	2	213109	ENSMUST00000190190.1	216643	ENSMUSG00000048874	Phf3	PHD finger protein 3
chr1	30593383	30593573	191	*	ZBTB43Binding_SSSi_peak_1432	69	6.29794	9.08008	6.95029	94	Distal Intergenic	1	30806205	30809105	2901	2	213109	ENSMUST00000190190.1	215532	ENSMUSG00000048874	Phf3	PHD finger protein 3
chr1	30618162	30618367	206	*	ZBTB43Binding_SSSi_peak_1433	63	4.59846	8.44714	6.3388	94	Distal Intergenic	1	30806205	30809105	2901	2	213109	ENSMUST00000190190.1	190738	ENSMUSG00000048874	Phf3	PHD finger protein 3
chr1	30631365	30631658	294	*	ZBTB43Binding_SSSi_peak_1434	1096	37.5542	112.91	109.686	147	Distal Intergenic	1	30806205	30809105	2901	2	213109	ENSMUST00000190190.1	177447	ENSMUSG00000048874	Phf3	PHD finger protein 3
chr1	30649388	30649508	121	*	ZBTB43Binding_SSSi_peak_1435	52	5.36681	7.30609	5.24158	81	Distal Intergenic	1	30806205	30809105	2901	2	213109	ENSMUST00000190190.1	159597	ENSMUSG00000048874	Phf3	PHD finger protein 3
chr1	30651251	30651458	208	*	ZBTB43Binding_SSSi_peak_1436	49	5.42825	6.95302	4.90761	188	Distal Intergenic	1	30806205	30809105	2901	2	213109	ENSMUST00000190190.1	157647	ENSMUSG00000048874	Phf3	PHD finger protein 3
chr1	30680444	30680692	249	*	ZBTB43Binding_SSSi_peak_1437	171	10.817	19.537	17.1221	102	Distal Intergenic	1	30806205	30809105	2901	2	213109	ENSMUST00000190190.1	128413	ENSMUSG00000048874	Phf3	PHD finger protein 3
chr1	30699029	30699222	194	*	ZBTB43Binding_SSSi_peak_1438	90	6.55892	11.2663	9.05115	92	Distal Intergenic	1	30806205	30809105	2901	2	213109	ENSMUST00000190190.1	109883	ENSMUSG00000048874	Phf3	PHD finger protein 3
chr1	30721188	30721515	328	*	ZBTB43Binding_SSSi_peak_1439	1527	38.793	156.472	152.723	174	Distal Intergenic	1	30806205	30809105	2901	2	213109	ENSMUST00000190190.1	87590	ENSMUSG00000048874	Phf3	PHD finger protein 3
chr1	30751609	30751731	123	*	ZBTB43Binding_SSSi_peak_1440	71	6.02179	9.29934	7.16309	92	Distal Intergenic	1	30806205	30809105	2901	2	213109	ENSMUST00000190190.1	57374	ENSMUSG00000048874	Phf3	PHD finger protein 3
chr1	30782447	30782642	196	*	ZBTB43Binding_SSSi_peak_1441	145	9.60581	16.8779	14.513	99	Distal Intergenic	1	30806205	30809105	2901	2	213109	ENSMUST00000190190.1	26463	ENSMUSG00000048874	Phf3	PHD finger protein 3
chr1	30782958	30783077	120	*	ZBTB43Binding_SSSi_peak_1442	42	4.76123	6.26359	4.2531	56	Distal Intergenic	1	30806205	30809105	2901	2	213109	ENSMUST00000190190.1	26028	ENSMUSG00000048874	Phf3	PHD finger protein 3
chr1	30789520	30789674	155	*	ZBTB43Binding_SSSi_peak_1443	59	5.71815	7.99793	5.90775	91	Distal Intergenic	1	30806205	30809105	2901	2	213109	ENSMUST00000190190.1	19431	ENSMUSG00000048874	Phf3	PHD finger protein 3
chr1	30847154	30847339	186	*	ZBTB43Binding_SSSi_peak_1444	225	12.6337	25.1013	22.5987	107	Intron (ENSMUST00000186733.6/213109, intron 2 of 15)	1	30824416	30863070	38655	2	213109	ENSMUST00000187600.1	15731	ENSMUSG00000048874	Phf3	PHD finger protein 3
chr1	30901931	30902080	150	*	ZBTB43Binding_SSSi_peak_1445	39	4.84846	5.94877	3.96081	55	Distal Intergenic	1	30815315	30873921	58607	2	213109	ENSMUST00000191245.6	-28010	ENSMUSG00000048874	Phf3	PHD finger protein 3
chr1	30932233	30932403	171	*	ZBTB43Binding_SSSi_peak_1446	77	6.69041	9.91139	7.74876	75	Distal Intergenic	1	30943221	30944304	1084	2	433406	ENSMUST00000130934.1	11901	NA	Gm13363	predicted gene 13363
chr1	31045577	31046048	472	*	ZBTB43Binding_SSSi_peak_1447	248	13.4437	27.3325	24.801	164	Intron (ENSMUST00000233331.1/70988, intron 3 of 4)	1	31019188	31096454	77267	2	102634473	ENSMUST00000188605.1	50406	ENSMUSG00000086727	Gm29669	predicted gene 29669
chr1	31112835	31113101	267	*	ZBTB43Binding_SSSi_peak_1448	438	19.9005	46.574	43.8481	149	Intron (ENSMUST00000233331.1/70988, intron 2 of 4)	1	31019188	31096454	77267	2	102634473	ENSMUST00000188605.1	-16381	ENSMUSG00000086727	Gm29669	predicted gene 29669
chr1	31118667	31118930	264	*	ZBTB43Binding_SSSi_peak_1449	519	13.3034	54.7104	51.9181	138	Intron (ENSMUST00000233331.1/70988, intron 2 of 4)	1	31019188	31096454	77267	2	102634473	ENSMUST00000188605.1	-22213	ENSMUSG00000086727	Gm29669	predicted gene 29669
chr1	31120919	31121135	217	*	ZBTB43Binding_SSSi_peak_1450	91	7.16763	11.3449	9.12047	107	Intron (ENSMUST00000233331.1/70988, intron 2 of 4)	1	31019188	31096454	77267	2	102634473	ENSMUST00000188605.1	-24465	ENSMUSG00000086727	Gm29669	predicted gene 29669
chr1	31143220	31143459	240	*	ZBTB43Binding_SSSi_peak_1451	253	9.67166	27.8561	25.3171	128	Intron (ENSMUST00000186448.1/ENSMUST00000186448.1, intron 1 of 2)	1	31176401	31204725	28325	1	266744	ENSMUST00000062560.13	-32942	ENSMUSG00000050217	Lgsn	lengsin, lens protein with glutamine synthetase domain
chr1	31152931	31153161	231	*	ZBTB43Binding_SSSi_peak_1452	104	5.903	12.6839	10.4258	86	Intron (ENSMUST00000233331.1/70988, intron 2 of 4)	1	31176401	31204725	28325	1	266744	ENSMUST00000062560.13	-23240	ENSMUSG00000050217	Lgsn	lengsin, lens protein with glutamine synthetase domain
chr1	31159561	31159727	167	*	ZBTB43Binding_SSSi_peak_1453	80	5.74475	10.2513	8.0673	91	Intron (ENSMUST00000233331.1/70988, intron 2 of 4)	1	31176401	31204725	28325	1	266744	ENSMUST00000062560.13	-16674	ENSMUSG00000050217	Lgsn	lengsin, lens protein with glutamine synthetase domain
chr1	31172773	31172985	213	*	ZBTB43Binding_SSSi_peak_1454	171	10.817	19.537	17.1221	96	Intron (ENSMUST00000233331.1/70988, intron 2 of 4)	1	31176401	31204725	28325	1	266744	ENSMUST00000062560.13	-3416	ENSMUSG00000050217	Lgsn	lengsin, lens protein with glutamine synthetase domain
chr1	31176836	31177034	199	*	ZBTB43Binding_SSSi_peak_1455	126	8.90702	14.9606	12.6389	111	Intron (ENSMUST00000062560.13/266744, intron 1 of 4)	1	31176401	31204725	28325	1	266744	ENSMUST00000062560.13	435	ENSMUSG00000050217	Lgsn	lengsin, lens protein with glutamine synthetase domain
chr1	31187124	31187511	388	*	ZBTB43Binding_SSSi_peak_1456	84	7.18352	10.6648	8.46513	72	Promoter (1-2kb)	1	31189470	31204725	15256	1	266744	ENSMUST00000161773.2	-1959	ENSMUSG00000050217	Lgsn	lengsin, lens protein with glutamine synthetase domain
chr1	31195909	31196120	212	*	ZBTB43Binding_SSSi_peak_1457	211	12.0281	23.6817	21.1986	108	Intron (ENSMUST00000062560.13/266744, intron 3 of 4)	1	31189470	31204725	15256	1	266744	ENSMUST00000161773.2	6439	ENSMUSG00000050217	Lgsn	lengsin, lens protein with glutamine synthetase domain
chr1	31206677	31206880	204	*	ZBTB43Binding_SSSi_peak_1458	138	8.98595	16.2318	13.8832	104	Intron (ENSMUST00000233331.1/70988, intron 1 of 4)	1	30997867	31222597	224731	2	70988	ENSMUST00000187892.7	15717	ENSMUSG00000086727	4931428L18Rik	RIKEN cDNA 4931428L18 gene
chr1	31214521	31214720	200	*	ZBTB43Binding_SSSi_peak_1459	116	7.76766	13.9186	11.6289	82	Intron (ENSMUST00000233331.1/70988, intron 1 of 4)	1	30997867	31222597	224731	2	70988	ENSMUST00000187892.7	7877	ENSMUSG00000086727	4931428L18Rik	RIKEN cDNA 4931428L18 gene
chr1	31215361	31215631	271	*	ZBTB43Binding_SSSi_peak_1460	1358	41.0667	139.371	135.866	136	Intron (ENSMUST00000233331.1/70988, intron 1 of 4)	1	30997867	31222597	224731	2	70988	ENSMUST00000187892.7	6966	ENSMUSG00000086727	4931428L18Rik	RIKEN cDNA 4931428L18 gene
chr1	31228509	31228844	336	*	ZBTB43Binding_SSSi_peak_1461	804	20.2529	83.4031	80.4077	147	Distal Intergenic	1	31222838	31224288	1451	1	74708	ENSMUST00000027230.2	5671	ENSMUSG00000026063	Dnaaf6	dynein axonemal assembly factor 6
chr1	31232829	31233009	181	*	ZBTB43Binding_SSSi_peak_1462	120	8.69745	14.3123	12.0062	97	Distal Intergenic	1	31222838	31224288	1451	1	74708	ENSMUST00000027230.2	9991	ENSMUSG00000026063	Dnaaf6	dynein axonemal assembly factor 6
chr1	31257007	31257206	200	*	ZBTB43Binding_SSSi_peak_1463	253	9.52671	27.8561	25.3171	97	Distal Intergenic	1	31222838	31224288	1451	1	74708	ENSMUST00000027230.2	34169	ENSMUSG00000026063	Dnaaf6	dynein axonemal assembly factor 6
chr1	31319681	31319874	194	*	ZBTB43Binding_SSSi_peak_1464	265	11.5427	29.0782	26.5233	92	Distal Intergenic	1	31222838	31224288	1451	1	74708	ENSMUST00000027230.2	96843	ENSMUSG00000026063	Dnaaf6	dynein axonemal assembly factor 6
chr1	31322259	31322380	122	*	ZBTB43Binding_SSSi_peak_1465	39	4.84846	5.94877	3.96081	63	Distal Intergenic	1	31222838	31224288	1451	1	74708	ENSMUST00000027230.2	99421	ENSMUSG00000026063	Dnaaf6	dynein axonemal assembly factor 6
chr1	31363833	31364034	202	*	ZBTB43Binding_SSSi_peak_1466	113	6.19289	13.5895	11.3106	115	Distal Intergenic	1	31222838	31224288	1451	1	74708	ENSMUST00000027230.2	140995	ENSMUSG00000026063	Dnaaf6	dynein axonemal assembly factor 6
chr1	31379581	31379847	267	*	ZBTB43Binding_SSSi_peak_1467	752	27.6374	78.198	75.2402	148	Distal Intergenic	1	31222838	31224288	1451	1	74708	ENSMUST00000027230.2	156743	ENSMUSG00000026063	Dnaaf6	dynein axonemal assembly factor 6
chr1	31402693	31402874	182	*	ZBTB43Binding_SSSi_peak_1468	159	7.49743	18.3673	15.9768	108	Distal Intergenic	1	31222838	31224288	1451	1	74708	ENSMUST00000027230.2	179855	ENSMUSG00000026063	Dnaaf6	dynein axonemal assembly factor 6
chr1	31424918	31425057	140	*	ZBTB43Binding_SSSi_peak_1469	79	6.56159	10.1548	7.98799	54	Distal Intergenic	1	31222838	31224288	1451	1	74708	ENSMUST00000027230.2	202080	ENSMUSG00000026063	Dnaaf6	dynein axonemal assembly factor 6
chr1	31444122	31444388	267	*	ZBTB43Binding_SSSi_peak_1470	211	12.3309	23.6817	21.1986	156	Distal Intergenic	1	31222838	31224288	1451	1	74708	ENSMUST00000027230.2	221284	ENSMUSG00000026063	Dnaaf6	dynein axonemal assembly factor 6
chr1	31514865	31514992	128	*	ZBTB43Binding_SSSi_peak_1471	33	3.33089	5.31046	3.36413	51	Distal Intergenic	1	31222838	31224288	1451	1	74708	ENSMUST00000027230.2	292027	ENSMUSG00000026063	Dnaaf6	dynein axonemal assembly factor 6
chr1	31519532	31519714	183	*	ZBTB43Binding_SSSi_peak_1472	139	9.03578	16.3115	13.9622	81	Distal Intergenic	1	31222838	31224288	1451	1	74708	ENSMUST00000027230.2	296694	ENSMUSG00000026063	Dnaaf6	dynein axonemal assembly factor 6
chr1	31536719	31537018	300	*	ZBTB43Binding_SSSi_peak_1473	603	24.8514	63.2096	60.3563	157	Distal Intergenic	1	31222838	31224288	1451	1	74708	ENSMUST00000027230.2	313881	ENSMUSG00000026063	Dnaaf6	dynein axonemal assembly factor 6
chr1	31540293	31540470	178	*	ZBTB43Binding_SSSi_peak_1474	63	4.74341	8.44714	6.3388	73	Distal Intergenic	1	31222838	31224288	1451	1	74708	ENSMUST00000027230.2	317455	ENSMUSG00000026063	Dnaaf6	dynein axonemal assembly factor 6
chr1	31540527	31540758	232	*	ZBTB43Binding_SSSi_peak_1475	111	5.41815	13.452	11.1767	114	Distal Intergenic	1	31222838	31224288	1451	1	74708	ENSMUST00000027230.2	317689	ENSMUSG00000026063	Dnaaf6	dynein axonemal assembly factor 6
chr1	31554574	31554762	189	*	ZBTB43Binding_SSSi_peak_1476	154	9.47686	17.8011	15.4196	87	Distal Intergenic	1	31222838	31224288	1451	1	74708	ENSMUST00000027230.2	331736	ENSMUSG00000026063	Dnaaf6	dynein axonemal assembly factor 6
chr1	31572409	31572615	207	*	ZBTB43Binding_SSSi_peak_1477	38	4.19863	5.86499	3.89457	119	Distal Intergenic	1	31222838	31224288	1451	1	74708	ENSMUST00000027230.2	349571	ENSMUSG00000026063	Dnaaf6	dynein axonemal assembly factor 6
chr1	31607045	31607260	216	*	ZBTB43Binding_SSSi_peak_1478	244	13.2555	27.0236	24.4929	101	Distal Intergenic	1	31222838	31224288	1451	1	74708	ENSMUST00000027230.2	384207	ENSMUSG00000026063	Dnaaf6	dynein axonemal assembly factor 6
chr1	31630542	31630767	226	*	ZBTB43Binding_SSSi_peak_1479	241	10.9629	26.6287	24.1028	110	Distal Intergenic	1	31222838	31224288	1451	1	74708	ENSMUST00000027230.2	407704	ENSMUSG00000026063	Dnaaf6	dynein axonemal assembly factor 6
chr1	31635853	31636039	187	*	ZBTB43Binding_SSSi_peak_1480	127	7.60457	15.0924	12.7701	90	Distal Intergenic	1	31222838	31224288	1451	1	74708	ENSMUST00000027230.2	413015	ENSMUSG00000026063	Dnaaf6	dynein axonemal assembly factor 6
chr1	31642130	31642290	161	*	ZBTB43Binding_SSSi_peak_1481	73	6.27516	9.50986	7.35405	87	Distal Intergenic	1	31222838	31224288	1451	1	74708	ENSMUST00000027230.2	419292	ENSMUSG00000026063	Dnaaf6	dynein axonemal assembly factor 6
chr1	31648553	31648672	120	*	ZBTB43Binding_SSSi_peak_1482	67	5.8262	8.86683	6.74983	49	Distal Intergenic	1	31222838	31224288	1451	1	74708	ENSMUST00000027230.2	425715	ENSMUSG00000026063	Dnaaf6	dynein axonemal assembly factor 6
chr1	31664857	31664976	120	*	ZBTB43Binding_SSSi_peak_1483	52	5.66959	7.30609	5.24158	62	Distal Intergenic	1	31222838	31224288	1451	1	74708	ENSMUST00000027230.2	442019	ENSMUSG00000026063	Dnaaf6	dynein axonemal assembly factor 6
chr1	31669489	31669794	306	*	ZBTB43Binding_SSSi_peak_1484	260	8.78096	28.5884	26.0412	163	Distal Intergenic	1	31222838	31224288	1451	1	74708	ENSMUST00000027230.2	446651	ENSMUSG00000026063	Dnaaf6	dynein axonemal assembly factor 6
chr1	31765625	31765915	291	*	ZBTB43Binding_SSSi_peak_1485	663	25.2276	69.2605	66.3643	151	Distal Intergenic	1	32172714	32658568	485855	1	170771	ENSMUST00000027226.11	-406799	ENSMUSG00000026058	Khdrbs2	KH domain containing, RNA binding, signal transduction associated 2
chr1	31766132	31766270	139	*	ZBTB43Binding_SSSi_peak_1486	38	4.00536	5.86499	3.89457	96	Distal Intergenic	1	32172714	32658568	485855	1	170771	ENSMUST00000027226.11	-406444	ENSMUSG00000026058	Khdrbs2	KH domain containing, RNA binding, signal transduction associated 2
chr1	31807797	31808022	226	*	ZBTB43Binding_SSSi_peak_1487	114	8.03733	13.7287	11.4398	97	Distal Intergenic	1	32172714	32658568	485855	1	170771	ENSMUST00000027226.11	-364692	ENSMUSG00000026058	Khdrbs2	KH domain containing, RNA binding, signal transduction associated 2
chr1	31833713	31834018	306	*	ZBTB43Binding_SSSi_peak_1488	454	20.5061	48.2039	45.4641	188	Distal Intergenic	1	32172714	32658568	485855	1	170771	ENSMUST00000027226.11	-338696	ENSMUSG00000026058	Khdrbs2	KH domain containing, RNA binding, signal transduction associated 2
chr1	31862956	31863075	120	*	ZBTB43Binding_SSSi_peak_1489	30	4.26866	4.98931	3.05981	77	Distal Intergenic	1	32172714	32658568	485855	1	170771	ENSMUST00000027226.11	-309639	ENSMUSG00000026058	Khdrbs2	KH domain containing, RNA binding, signal transduction associated 2
chr1	31893687	31894216	530	*	ZBTB43Binding_SSSi_peak_1490	479	14.455	50.6917	47.9312	156	Distal Intergenic	1	32172714	32658568	485855	1	170771	ENSMUST00000027226.11	-278498	ENSMUSG00000026058	Khdrbs2	KH domain containing, RNA binding, signal transduction associated 2
chr1	31901529	31901664	136	*	ZBTB43Binding_SSSi_peak_1491	62	5.78855	8.3053	6.2099	71	Distal Intergenic	1	32172714	32658568	485855	1	170771	ENSMUST00000027226.11	-271050	ENSMUSG00000026058	Khdrbs2	KH domain containing, RNA binding, signal transduction associated 2
chr1	31918758	31918950	193	*	ZBTB43Binding_SSSi_peak_1492	78	6.76943	10.0316	7.86801	96	Distal Intergenic	1	32172714	32658568	485855	1	170771	ENSMUST00000027226.11	-253764	ENSMUSG00000026058	Khdrbs2	KH domain containing, RNA binding, signal transduction associated 2
chr1	31949166	31949348	183	*	ZBTB43Binding_SSSi_peak_1493	125	8.36083	14.874	12.5595	92	Distal Intergenic	1	32172714	32658568	485855	1	170771	ENSMUST00000027226.11	-223366	ENSMUSG00000026058	Khdrbs2	KH domain containing, RNA binding, signal transduction associated 2
chr1	31950276	31950446	171	*	ZBTB43Binding_SSSi_peak_1494	102	7.5702	12.5432	10.2881	82	Distal Intergenic	1	32172714	32658568	485855	1	170771	ENSMUST00000027226.11	-222268	ENSMUSG00000026058	Khdrbs2	KH domain containing, RNA binding, signal transduction associated 2
chr1	31952610	31952750	141	*	ZBTB43Binding_SSSi_peak_1495	15	3.42997	3.35511	1.54836	87	Distal Intergenic	1	32172714	32658568	485855	1	170771	ENSMUST00000027226.11	-219964	ENSMUSG00000026058	Khdrbs2	KH domain containing, RNA binding, signal transduction associated 2
chr1	31976351	31976581	231	*	ZBTB43Binding_SSSi_peak_1496	39	4.84846	5.94877	3.96081	93	Distal Intergenic	1	32172714	32658568	485855	1	170771	ENSMUST00000027226.11	-196133	ENSMUSG00000026058	Khdrbs2	KH domain containing, RNA binding, signal transduction associated 2
chr1	31984523	31984757	235	*	ZBTB43Binding_SSSi_peak_1497	424	19.3433	45.1415	42.4264	116	Distal Intergenic	1	32172714	32658568	485855	1	170771	ENSMUST00000027226.11	-187957	ENSMUSG00000026058	Khdrbs2	KH domain containing, RNA binding, signal transduction associated 2
chr1	32010955	32011077	123	*	ZBTB43Binding_SSSi_peak_1498	69	6.00805	9.08008	6.95029	49	Distal Intergenic	1	32172714	32658568	485855	1	170771	ENSMUST00000027226.11	-161637	ENSMUSG00000026058	Khdrbs2	KH domain containing, RNA binding, signal transduction associated 2
chr1	32024523	32024683	161	*	ZBTB43Binding_SSSi_peak_1499	83	6.80562	10.5443	8.3542	66	Distal Intergenic	1	32172714	32658568	485855	1	170771	ENSMUST00000027226.11	-148031	ENSMUSG00000026058	Khdrbs2	KH domain containing, RNA binding, signal transduction associated 2
chr1	32042500	32042690	191	*	ZBTB43Binding_SSSi_peak_1500	177	9.90863	20.1912	17.7649	87	Distal Intergenic	1	32172714	32658568	485855	1	170771	ENSMUST00000027226.11	-130024	ENSMUSG00000026058	Khdrbs2	KH domain containing, RNA binding, signal transduction associated 2
chr1	32060763	32060916	154	*	ZBTB43Binding_SSSi_peak_1501	63	5.16495	8.41215	6.30619	70	Distal Intergenic	1	32172714	32658568	485855	1	170771	ENSMUST00000027226.11	-111798	ENSMUSG00000026058	Khdrbs2	KH domain containing, RNA binding, signal transduction associated 2
chr1	32076314	32076518	205	*	ZBTB43Binding_SSSi_peak_1502	333	12.1822	36.013	33.3819	92	Distal Intergenic	1	32172714	32658568	485855	1	170771	ENSMUST00000027226.11	-96196	ENSMUSG00000026058	Khdrbs2	KH domain containing, RNA binding, signal transduction associated 2
chr1	32080959	32081359	401	*	ZBTB43Binding_SSSi_peak_1503	593	22.4232	62.1991	59.3508	240	Distal Intergenic	1	32172714	32658568	485855	1	170771	ENSMUST00000027226.11	-91355	ENSMUSG00000026058	Khdrbs2	KH domain containing, RNA binding, signal transduction associated 2
chr1	32084502	32084684	183	*	ZBTB43Binding_SSSi_peak_1504	125	8.62438	14.874	12.5595	83	Distal Intergenic	1	32172714	32658568	485855	1	170771	ENSMUST00000027226.11	-88030	ENSMUSG00000026058	Khdrbs2	KH domain containing, RNA binding, signal transduction associated 2
chr1	32101275	32101510	236	*	ZBTB43Binding_SSSi_peak_1505	171	10.817	19.537	17.1221	126	Distal Intergenic	1	32172714	32658568	485855	1	170771	ENSMUST00000027226.11	-71204	ENSMUSG00000026058	Khdrbs2	KH domain containing, RNA binding, signal transduction associated 2
chr1	32122319	32122614	296	*	ZBTB43Binding_SSSi_peak_1506	344	11.7009	37.0673	34.426	178	Distal Intergenic	1	32172714	32658568	485855	1	170771	ENSMUST00000027226.11	-50100	ENSMUSG00000026058	Khdrbs2	KH domain containing, RNA binding, signal transduction associated 2
chr1	32145432	32145551	120	*	ZBTB43Binding_SSSi_peak_1507	44	5.07313	6.43876	4.42638	44	Distal Intergenic	1	32172714	32658568	485855	1	170771	ENSMUST00000027226.11	-27163	ENSMUSG00000026058	Khdrbs2	KH domain containing, RNA binding, signal transduction associated 2
chr1	32156456	32156633	178	*	ZBTB43Binding_SSSi_peak_1508	80	5.93801	10.2513	8.0673	93	Distal Intergenic	1	32172714	32658568	485855	1	170771	ENSMUST00000027226.11	-16081	ENSMUSG00000026058	Khdrbs2	KH domain containing, RNA binding, signal transduction associated 2
chr1	32161399	32161549	151	*	ZBTB43Binding_SSSi_peak_1509	60	5.01777	8.16717	6.07592	52	Distal Intergenic	1	32172714	32658568	485855	1	170771	ENSMUST00000027226.11	-11165	ENSMUSG00000026058	Khdrbs2	KH domain containing, RNA binding, signal transduction associated 2
chr1	32202132	32202256	125	*	ZBTB43Binding_SSSi_peak_1510	42	5.06402	6.26359	4.2531	54	Intron (ENSMUST00000027226.11/170771, intron 1 of 8)	1	32172887	32311090	138204	1	170771	ENSMUST00000185666.1	29245	ENSMUSG00000026058	Khdrbs2	KH domain containing, RNA binding, signal transduction associated 2
chr1	32219564	32219724	161	*	ZBTB43Binding_SSSi_peak_1511	122	7.10519	14.5882	12.2765	75	Intron (ENSMUST00000027226.11/170771, intron 1 of 8)	1	32172887	32311090	138204	1	170771	ENSMUST00000185666.1	46677	ENSMUSG00000026058	Khdrbs2	KH domain containing, RNA binding, signal transduction associated 2
chr1	32221934	32222157	224	*	ZBTB43Binding_SSSi_peak_1512	150	7.06258	17.3804	15.0087	107	Intron (ENSMUST00000027226.11/170771, intron 1 of 8)	1	32172887	32311090	138204	1	170771	ENSMUST00000185666.1	49047	ENSMUSG00000026058	Khdrbs2	KH domain containing, RNA binding, signal transduction associated 2
chr1	32222897	32223053	157	*	ZBTB43Binding_SSSi_peak_1513	69	6.00805	9.08008	6.95029	101	Intron (ENSMUST00000027226.11/170771, intron 1 of 8)	1	32172887	32311090	138204	1	170771	ENSMUST00000185666.1	50010	ENSMUSG00000026058	Khdrbs2	KH domain containing, RNA binding, signal transduction associated 2
chr1	32224265	32224452	188	*	ZBTB43Binding_SSSi_peak_1514	96	7.48631	11.8515	9.61186	102	Intron (ENSMUST00000027226.11/170771, intron 1 of 8)	1	32172887	32311090	138204	1	170771	ENSMUST00000185666.1	51378	ENSMUSG00000026058	Khdrbs2	KH domain containing, RNA binding, signal transduction associated 2
chr1	32244294	32244490	197	*	ZBTB43Binding_SSSi_peak_1515	225	12.9365	25.1013	22.5987	104	3' UTR	1	32315015	32414934	99920	1	170771	ENSMUST00000186984.1	-70525	ENSMUSG00000026058	Khdrbs2	KH domain containing, RNA binding, signal transduction associated 2
chr1	32285330	32285557	228	*	ZBTB43Binding_SSSi_peak_1516	344	11.7009	37.0673	34.426	114	Intron (ENSMUST00000027226.11/170771, intron 2 of 8)	1	32315015	32414934	99920	1	170771	ENSMUST00000186984.1	-29458	ENSMUSG00000026058	Khdrbs2	KH domain containing, RNA binding, signal transduction associated 2
chr1	32301227	32301435	209	*	ZBTB43Binding_SSSi_peak_1517	194	9.61004	21.8929	19.4379	113	Intron (ENSMUST00000027226.11/170771, intron 2 of 8)	1	32315015	32414934	99920	1	170771	ENSMUST00000186984.1	-13580	ENSMUSG00000026058	Khdrbs2	KH domain containing, RNA binding, signal transduction associated 2
chr1	32336811	32336985	175	*	ZBTB43Binding_SSSi_peak_1518	38	4.00536	5.86499	3.89457	80	3' UTR	1	32315015	32414934	99920	1	170771	ENSMUST00000186984.1	21796	ENSMUSG00000026058	Khdrbs2	KH domain containing, RNA binding, signal transduction associated 2
chr1	32362934	32363090	157	*	ZBTB43Binding_SSSi_peak_1519	73	6.57795	9.50986	7.35405	56	Intron (ENSMUST00000027226.11/170771, intron 3 of 8)	1	32315015	32414934	99920	1	170771	ENSMUST00000186984.1	47919	ENSMUSG00000026058	Khdrbs2	KH domain containing, RNA binding, signal transduction associated 2
chr1	32363200	32363363	164	*	ZBTB43Binding_SSSi_peak_1520	49	5.42825	6.95302	4.90761	32	Intron (ENSMUST00000027226.11/170771, intron 3 of 8)	1	32315015	32414934	99920	1	170771	ENSMUST00000186984.1	48185	ENSMUSG00000026058	Khdrbs2	KH domain containing, RNA binding, signal transduction associated 2
chr1	32367042	32367336	295	*	ZBTB43Binding_SSSi_peak_1521	669	15.7385	69.808	66.9085	162	Intron (ENSMUST00000027226.11/170771, intron 3 of 8)	1	32315015	32414934	99920	1	170771	ENSMUST00000186984.1	52027	ENSMUSG00000026058	Khdrbs2	KH domain containing, RNA binding, signal transduction associated 2
chr1	32391636	32391827	192	*	ZBTB43Binding_SSSi_peak_1522	209	11.9094	23.4404	20.9643	93	Intron (ENSMUST00000027226.11/170771, intron 3 of 8)	1	32315015	32414934	99920	1	170771	ENSMUST00000186984.1	76621	ENSMUSG00000026058	Khdrbs2	KH domain containing, RNA binding, signal transduction associated 2
chr1	32400228	32400436	209	*	ZBTB43Binding_SSSi_peak_1523	356	11.9908	38.2629	35.6107	109	Intron (ENSMUST00000027226.11/170771, intron 3 of 8)	1	32315015	32414934	99920	1	170771	ENSMUST00000186984.1	85213	ENSMUSG00000026058	Khdrbs2	KH domain containing, RNA binding, signal transduction associated 2
chr1	32411048	32411191	144	*	ZBTB43Binding_SSSi_peak_1524	46	4.39189	6.6833	4.65649	46	Intron (ENSMUST00000027226.11/170771, intron 3 of 8)	1	32315015	32414934	99920	1	170771	ENSMUST00000186984.1	96033	ENSMUSG00000026058	Khdrbs2	KH domain containing, RNA binding, signal transduction associated 2
chr1	32442841	32443026	186	*	ZBTB43Binding_SSSi_peak_1525	174	7.90318	19.8998	17.4802	85	Intron (ENSMUST00000027226.11/170771, intron 4 of 8)	1	32519563	32520999	1437	2	408192	ENSMUST00000195252.1	77973	ENSMUSG00000102865	Gm9839	predicted gene 9839
chr1	32443246	32443723	478	*	ZBTB43Binding_SSSi_peak_1526	997	16.7084	102.848	99.7091	273	Intron (ENSMUST00000027226.11/170771, intron 4 of 8)	1	32519563	32520999	1437	2	408192	ENSMUST00000195252.1	77276	ENSMUSG00000102865	Gm9839	predicted gene 9839
chr1	32468980	32469227	248	*	ZBTB43Binding_SSSi_peak_1527	536	22.8221	56.5026	53.6969	138	Intron (ENSMUST00000027226.11/170771, intron 5 of 8)	1	32519563	32520999	1437	2	408192	ENSMUST00000195252.1	51772	ENSMUSG00000102865	Gm9839	predicted gene 9839
chr1	32477362	32477566	205	*	ZBTB43Binding_SSSi_peak_1528	95	7.75211	11.7948	9.56472	107	Intron (ENSMUST00000027226.11/170771, intron 6 of 8)	1	32519563	32520999	1437	2	408192	ENSMUST00000195252.1	43433	ENSMUSG00000102865	Gm9839	predicted gene 9839
chr1	32491594	32491784	191	*	ZBTB43Binding_SSSi_peak_1529	69	6.29794	9.08008	6.95029	90	Intron (ENSMUST00000027226.11/170771, intron 6 of 8)	1	32519563	32520999	1437	2	408192	ENSMUST00000195252.1	29215	ENSMUSG00000102865	Gm9839	predicted gene 9839
chr1	32542733	32542876	144	*	ZBTB43Binding_SSSi_peak_1530	122	6.33784	14.5125	12.2016	38	Intron (ENSMUST00000027226.11/170771, intron 6 of 8)	1	32543686	32547294	3609	2	408191	ENSMUST00000171322.2	4418	ENSMUSG00000091318	Gm5415	predicted gene 5415
chr1	32550058	32550271	214	*	ZBTB43Binding_SSSi_peak_1531	158	10.2114	18.1964	15.8082	109	Promoter (2-3kb)	1	32543686	32547294	3609	2	408191	ENSMUST00000171322.2	-2764	ENSMUSG00000091318	Gm5415	predicted gene 5415
chr1	32556791	32557002	212	*	ZBTB43Binding_SSSi_peak_1532	102	7.74743	12.5229	10.2696	103	Intron (ENSMUST00000027226.11/170771, intron 6 of 8)	1	32543686	32547294	3609	2	408191	ENSMUST00000171322.2	-9497	ENSMUSG00000091318	Gm5415	predicted gene 5415
chr1	32561848	32562012	165	*	ZBTB43Binding_SSSi_peak_1533	91	6.82559	11.374	9.14843	103	Intron (ENSMUST00000027226.11/170771, intron 6 of 8)	1	32543686	32547294	3609	2	408191	ENSMUST00000171322.2	-14554	ENSMUSG00000091318	Gm5415	predicted gene 5415
chr1	32564647	32564766	120	*	ZBTB43Binding_SSSi_peak_1534	24	3.42557	4.33257	2.42669	27	Intron (ENSMUST00000027226.11/170771, intron 6 of 8)	1	32543686	32547294	3609	2	408191	ENSMUST00000171322.2	-17353	ENSMUSG00000091318	Gm5415	predicted gene 5415
chr1	32569060	32569195	136	*	ZBTB43Binding_SSSi_peak_1535	98	7.44945	12.054	9.81025	91	Intron (ENSMUST00000027226.11/170771, intron 6 of 8)	1	32543686	32547294	3609	2	408191	ENSMUST00000171322.2	-21766	ENSMUSG00000091318	Gm5415	predicted gene 5415
chr1	32583661	32583792	132	*	ZBTB43Binding_SSSi_peak_1536	55	4.45351	7.66459	5.58542	42	Intron (ENSMUST00000027226.11/170771, intron 6 of 8)	1	32543686	32547294	3609	2	408191	ENSMUST00000171322.2	-36367	ENSMUSG00000091318	Gm5415	predicted gene 5415
chr1	32584846	32584965	120	*	ZBTB43Binding_SSSi_peak_1537	22	3.97877	4.07966	2.21015	52	Intron (ENSMUST00000027226.11/170771, intron 6 of 8)	1	32543686	32547294	3609	2	408191	ENSMUST00000171322.2	-37552	ENSMUSG00000091318	Gm5415	predicted gene 5415
chr1	32594357	32594541	185	*	ZBTB43Binding_SSSi_peak_1538	100	7.62542	12.3307	10.0833	90	Intron (ENSMUST00000027226.11/170771, intron 6 of 8)	1	32543686	32547294	3609	2	408191	ENSMUST00000171322.2	-47063	ENSMUSG00000091318	Gm5415	predicted gene 5415
chr1	32596998	32597174	177	*	ZBTB43Binding_SSSi_peak_1539	87	5.3232	10.9285	8.72198	99	Intron (ENSMUST00000027226.11/170771, intron 6 of 8)	1	32543686	32547294	3609	2	408191	ENSMUST00000171322.2	-49704	ENSMUSG00000091318	Gm5415	predicted gene 5415
chr1	32610930	32611123	194	*	ZBTB43Binding_SSSi_peak_1540	102	7.74743	12.5229	10.2696	89	Intron (ENSMUST00000027226.11/170771, intron 6 of 8)	1	32543686	32547294	3609	2	408191	ENSMUST00000171322.2	-63636	ENSMUSG00000091318	Gm5415	predicted gene 5415
chr1	32618825	32618952	128	*	ZBTB43Binding_SSSi_peak_1541	60	5.83485	8.17713	6.08501	36	Intron (ENSMUST00000027226.11/170771, intron 6 of 8)	1	32543686	32547294	3609	2	408191	ENSMUST00000171322.2	-71531	ENSMUSG00000091318	Gm5415	predicted gene 5415
chr1	32632393	32632656	264	*	ZBTB43Binding_SSSi_peak_1542	240	13.542	26.5385	24.0162	117	Intron (ENSMUST00000027226.11/170771, intron 7 of 8)	1	32543686	32547294	3609	2	408191	ENSMUST00000171322.2	-85099	ENSMUSG00000091318	Gm5415	predicted gene 5415
chr1	32664664	32664807	144	*	ZBTB43Binding_SSSi_peak_1543	70	4.72468	9.19156	7.06089	80	Distal Intergenic	1	32543686	32547294	3609	2	408191	ENSMUST00000171322.2	-117370	ENSMUSG00000091318	Gm5415	predicted gene 5415
chr1	32672697	32672925	229	*	ZBTB43Binding_SSSi_peak_1544	417	11.3884	44.4196	41.7123	114	Distal Intergenic	1	32543686	32547294	3609	2	408191	ENSMUST00000171322.2	-125403	ENSMUSG00000091318	Gm5415	predicted gene 5415
chr1	32697719	32697861	143	*	ZBTB43Binding_SSSi_peak_1545	153	9.17793	17.7228	15.3416	77	Distal Intergenic	1	32543686	32547294	3609	2	408191	ENSMUST00000171322.2	-150425	ENSMUSG00000091318	Gm5415	predicted gene 5415
chr1	32791085	32791307	223	*	ZBTB43Binding_SSSi_peak_1546	596	16.6292	62.5289	59.6795	89	Distal Intergenic	1	32543686	32547294	3609	2	408191	ENSMUST00000171322.2	-243791	ENSMUSG00000091318	Gm5415	predicted gene 5415
chr1	32802788	32802997	210	*	ZBTB43Binding_SSSi_peak_1547	59	4.02664	7.99138	5.90716	94	Distal Intergenic	1	32543686	32547294	3609	2	408191	ENSMUST00000171322.2	-255494	ENSMUSG00000091318	Gm5415	predicted gene 5415
chr1	32821504	32821637	134	*	ZBTB43Binding_SSSi_peak_1548	46	4.58516	6.6833	4.65649	54	Distal Intergenic	1	32543686	32547294	3609	2	408191	ENSMUST00000171322.2	-274210	ENSMUSG00000091318	Gm5415	predicted gene 5415
chr1	32826439	32826601	163	*	ZBTB43Binding_SSSi_peak_1549	120	8.39467	14.3123	12.0062	89	Distal Intergenic	1	32543686	32547294	3609	2	408191	ENSMUST00000171322.2	-279145	ENSMUSG00000091318	Gm5415	predicted gene 5415
chr1	32840013	32840132	120	*	ZBTB43Binding_SSSi_peak_1550	39	4.55856	5.94877	3.96081	94	Distal Intergenic	1	32543686	32547294	3609	2	408191	ENSMUST00000171322.2	-292719	ENSMUSG00000091318	Gm5415	predicted gene 5415
chr1	32845306	32845492	187	*	ZBTB43Binding_SSSi_peak_1551	68	6.23559	8.98485	6.8668	105	Distal Intergenic	1	32543686	32547294	3609	2	408191	ENSMUST00000171322.2	-298012	ENSMUSG00000091318	Gm5415	predicted gene 5415
chr1	32848207	32848378	172	*	ZBTB43Binding_SSSi_peak_1552	129	8.12912	15.2299	12.9056	83	Distal Intergenic	1	32543686	32547294	3609	2	408191	ENSMUST00000171322.2	-300913	ENSMUSG00000091318	Gm5415	predicted gene 5415
chr1	32853462	32853719	258	*	ZBTB43Binding_SSSi_peak_1553	436	11.9118	46.3277	43.604	121	Distal Intergenic	1	32543686	32547294	3609	2	408191	ENSMUST00000171322.2	-306168	ENSMUSG00000091318	Gm5415	predicted gene 5415
chr1	32867031	32867169	139	*	ZBTB43Binding_SSSi_peak_1554	49	5.42825	6.95302	4.90761	46	Distal Intergenic	1	32543686	32547294	3609	2	408191	ENSMUST00000171322.2	-319737	ENSMUSG00000091318	Gm5415	predicted gene 5415
chr1	32872806	32873020	215	*	ZBTB43Binding_SSSi_peak_1555	89	6.13128	11.2084	8.99389	112	Distal Intergenic	1	32543686	32547294	3609	2	408191	ENSMUST00000171322.2	-325512	ENSMUSG00000091318	Gm5415	predicted gene 5415
chr1	32885184	32885385	202	*	ZBTB43Binding_SSSi_peak_1556	163	10.3565	18.7993	16.3955	97	Distal Intergenic	1	32543686	32547294	3609	2	408191	ENSMUST00000171322.2	-337890	ENSMUSG00000091318	Gm5415	predicted gene 5415
chr1	32898112	32898292	181	*	ZBTB43Binding_SSSi_peak_1557	109	6.71107	13.1909	10.9195	88	Distal Intergenic	1	32543686	32547294	3609	2	408191	ENSMUST00000171322.2	-350818	ENSMUSG00000091318	Gm5415	predicted gene 5415
chr1	32899306	32899950	645	*	ZBTB43Binding_SSSi_peak_1558	1293	24.6673	132.754	129.326	344	Distal Intergenic	1	32543686	32547294	3609	2	408191	ENSMUST00000171322.2	-352012	ENSMUSG00000091318	Gm5415	predicted gene 5415
chr1	32927672	32927791	120	*	ZBTB43Binding_SSSi_peak_1559	38	4.19863	5.86499	3.89457	101	Distal Intergenic	1	32543686	32547294	3609	2	408191	ENSMUST00000171322.2	-380378	ENSMUSG00000091318	Gm5415	predicted gene 5415
chr1	32953230	32953499	270	*	ZBTB43Binding_SSSi_peak_1560	278	14.7092	30.3829	27.8127	135	Distal Intergenic	1	32543686	32547294	3609	2	408191	ENSMUST00000171322.2	-405936	ENSMUSG00000091318	Gm5415	predicted gene 5415
chr1	32956499	32956648	150	*	ZBTB43Binding_SSSi_peak_1561	52	5.36681	7.30609	5.24158	62	Distal Intergenic	1	32543686	32547294	3609	2	408191	ENSMUST00000171322.2	-409205	ENSMUSG00000091318	Gm5415	predicted gene 5415
chr1	32958707	32958840	134	*	ZBTB43Binding_SSSi_peak_1562	52	5.36681	7.30609	5.24158	71	Distal Intergenic	1	32543686	32547294	3609	2	408191	ENSMUST00000171322.2	-411413	ENSMUSG00000091318	Gm5415	predicted gene 5415
chr1	32960583	32960842	260	*	ZBTB43Binding_SSSi_peak_1563	969	34.2092	100.019	96.9032	124	Distal Intergenic	1	32543686	32547294	3609	2	408191	ENSMUST00000171322.2	-413289	ENSMUSG00000091318	Gm5415	predicted gene 5415
chr1	32961272	32961749	478	*	ZBTB43Binding_SSSi_peak_1564	132	7.47215	15.6173	13.281	197	Distal Intergenic	1	32543686	32547294	3609	2	408191	ENSMUST00000171322.2	-413978	ENSMUSG00000091318	Gm5415	predicted gene 5415
chr1	32967199	32967342	144	*	ZBTB43Binding_SSSi_peak_1565	119	7.29087	14.2141	11.9157	69	Distal Intergenic	1	32543686	32547294	3609	2	408191	ENSMUST00000171322.2	-419905	ENSMUSG00000091318	Gm5415	predicted gene 5415
chr1	32974556	32974722	167	*	ZBTB43Binding_SSSi_peak_1566	89	6.13128	11.2084	8.99389	67	Distal Intergenic	1	32543686	32547294	3609	2	408191	ENSMUST00000171322.2	-427262	ENSMUSG00000091318	Gm5415	predicted gene 5415
chr1	32981211	32981352	142	*	ZBTB43Binding_SSSi_peak_1567	77	6.10996	9.94416	7.78148	76	Distal Intergenic	1	32543686	32547294	3609	2	408191	ENSMUST00000171322.2	-433917	ENSMUSG00000091318	Gm5415	predicted gene 5415
chr1	33001471	33001735	265	*	ZBTB43Binding_SSSi_peak_1568	90	5.96141	11.2223	9.00775	189	Distal Intergenic	1	32543686	32547294	3609	2	408191	ENSMUST00000171322.2	-454177	ENSMUSG00000091318	Gm5415	predicted gene 5415
chr1	33031545	33031709	165	*	ZBTB43Binding_SSSi_peak_1569	49	5.14865	6.96886	4.92317	61	Distal Intergenic	1	32543686	32547294	3609	2	408191	ENSMUST00000171322.2	-484251	ENSMUSG00000091318	Gm5415	predicted gene 5415
chr1	33038029	33038240	212	*	ZBTB43Binding_SSSi_peak_1570	24	2.51665	4.35259	2.44662	174	Distal Intergenic	1	32543686	32547294	3609	2	408191	ENSMUST00000171322.2	-490735	ENSMUSG00000091318	Gm5415	predicted gene 5415
chr1	33039368	33039558	191	*	ZBTB43Binding_SSSi_peak_1571	150	9.20165	17.3805	15.0088	97	Distal Intergenic	1	32543686	32547294	3609	2	408191	ENSMUST00000171322.2	-492074	ENSMUSG00000091318	Gm5415	predicted gene 5415
chr1	33081506	33081748	243	*	ZBTB43Binding_SSSi_peak_1572	561	23.8795	58.9641	56.1398	138	Distal Intergenic	1	32543686	32547294	3609	2	408191	ENSMUST00000171322.2	-534212	ENSMUSG00000091318	Gm5415	predicted gene 5415
chr1	33085622	33085796	175	*	ZBTB43Binding_SSSi_peak_1573	119	7.0976	14.2141	11.9157	78	Distal Intergenic	1	33478942	33622142	143201	2	19076	ENSMUST00000189552.1	536346	ENSMUSG00000026134	Prim2	DNA primase, p58 subunit
chr1	33089167	33089390	224	*	ZBTB43Binding_SSSi_peak_1574	177	9.92767	20.188	17.7618	107	Distal Intergenic	1	33478942	33622142	143201	2	19076	ENSMUST00000189552.1	532752	ENSMUSG00000026134	Prim2	DNA primase, p58 subunit
chr1	33100525	33100650	126	*	ZBTB43Binding_SSSi_peak_1575	52	5.66959	7.30609	5.24158	33	Distal Intergenic	1	33478942	33622142	143201	2	19076	ENSMUST00000189552.1	521492	ENSMUSG00000026134	Prim2	DNA primase, p58 subunit
chr1	33110249	33110393	145	*	ZBTB43Binding_SSSi_peak_1576	61	5.46186	8.20957	6.11494	95	Distal Intergenic	1	33478942	33622142	143201	2	19076	ENSMUST00000189552.1	511749	ENSMUSG00000026134	Prim2	DNA primase, p58 subunit
chr1	33138543	33138917	375	*	ZBTB43Binding_SSSi_peak_1577	1190	42.0039	122.339	119.024	178	Distal Intergenic	1	33478942	33622142	143201	2	19076	ENSMUST00000189552.1	483225	ENSMUSG00000026134	Prim2	DNA primase, p58 subunit
chr1	33147426	33147671	246	*	ZBTB43Binding_SSSi_peak_1578	229	10.3831	25.4237	22.9159	117	Distal Intergenic	1	33478942	33622142	143201	2	19076	ENSMUST00000189552.1	474471	ENSMUSG00000026134	Prim2	DNA primase, p58 subunit
chr1	33175432	33175608	177	*	ZBTB43Binding_SSSi_peak_1579	99	6.51781	12.1886	9.9418	98	Distal Intergenic	1	33478942	33622142	143201	2	19076	ENSMUST00000189552.1	446534	ENSMUSG00000026134	Prim2	DNA primase, p58 subunit
chr1	33176415	33176725	311	*	ZBTB43Binding_SSSi_peak_1580	846	16.4009	87.6243	84.6024	169	Distal Intergenic	1	33478942	33622142	143201	2	19076	ENSMUST00000189552.1	445417	ENSMUSG00000026134	Prim2	DNA primase, p58 subunit
chr1	33239532	33240145	614	*	ZBTB43Binding_SSSi_peak_1581	798	31.1036	82.8126	79.823	479	Distal Intergenic	1	33478942	33622142	143201	2	19076	ENSMUST00000189552.1	381997	ENSMUSG00000026134	Prim2	DNA primase, p58 subunit
chr1	33249469	33249642	174	*	ZBTB43Binding_SSSi_peak_1582	98	5.58467	12.0466	9.80413	92	Distal Intergenic	1	33478942	33622142	143201	2	19076	ENSMUST00000189552.1	372500	ENSMUSG00000026134	Prim2	DNA primase, p58 subunit
chr1	33285167	33285340	174	*	ZBTB43Binding_SSSi_peak_1583	80	6.87774	10.1966	8.01987	101	Distal Intergenic	1	33478942	33622142	143201	2	19076	ENSMUST00000189552.1	336802	ENSMUSG00000026134	Prim2	DNA primase, p58 subunit
chr1	33285781	33286135	355	*	ZBTB43Binding_SSSi_peak_1584	909	26.4241	94.0279	90.9563	200	Distal Intergenic	1	33478942	33622142	143201	2	19076	ENSMUST00000189552.1	336007	ENSMUSG00000026134	Prim2	DNA primase, p58 subunit
chr1	33364011	33364286	276	*	ZBTB43Binding_SSSi_peak_1585	362	17.314	38.8919	36.2345	107	Distal Intergenic	1	33478942	33622142	143201	2	19076	ENSMUST00000189552.1	257856	ENSMUSG00000026134	Prim2	DNA primase, p58 subunit
chr1	33364469	33364666	198	*	ZBTB43Binding_SSSi_peak_1586	50	5.53903	7.11464	5.06519	109	Distal Intergenic	1	33478942	33622142	143201	2	19076	ENSMUST00000189552.1	257476	ENSMUSG00000026134	Prim2	DNA primase, p58 subunit
chr1	33389277	33389414	138	*	ZBTB43Binding_SSSi_peak_1587	79	6.56159	10.1548	7.98799	52	Distal Intergenic	1	33478942	33622142	143201	2	19076	ENSMUST00000189552.1	232728	ENSMUSG00000026134	Prim2	DNA primase, p58 subunit
chr1	33396880	33397011	132	*	ZBTB43Binding_SSSi_peak_1588	69	6.00805	9.08008	6.95029	53	Distal Intergenic	1	33478942	33622142	143201	2	19076	ENSMUST00000189552.1	225131	ENSMUSG00000026134	Prim2	DNA primase, p58 subunit
chr1	33428355	33428612	258	*	ZBTB43Binding_SSSi_peak_1589	194	9.61004	21.8929	19.4379	100	Distal Intergenic	1	33478942	33622142	143201	2	19076	ENSMUST00000189552.1	193530	ENSMUSG00000026134	Prim2	DNA primase, p58 subunit
chr1	33467172	33467365	194	*	ZBTB43Binding_SSSi_peak_1590	96	7.78909	11.8515	9.61186	49	Intron (ENSMUST00000027312.10/19076, intron 12 of 13)	1	33478942	33622142	143201	2	19076	ENSMUST00000189552.1	154777	ENSMUSG00000026134	Prim2	DNA primase, p58 subunit
chr1	33486713	33487035	323	*	ZBTB43Binding_SSSi_peak_1591	112	5.09492	13.5501	11.2734	238	Intron (ENSMUST00000027312.10/19076, intron 10 of 13)	1	33478942	33622142	143201	2	19076	ENSMUST00000189552.1	135107	ENSMUSG00000026134	Prim2	DNA primase, p58 subunit
chr1	33510568	33510696	129	*	ZBTB43Binding_SSSi_peak_1592	61	5.7254	8.20957	6.11494	64	Intron (ENSMUST00000027312.10/19076, intron 10 of 13)	1	33478942	33622142	143201	2	19076	ENSMUST00000189552.1	111446	ENSMUSG00000026134	Prim2	DNA primase, p58 subunit
chr1	33522114	33522506	393	*	ZBTB43Binding_SSSi_peak_1593	130	8.4282	15.3379	13.0093	200	Intron (ENSMUST00000027312.10/19076, intron 8 of 13)	1	33478942	33622142	143201	2	19076	ENSMUST00000189552.1	99636	ENSMUSG00000026134	Prim2	DNA primase, p58 subunit
chr1	33540358	33540513	156	*	ZBTB43Binding_SSSi_peak_1594	68	4.89198	9.00107	6.88294	73	Intron (ENSMUST00000027312.10/19076, intron 7 of 13)	1	33478942	33622142	143201	2	19076	ENSMUST00000189552.1	81629	ENSMUSG00000026134	Prim2	DNA primase, p58 subunit
chr1	33544287	33544426	140	*	ZBTB43Binding_SSSi_peak_1595	51	5.19832	7.20596	5.1543	44	Intron (ENSMUST00000027312.10/19076, intron 7 of 13)	1	33478942	33622142	143201	2	19076	ENSMUST00000189552.1	77716	ENSMUSG00000026134	Prim2	DNA primase, p58 subunit
chr1	33606793	33607060	268	*	ZBTB43Binding_SSSi_peak_1596	408	18.7635	43.5615	40.8601	120	Intron (ENSMUST00000027312.10/19076, intron 7 of 13)	1	33478942	33622142	143201	2	19076	ENSMUST00000189552.1	15082	ENSMUSG00000026134	Prim2	DNA primase, p58 subunit
chr1	33647741	33647864	124	*	ZBTB43Binding_SSSi_peak_1597	38	4.19863	5.86499	3.89457	47	Intron (ENSMUST00000027312.10/19076, intron 5 of 13)	1	33453810	33669795	215986	2	19076	ENSMUST00000027312.10	21931	ENSMUSG00000026134	Prim2	DNA primase, p58 subunit
chr1	33677355	33677528	174	*	ZBTB43Binding_SSSi_peak_1598	38	4.19863	5.86499	3.89457	74	Distal Intergenic	1	33669843	33670712	870	1	67503	ENSMUST00000191965.1	7512	ENSMUSG00000103746	1700001G17Rik	RIKEN cDNA 1700001G17 gene
chr1	33692543	33692737	195	*	ZBTB43Binding_SSSi_peak_1599	163	10.0666	18.7993	16.3955	90	Distal Intergenic	1	33669843	33670712	870	1	67503	ENSMUST00000191965.1	22700	ENSMUSG00000103746	1700001G17Rik	RIKEN cDNA 1700001G17 gene
chr1	33694434	33694656	223	*	ZBTB43Binding_SSSi_peak_1600	120	8.39467	14.3123	12.0062	119	Distal Intergenic	1	33669843	33670712	870	1	67503	ENSMUST00000191965.1	24591	ENSMUSG00000103746	1700001G17Rik	RIKEN cDNA 1700001G17 gene
chr1	33703320	33703472	153	*	ZBTB43Binding_SSSi_peak_1601	120	8.69745	14.3123	12.0062	63	Distal Intergenic	1	33719887	33723837	3951	1	19335	ENSMUST00000195006.5	-16415	ENSMUSG00000004768	Rab23	RAB23, member RAS oncogene family
chr1	33703753	33703956	204	*	ZBTB43Binding_SSSi_peak_1602	73	6.27516	9.50986	7.35405	105	Distal Intergenic	1	33719887	33723837	3951	1	19335	ENSMUST00000195006.5	-15931	ENSMUSG00000004768	Rab23	RAB23, member RAS oncogene family
chr1	33731178	33731297	120	*	ZBTB43Binding_SSSi_peak_1603	42	4.76123	6.26359	4.2531	15	Intron (ENSMUST00000088287.9/19335, intron 4 of 7)	1	33734528	33740711	6184	1	19335	ENSMUST00000150593.7	-3231	ENSMUSG00000004768	Rab23	RAB23, member RAS oncogene family
chr1	33753442	33753565	124	*	ZBTB43Binding_SSSi_peak_1604	69	6.00805	9.08008	6.95029	17	Intron (ENSMUST00000044691.8/213539, intron 1 of 2)	1	33746802	33757741	10940	2	213539	ENSMUST00000187602.1	4176	ENSMUSG00000042215	Bag2	BCL2-associated athanogene 2
chr1	33762986	33763145	160	*	ZBTB43Binding_SSSi_peak_1605	38	4.00536	5.86499	3.89457	56	Intron (ENSMUST00000139143.7/98403, intron 12 of 12)	1	33745484	33757795	12312	2	213539	ENSMUST00000044691.8	-5191	ENSMUSG00000042215	Bag2	BCL2-associated athanogene 2
chr1	33787644	33787815	172	*	ZBTB43Binding_SSSi_peak_1606	52	5.36681	7.30609	5.24158	88	Intron (ENSMUST00000139143.7/98403, intron 3 of 12)	1	33779056	33783937	4882	2	98403	ENSMUST00000151055.7	-3707	ENSMUSG00000042197	Zfp451	zinc finger protein 451
chr1	33832650	33832880	231	*	ZBTB43Binding_SSSi_peak_1607	503	22.3228	53.1587	50.3787	115	Distal Intergenic	1	33836124	33838680	2557	2	433287	ENSMUST00000117459.2	5800	ENSMUSG00000081402	Gm15455	predicted gene 15455
chr1	33843175	33843377	203	*	ZBTB43Binding_SSSi_peak_1608	119	7.29087	14.2141	11.9157	107	Distal Intergenic	1	33836124	33838680	2557	2	433287	ENSMUST00000117459.2	-4495	ENSMUSG00000081402	Gm15455	predicted gene 15455
chr1	33845243	33845402	160	*	ZBTB43Binding_SSSi_peak_1609	80	6.89152	10.2176	8.04056	65	Distal Intergenic	1	33836124	33838680	2557	2	433287	ENSMUST00000117459.2	-6563	ENSMUSG00000081402	Gm15455	predicted gene 15455
chr1	33851096	33851262	167	*	ZBTB43Binding_SSSi_peak_1610	104	7.69614	12.7402	10.4819	62	Distal Intergenic	1	33836124	33838680	2557	2	433287	ENSMUST00000117459.2	-12416	ENSMUSG00000081402	Gm15455	predicted gene 15455
chr1	33851421	33852009	589	*	ZBTB43Binding_SSSi_peak_1611	1313	20.0215	134.775	131.321	261	Distal Intergenic	1	33836124	33838680	2557	2	433287	ENSMUST00000117459.2	-12741	ENSMUSG00000081402	Gm15455	predicted gene 15455
chr1	33871625	33871760	136	*	ZBTB43Binding_SSSi_peak_1612	35	3.58382	5.46828	3.51544	85	Intron (ENSMUST00000115161.7/320705, intron 2 of 5)	1	33862695	33883480	20786	2	320705	ENSMUST00000195350.5	11720	ENSMUSG00000042182	Bend6	BEN domain containing 6
chr1	33898819	33898963	145	*	ZBTB43Binding_SSSi_peak_1613	73	6.27516	9.50986	7.35405	93	Intron (ENSMUST00000115161.7/320705, intron 1 of 5)	1	33852052	33907768	55717	2	320705	ENSMUST00000115161.7	8805	ENSMUSG00000042182	Bend6	BEN domain containing 6
chr1	33904558	33904781	224	*	ZBTB43Binding_SSSi_peak_1614	183	9.22351	20.7457	18.3099	106	Intron (ENSMUST00000115161.7/320705, intron 1 of 5)	1	33852052	33907768	55717	2	320705	ENSMUST00000115161.7	2987	ENSMUSG00000042182	Bend6	BEN domain containing 6
chr1	33911955	33912085	131	*	ZBTB43Binding_SSSi_peak_1615	48	5.08748	6.87485	4.84533	41	Intron (ENSMUST00000183034.4/13518, intron 2 of 102)	1	33908225	34307592	399368	1	13518	ENSMUST00000183034.4	3730	ENSMUSG00000026131	Dst	dystonin
chr1	33915267	33915393	127	*	ZBTB43Binding_SSSi_peak_1616	71	5.35822	9.31879	7.17484	61	Intron (ENSMUST00000183034.4/13518, intron 2 of 102)	1	33908225	34307592	399368	1	13518	ENSMUST00000183034.4	7042	ENSMUSG00000026131	Dst	dystonin
chr1	33930817	33930951	135	*	ZBTB43Binding_SSSi_peak_1617	80	6.87774	10.1966	8.01987	34	Intron (ENSMUST00000183034.4/13518, intron 2 of 102)	1	33908225	34307592	399368	1	13518	ENSMUST00000183034.4	22592	ENSMUSG00000026131	Dst	dystonin
chr1	33938463	33938669	207	*	ZBTB43Binding_SSSi_peak_1618	102	7.74743	12.5229	10.2696	65	Intron (ENSMUST00000183034.4/13518, intron 2 of 102)	1	33908225	34307592	399368	1	13518	ENSMUST00000183034.4	30238	ENSMUSG00000026131	Dst	dystonin
chr1	33943713	33943832	120	*	ZBTB43Binding_SSSi_peak_1619	42	5.06402	6.26359	4.2531	43	Intron (ENSMUST00000183034.4/13518, intron 2 of 102)	1	33908225	34307592	399368	1	13518	ENSMUST00000183034.4	35488	ENSMUSG00000026131	Dst	dystonin
chr1	33947488	33947689	202	*	ZBTB43Binding_SSSi_peak_1620	80	4.60644	10.2238	8.04599	92	Intron (ENSMUST00000183034.4/13518, intron 2 of 102)	1	33908225	34307592	399368	1	13518	ENSMUST00000183034.4	39263	ENSMUSG00000026131	Dst	dystonin
chr1	33955360	33955479	120	*	ZBTB43Binding_SSSi_peak_1621	46	4.39189	6.6833	4.65649	36	Intron (ENSMUST00000183034.4/13518, intron 2 of 102)	1	33908225	34307592	399368	1	13518	ENSMUST00000183034.4	47135	ENSMUSG00000026131	Dst	dystonin
chr1	33962162	33962369	208	*	ZBTB43Binding_SSSi_peak_1622	63	5.16495	8.41215	6.30619	106	Intron (ENSMUST00000183034.4/13518, intron 2 of 102)	1	34005880	34174795	168916	1	13518	ENSMUST00000187486.6	-43511	ENSMUSG00000026131	Dst	dystonin
chr1	33964301	33964492	192	*	ZBTB43Binding_SSSi_peak_1623	108	8.09188	13.068	10.8023	112	Intron (ENSMUST00000183034.4/13518, intron 2 of 102)	1	34005880	34174795	168916	1	13518	ENSMUST00000187486.6	-41388	ENSMUSG00000026131	Dst	dystonin
chr1	33965669	33966151	483	*	ZBTB43Binding_SSSi_peak_1624	205	9.80331	23.0554	20.5824	366	Intron (ENSMUST00000183034.4/13518, intron 2 of 102)	1	34005880	34174795	168916	1	13518	ENSMUST00000187486.6	-39729	ENSMUSG00000026131	Dst	dystonin
chr1	33972715	33972918	204	*	ZBTB43Binding_SSSi_peak_1625	211	12.0281	23.6817	21.1986	101	Intron (ENSMUST00000183034.4/13518, intron 3 of 102)	1	34005880	34174795	168916	1	13518	ENSMUST00000187486.6	-32962	ENSMUSG00000026131	Dst	dystonin
chr1	33988776	33989381	606	*	ZBTB43Binding_SSSi_peak_1626	270	8.89692	29.6308	27.0703	224	Intron (ENSMUST00000183034.4/13518, intron 3 of 102)	1	34005880	34174795	168916	1	13518	ENSMUST00000187486.6	-16499	ENSMUSG00000026131	Dst	dystonin
chr1	34029150	34029355	206	*	ZBTB43Binding_SSSi_peak_1627	57	5.6281	7.8601	5.77809	94	Intron (ENSMUST00000183034.4/13518, intron 4 of 102)	1	34011825	34308661	296837	1	13518	ENSMUST00000097785.9	17325	ENSMUSG00000026131	Dst	dystonin
chr1	34035607	34035750	144	*	ZBTB43Binding_SSSi_peak_1628	40	4.9173	6.04893	4.05971	80	Intron (ENSMUST00000183034.4/13518, intron 4 of 102)	1	34011825	34308661	296837	1	13518	ENSMUST00000097785.9	23782	ENSMUSG00000026131	Dst	dystonin
chr1	34039629	34039786	158	*	ZBTB43Binding_SSSi_peak_1629	22	3.14897	4.14638	2.271	74	Intron (ENSMUST00000183034.4/13518, intron 4 of 102)	1	34011825	34308661	296837	1	13518	ENSMUST00000097785.9	27804	ENSMUSG00000026131	Dst	dystonin
[truncated: 174,151 more rows]

## Sheet: Supplementary Table 2
Supplementary Table 2. ZBTB43 affinity-seq peaks in unmethylated genomic DNA TKO)
[truncated: 14,695 more rows]

[truncated: 3 more sheets: Supplementary Table 3, Supplementary Table 4, Supplementary Table 5]
