# Supplementary material for: Z-DNA is remodelled by ZBTB43 in prospermatogonia to safeguard the germline genome and epigenome
Source: Nat Cell Biol. 2022 Jul 4;24(7):1141–53. doi: 10.1038/s41556-022-00941-9 (PMC9276527; doi:10.1038/s41556-022-00941-9)
Supplement: Source Data Fig. 3 — Statistical source data. [file 41556_2022_941_MOESM4_ESM.xlsx]

## Sheet: Figure 3
Source Data Fig. 3b											Source Data Fig. 3e
NEB Stable	Experiment 1			Experiment 2			Experiment 3				COS-7 and then NEB Stable	Experiment 1			Experiment 2			Experiment 3
	White colonies per plate	Total colonies per plate	MF X 10-4	White colonies per plate	Total colonies per plate	MF X 10-4	White colonies per plate	Total colonies per plate	MF X 10-4			White colonies per plate	Total colonies per plate	MF X 10-4	White colonies per plate	Total colonies per plate	MF X 10-4	White colonies per plate	Total colonies per plate	MF X 10-4
pUCON	2	22560		0	10956		2	15687			pUCON	4	5874		6	5842		5	5016
	1	18943		3	18456		0	15642				3	4084		4	4526		11	8437
	2	24560		2	23457		1	18452				8	6710		8	7906		5	4063
	0	19856		3	24260		1	21846				7	8076		2	3684		6	3829
															4	5798
SUM	5	85919	0.581943	8	77129	1.03722	4	71627	0.558449
											SUM	22	24744	8.89104	24	27756	8.64678	27	21345	12.6493
pUPZ1	White	Total	MF X 10-4	White	Total	MF X 10-4	White	Total	MF X 10-4		pUPZ1	2	340		26	7526		42	5906
	11	18926		6	9652		6	21663				2	328		22	8167		7	2546
	5	9874		12	22168		4	17842				7	1046		12	2270		37	7452
	4	16308		4	17450		4	12563				1	80		23	8633		34	6423
	12	21860		7	19450		11	22256				9	1490		9	3864
SUM	32	66968	4.7784	29	68720	4.22002	25	74324	3.36365		SUM	21	3284	63.9464	92	30460	30.2035	120	22327	53.7466
pUPZ2-1	White	Total	MF X 10-4	White	Total	MF X 10-4	White	Total	MF X 10-4		pUPZ2-1	10	5243		9	3610		3	872
	11	8526		22	17693		20	17466				6	528		25	6830		7	2510
	25	20341		19	9652		14	8064				46	7326		4	982		34	5274
	8	9264		11	8670		8	5840				21	2189		29	7332		29	7156
	15	14238		26	10542		29	24680				8	1709		14	6847		19	2356
												5	1862					32	4752
SUM	59	52369	11.2662	78	46557	16.7537	71	56050	12.6673
											SUM	96	18857	50.9095	81	25601	31.6394	124	22920	54.1012
pUPZ2-2	White	Total	MF X 10-4	White	Total		White	Total			pUPZ2-2	26	3942		7	2463		26	8426
	9	10685		12	9856	MF X 10-4	11	12450	MF X 10-4			49	8526		16	5006		23	5831
	6	9866		32	20156		16	19595				51	7126		21	7216		18	2684
	7	18670		28	19543		21	21568				39	4706		9	2048		23	4266
	12	15482		16	14736		9	4063							17	5745		8	2036
															19	3941
SUM	34	54703	6.21538	88	64291	13.6878	57	57676	9.88279
											SUM	165	24300	67.9012	89	26419	33.6879	98	23243	42.1632
COS-7 and then NEB Stable	MF X 10-4										COS-7 and then NEB Stable	MF X 10-4
	Experiment 1	Experiment 2	Experiment 3	Average MF X 10-4	Stdev	T-TEST						Experiment 1	Experiment 2	Experiment 3	Average MF X 10-4	Stdev	T-TEST
pUCON	0.58	1.04	0.56	0.726667	0.271539						pUCON	8.9	8.6	12.6	10.0333	2.22785
pUPZ1	4.78	4.22	3.36	4.12	0.715262	0.00778002					pUPZ1	63.9	30.2	53.7	49.2667	17.2819	0.0568148
pUPZ2-1	11.27	16.75	12.67	13.5633	2.84713	0.0153354					pUPZ2-1	50.9	31.6	54.1	45.5333	12.1722	0.0334407
pUPZ2-2	6.22	13.69	9.88	9.93	3.73525	0.0500752					pUPZ2-2	67.9	33.7	42.2	47.9333	17.8063	0.0642073
pUPZ2	8.745	15.22	11.275	11.7467	3.26317	0.0273067					pUPZ2	59.4	32.65	48.15	46.7333	13.4312	0.0387128
COS-7 and then NEB Stable	Average MF X 10-4	Stdev									COS-7 and then NEB Stable	Average MF X 10-4	Stdev
pUCON	0.726667	0.271539									pUCON	10.0333	2.22785
pUPZ1	4.12	0.715262									pUPZ1	49.2667	17.2819
pUPZ2-1	13.5633	2.84713									pUPZ2-1	45.5333	12.1722
pUPZ2-2	9.93	3.73525									pUPZ2-2	47.9333	17.8063
COS-7 and then NEB Stable	Average MF X 10-4	Stdev									COS-7 and then NEB Stable	Average MF X 10-4	Stdev
pUCON	0.726667	0.271539									pUCON	10.0333	2.22785
pUPZ1	4.12	0.715262									pUPZ1	49.2667	17.2819
pUPZ2	11.7455	3.5773									pUPZ2	46.7337	13.7018
