# Supplementary material for: Z-DNA is remodelled by ZBTB43 in prospermatogonia to safeguard the germline genome and epigenome
Source: Nat Cell Biol. 2022 Jul 4;24(7):1141–53. doi: 10.1038/s41556-022-00941-9 (PMC9276527; doi:10.1038/s41556-022-00941-9)
Supplement: Source Data Fig. 4 — Statistical source data. [file 41556_2022_941_MOESM5_ESM.xlsx]

## Sheet: Figure 4
Source Data Fig. 4i
Band Intensity		Experiment 1	Experiment 2	Experiment 3	Experiment 1	Experiment 2	Experiment 3
	MBP-ZBTB43 FL pmoles	CL(Lig)-1	CL(Lig)-2	CL(Lig)-3	CC-1	CC-2	CC-3
1	0	41357	28174.2	29091.3	37214.1	24779.5	26568.7
2	3.75	36874.5	26596	17926.7	30068.5	22740.7	13945.7
3	7.5	27141.4	17115.8	10461.9	19357.4	9997.27	5841.26
4	12	23017.3	12779.7	6522.6	15564.9	6488.64	3814.06
5	15	11976	5695.63	3924.13	8104.25	2664.72	2246.89
6	21	4800.06	5605.99	2430.21	3673.6	3460.69	1570.92
7	27	3771.15	1722.6	1050.36	2450.55	1316.16	873.263
8	30	1213.41	1980.43	457.749	950.213	1141.73	411.435
9	45	187.041	173.556	60.9	402.607	36.536	318.607
% of starting band									Average		Stdev
	MBP-ZBTB43 FL pmoles	CL(Lig)-1	CL(Lig)-2	CL(Lig)-3	CC-1	CC-2	CC-3	MBP-ZBTB43 FL pmoles	CL(lig)	CC
1	0	100	100	100	100	100	100	0	100	100	0	0
2	3.75	89.1612	94.3987	61.6224	80.7986	91.7721	52.489	3.75	81.7275	75.0199	17.6073	20.2691
3	7.5	65.6271	60.7499	35.9624	52.0164	40.3449	21.9855	7.5	54.1131	38.1156	15.907	15.1391
4	12	55.655	45.3598	22.4212	41.8254	26.1855	14.3555	12	41.1453	27.4555	17.013	13.7789
5	15	28.9575	20.2158	13.489	21.7774	10.7537	8.4569	15	20.8874	13.6627	7.75605	7.12076
6	21	11.6064	19.8976	8.35376	9.87153	13.9659	5.91267	21	13.2859	9.91671	5.95239	4.02683
7	27	9.11853	6.11411	3.61058	6.585	5.3115	3.28681	27	6.28107	5.0611	2.75777	1.66329
8	30	2.93398	7.02923	1.57349	2.55337	4.60755	1.54857	30	3.84557	2.90316	2.83981	1.5592
9	45	0.452259	0.616011	0.209341	1.08187	0.147444	1.19918	45	0.425871	0.809498	0.204615	0.576347
% of starting band		Experiment 1	Experiment 1	Experiment 2	Experiment 2	Experiment 3	Experiment 3
	MBP-ZBTB43 FL pmoles	CL(Lig)-1	CC-1	CL(Lig)-2	CC-2	CL(Lig)-3	CC-3
1	0	100	100	100	100	100	100
2	3.75	89.1612	80.7986	94.3987	91.7721	61.6224	52.489
3	7.5	65.6271	52.0164	60.7499	40.3449	35.9624	21.9855
4	12	55.655	41.8254	45.3598	26.1855	22.4212	14.3555
5	15	28.9575	21.7774	20.2158	10.7537	13.489	8.4569
6	21	11.6064	9.87153	19.8976	13.9659	8.35376	5.91267
7	27	9.11853	6.585	6.11411	5.3115	3.61058	3.28681
8	30	2.93398	2.55337	7.02923	4.60755	1.57349	1.54857
9	45	0.452259	1.08187	0.616011	0.147444	0.209341	1.19918
Prism Statistics	Discovery?	P value	Mean of CL(Lig)	Mean of CC	Difference	SE of difference	t ratio	df	q value	Stats_Test
0			100	100	0	0
3.75	No	0.687532	81.73	75.02	6.708	15.5	0.4327	4	0.694407	Multiple T Test
7.5	No	0.275586	54.11	38.12	16	12.68	1.262	4	0.686197	Multiple T Test
12	No	0.339702	41.15	27.46	13.69	12.64	1.083	4	0.686197	Multiple T Test
15	No	0.30038	20.89	13.66	7.225	6.079	1.188	4	0.686197	Multiple T Test
21	No	0.462336	13.29	9.917	3.369	4.149	0.812	4	0.694407	Multiple T Test
27	No	0.547573	6.281	5.061	1.22	1.859	0.6561	4	0.694407	Multiple T Test
30	No	0.640857	3.846	2.903	0.9424	1.87	0.5038	4	0.694407	Multiple T Test
45	No	0.338371	0.4259	0.8095	-0.3836	0.3531	1.086	4	0.686197	Multiple T Test
