# Supplementary material for: Z-DNA is remodelled by ZBTB43 in prospermatogonia to safeguard the germline genome and epigenome
Source: Nat Cell Biol. 2022 Jul 4;24(7):1141–53. doi: 10.1038/s41556-022-00941-9 (PMC9276527; doi:10.1038/s41556-022-00941-9)
Supplement: Source Data Fig. 6 — Statistical source data. [file 41556_2022_941_MOESM8_ESM.xlsx]

## Sheet: Fig. 6
Source Data Fig. 6d
	15.5 WT Germ cells			15.5 Mut Germ cells
	Total reads	Background reads	Intensity	Total reads	Background reads	Intensity
DAPI	46.364	2.754	43.61	37.338	2.685	34.653
DAPI	45.181	2.865	42.316	39.173	1.647	37.526
DAPI	39.002	2.622	36.38	31.679	1.169	30.51
DAPI	24.063	1.744	22.319	41.894	0.99	40.904
DAPI	42.964	2.266	40.698	36.609	1.926	34.683
DAPI	42.086	1.966	40.12	40.731	3.919	36.812
DAPI	19.51	2.694	16.816	33.931	0.795	33.136
DAPI	29.464	2.671	26.793	30.061	0.789	29.272
DAPI	25.302	3.004	22.298	33.728	1.203	32.525
DAPI	28.587	1.475	27.112	37.078	3.471	33.607
DAPI	29.04	2.104	26.936	33.685	1.197	32.488
DAPI	39.253	3.202	36.051	36.57	1.603	34.967
DAPI	36.612	3.08	33.532	37.098	2.253	34.845
DAPI	32.375	2.799	29.576	36.098	1.687	34.411
DAPI	19.643	2.204	17.439	29.9	3.378	26.522
DAPI	30.785	3.155	27.63	38.2	1.7	36.5
DAPI	29.841	4.475	25.366	30.9	0.7	30.2
DAPI	40.643	5.531	35.112	26.7	0.7	26
DAPI	35.722	3.482	32.24	39.5	1.3	38.2
Average			30.6497			33.5664
Z DNA	22.959	0.629	22.33	86.893	6.416	80.477
Z DNA	31.085	0.768	30.317	86.784	4.068	82.716
Z DNA	40.291	0.752	39.539	139.296	0.516	138.78
Z DNA	48.713	0.589	48.124	88.338	0.073	88.265
Z DNA	16.419	0.859	15.56	106.017	2.343	103.674
Z DNA	26.641	0.219	26.422	107.83	7.539	100.291
Z DNA	15.572	0.33	15.242	132.023	0.578	131.445
Z DNA	21.352	0.309	21.043	114.986	0.42	114.566
Z DNA	18.232	1.639	16.593	110.19	2.469	107.721
Z DNA	20.84	0.132	20.708	86.962	6.355	80.607
Z DNA	21.044	0.614	20.43	55.7	1.861	53.839
Z DNA	33.663	0.383	33.28	109.886	1.2	108.686
Z DNA	29.912	0.403	29.509	86.283	5.522	80.761
Z DNA	34.508	1.382	33.126	78.615	1.847	76.768
Z DNA	55.308	1.136	54.172	90.383	4.667	85.716
Z DNA	18.897	0.35	18.547	92.7	4.3	88.4
Z DNA	33.057	2.832	30.225	84.1	0.9	83.2
Z DNA	32.056	4.801	27.255	54.1	0.8	53.3
Z DNA	43.366	1.287	42.079	119	1.1	117.9
Average			28.6579			93.5322
ZBTB43	58.289	19.929	38.36	15.873	12.883	2.99
ZBTB43	54.918	21.075	33.843	13.155	11.307	1.848
ZBTB43	59.484	25.506	33.978	9.582	6.756	2.826
ZBTB43	29.11	19.26	9.85	13.528	12.192	1.336
ZBTB43	34.118	11.83	22.288	12.027	11.65	0.377
ZBTB43	40.348	12.591	27.757	15.407	14.709	0.698
ZBTB43	30.748	6.703	24.045	12.546	12.242	0.304
ZBTB43	28.648	7.767	20.881	10.531	10.86	0
ZBTB43	35.591	7.571	28.02	14.277	13.223	1.054
ZBTB43	38.44	9.289	29.151	16.339	13.823	2.516
ZBTB43	28.261	3.933	24.328	18.18	15.069	3.111
ZBTB43	47.916	30.481	17.435	10.908	13.1	0
ZBTB43	43.63	29.436	14.194	15.912	12.202	3.71
ZBTB43	46.857	18.263	28.594	14.953	11.188	3.765
ZBTB43	33.194	21.956	11.238	19.689	15.358	4.331
ZBTB43	41.412	30.729	10.683	22.5	15	7.5
ZBTB43	52.163	27.977	24.186	14.4	9.5	4.9
ZBTB43	52.888	27.996	24.892	12.8	9.8	3
ZBTB43	62.935	26.722	36.213	13.1	11.4	1.7
Average			24.2072			2.41926
Prism Statistics
	Discovery?	P value	Mean of Zbtb43+/+	Mean of Zbtb43-/-	Difference	SE of difference	t ratio	df	q value	Stats_Test	Number of samples
DAPI	No	0.163401	30.65	33.57	-2.917	2.05	1.423	36	0.0550118	Multiple T Test	19
Z-DNA	Yes	3.32e-13	28.66	93.53	-64.87	5.83	11.13	36	3.36e-13	Multiple T Test	19
ZBTB43	Yes	8.542e-12	24.21	2.704	21.5	2.124	10.12	34	4.314e-12	Multiple T Test	19
