# Supplementary material for: Z-DNA is remodelled by ZBTB43 in prospermatogonia to safeguard the germline genome and epigenome
Source: Nat Cell Biol. 2022 Jul 4;24(7):1141–53. doi: 10.1038/s41556-022-00941-9 (PMC9276527; doi:10.1038/s41556-022-00941-9)
Supplement: Source Data Extended Data Fig. 6 — Statistical source data. [file 41556_2022_941_MOESM10_ESM.xlsx]

## Sheet: Fig. E6
Source Data Fig. E6c-e
13.5 dpc	13.5 WT Somatic cells				13.5 WT Germ cells				13.5 Mut Somatic cells				13.5 Mut Germ cells
	Total reads	Background reads	Intensity	per average somatic cell	Total reads	Background reads	Intensity	per average somatic cell	Total reads	Background reads	Intensity	per average somatic cell	Total reads	Background reads	Intensity	per average somatic cell
DAPI	75.689	14.516	61.173	0.93073	105.809	14.211	91.598	1.39364	81.86	15.547	66.313	0.974857	128.758	19.012	109.746	1.61336
DAPI	91.336	22.097	69.239	1.05345	105.615	16.056	89.559	1.36262	89.253	17.958	71.295	1.0481	107.197	19.023	88.174	1.29623
DAPI	100.084	14.216	85.868	1.30646	108.5	16.335	92.165	1.40227	85.526	15.414	70.112	1.03071	110.9	19.152	91.748	1.34877
DAPI	75.392	15.578	59.814	0.910054	101.112	23.424	77.688	1.182	122.548	29.465	93.083	1.3684	103.318	18.468	84.85	1.24737
DAPI	81.345	17.782	63.563	0.967094	82.339	18.61	63.729	0.969619	102.337	28.262	74.075	1.08897	120.325	19.125	101.2	1.48773
DAPI	113.406	14.239	99.167	1.5088	104.824	16.508	88.316	1.3437	111.948	22.377	89.571	1.31677	104.22	20.523	83.697	1.23042
DAPI	49.806	19.274	30.532	0.464536	80.265	15.928	64.337	0.97887	102.767	25.979	28.905	0.424928	125.268	19.228	106.04	1.55888
DAPI	84.594	17.678	66.916	1.01811	75.158	15.598	59.56	0.906189	73.862	34.941	38.921	0.572172	107.215	15.04	92.175	1.35505
DAPI	58.645	15.739	42.906	0.652803	53.534	14.177	39.357	0.598806	90.562	22.679	67.883	0.847743	120.878	18.651	102.227	1.50282
DAPI	94.955	16.875	78.08	1.18797	64.36	15.679	48.681	0.740668	108.889	28.814	80.075	1.17717	120.207	21.24	98.967	1.4549
Average			65.7258	1			71.499	1.08784			68.0233	0.984981			95.8824	1.40955
Z DNA	119.274	4.531	114.743	1.26468	125.297	4.262	121.035	1.35719	96.263	5.651	90.612	0.999872	143.644	10.232	133.412	1.47216
Z DNA	135.48	13.315	122.165	1.34648	91.757	8.341	83.416	0.935362	105.143	7.489	97.654	1.07758	133.861	10.148	123.713	1.36513
Z DNA	103.074	4.277	98.797	1.08892	105.059	6.786	98.273	1.10196	79.52	7.363	72.157	0.796227	128.562	10.869	117.693	1.2987
Z DNA	91.531	5.761	85.77	0.945343	101.561	13.038	88.523	0.992628	126.286	22.804	103.482	1.14189	139.518	9.483	130.035	1.43489
Z DNA	96.863	9.2	87.663	0.966207	87.906	9.835	78.071	0.875428	124.451	27.16	97.291	1.07357	134.325	10.204	124.121	1.36963
Z DNA	114.689	4.354	110.335	1.21609	96.315	9.306	87.009	0.975652	106.377	13.056	93.321	1.02976	132.221	11.833	120.388	1.32844
Z DNA	54.801	12.748	42.053	0.463501	103.211	5.886	97.325	1.09133	119.642	20.697	98.945	1.09182	146.129	10.965	135.164	1.49149
Z DNA	87.724	9.205	78.519	0.865423	89.767	5.611	84.156	0.94366	82.382	25.699	56.683	0.625477	118.344	5.368	112.976	1.24665
Z DNA	76.714	5.706	71.008	0.782638	77.061	4.456	72.605	0.814136	99.393	11.435	87.958	0.970586	145.101	9.786	135.315	1.49315
Z DNA	103.077	6.84	96.237	1.06071	87.048	5.657	81.391	0.912656	127.263	19.13	108.133	1.19321	130.369	13.242	117.127	1.29246
Average			90.729	1			89.1804	1			90.6236	1			124.994	1.37927
ZBTB43	16.308	0.016	16.292	0.959923	31.042	0	31.042	1.82899	16.572	0.058	16.514	1.72312	36.75	14.399	22.351	2.33216
ZBTB43	19.285	1.591	17.694	1.04253	31.047	1.293	29.754	1.7531	11.906	0.373	11.533	1.20338	30.57	11.753	18.817	1.96342
ZBTB43	23.56	0	23.56	1.38815	33.365	0.769	32.596	1.92055	7.985	1.235	6.75	0.704314	32.522	13.549	18.973	1.97969
ZBTB43	11.305	0.087	11.218	0.660963	33.507	8.666	24.841	1.46363	27.218	16.905	10.313	1.07609	28.929	12.16	16.769	1.74972
ZBTB43	22.133	1.456	20.677	1.21829	25.939	1.874	24.065	1.41791	20.463	17.823	2.64	0.275465	39.538	11.7	27.838	2.90469
ZBTB43	29.341	0	29.341	1.72877	32.239	1.699	30.54	1.79941	20.468	1.13	19.338	2.01778	35.901	12.167	23.734	2.47647
ZBTB43	4.724	1.095	3.629	0.21382	24.145	0.808	23.337	1.37501	28.179	21.135	7.044	0.73499	35.491	13.489	22.002	2.29575
ZBTB43	18.746	1.63	17.116	1.00847	22.095	0.263	21.832	1.28634	13.884	17.995	0	0	28.746	0.067	28.679	2.99245
ZBTB43	6.275	0.466	5.809	0.342266	18.851	0.027	18.824	1.10911	16.799	16.176	0.623	0.0650055	34.369	11.664	22.705	2.3691
ZBTB43	25.853	1.467	24.386	1.43682	24.083	0.669	23.414	1.37955	26.337	5.254	21.083	2.19986	33.193	14.304	18.889	1.97093
Average			16.9722	1			26.0245	1.53336			9.5838	1			22.0757	2.30344
15.5 dpc	15.5 WT Somatic cells				15.5 WT Germ cells				15.5 Mut Somatic cells				15.5 Mut Germ cells
	Total reads	Background reads	Intensity	per average somatic cell	Total reads	Background reads	Intensity	per average somatic cell	Total reads	Background reads	Intensity	per average somatic cell	Total reads	Background reads	Intensity	per average somatic cell
DAPI	62.8	4.3	58.5	0.80854	46.364	2.754	43.61	0.602742	68.6	0.9	67.7	1.14146	37.338	2.685	34.653	0.584269
DAPI	57.7	4.5	53.2	0.735288	45.181	2.865	42.316	0.584858	88.7	1.6	87.1	1.46856	39.173	1.647	37.526	0.632709
DAPI	76.8	3.5	73.3	1.01309	39.002	2.622	36.38	0.502815	60.9	3.4	57.5	0.969482	31.679	1.169	30.51	0.514416
DAPI	90.4	2	88.4	1.22179	24.063	1.744	22.319	0.308475	60.3	1.2	59.1	0.996459	41.894	0.99	40.904	0.689664
DAPI	88.7	2.9	85.8	1.18586	42.964	2.266	40.698	0.562495	65.2	3.7	61.5	1.03692	36.609	1.926	34.683	0.584775
DAPI	65.9	3.5	62.4	0.862443	42.086	1.966	40.12	0.554506	52.5	0.8	51.7	0.871691	40.731	3.919	36.812	0.620671
DAPI	79.1	5.2	73.9	1.02139	19.51	2.694	16.816	0.232417	59.5	1.2	58.3	0.982971	33.931	0.795	33.136	0.558692
DAPI	117.9	3	114.9	1.58806	29.464	2.671	26.793	0.370311	59.5	1.2	58.3	0.982971	30.061	0.789	29.272	0.493542
DAPI	48.7	2.9	45.8	0.633011	25.302	3.004	22.298	0.308185	48.3	2.5	45.8	0.772214	33.728	1.203	32.525	0.54839
DAPI	104.5	2	102.5	1.41667	28.587	1.475	27.112	0.37472	67.4	5.2	62.2	1.04873	37.078	3.471	33.607	0.566633
DAPI	74	3.6	70.4	0.973012	29.04	2.104	26.936	0.372288	65.1	1.5	63.6	1.07233	33.685	1.197	32.488	0.547766
DAPI	88.2	2.5	85.7	1.18448	39.253	3.202	36.051	0.498268	55	2.3	52.7	0.888552	36.57	1.603	34.967	0.589563
DAPI	36.2	5.4	30.8	0.425693	36.612	3.08	33.532	0.463452	81.1	1.9	79.2	1.33536	37.098	2.253	34.845	0.587506
DAPI	64.5	5.1	59.4	0.820979	32.375	2.799	29.576	0.408776	50.9	0.8	50.1	0.844714	36.098	1.687	34.411	0.580189
DAPI	82.9	2.8	80.1	1.10708	19.643	2.204	17.439	0.241028	49.1	2.5	46.6	0.785702	29.9	3.378	26.522	0.447176
DAPI	54.6	2.7	93.7	1.29505	30.785	3.155	27.63	0.38188	51.9	1	50.9	0.858203	38.2	1.7	36.5	0.615411
DAPI	97.5	3.8	62.7	0.866589	29.841	4.475	25.366	0.350588	60.6	2.1	58.5	0.986343	30.9	0.7	30.2	0.509189
DAPI	83.4	4.9	78.5	1.08496	40.643	5.531	35.112	0.48529	48.4	5.6	42.8	0.721632	26.7	0.7	26	0.438375
DAPI	61.9	7.2	54.7	0.756019	35.722	3.482	32.24	0.445595	77.8	1.2	76.6	1.29152	39.5	1.3	38.2	0.644074
Average			72.3526	1			30.6497	0.423615			59.4842	1.00294			33.5664	0.565948
Z DNA	42.6	0.6	42	0.550079	22.959	0.629	22.33	0.292459	86	0.6	85.4	0.974652	86.893	6.416	80.477	0.918467
Z DNA	43.3	2.1	41.2	0.539602	31.085	0.768	30.317	0.397066	76.9	1.5	75.4	0.860524	86.784	4.068	82.716	0.94402
Z DNA	67.8	0.4	67.4	0.882747	40.291	0.752	39.539	0.517847	82.1	4.7	77.4	0.88335	139.296	0.516	138.78	1.58387
Z DNA	66.1	0.3	65.8	0.861791	48.713	0.589	48.124	0.630286	86	0.3	85.7	0.978076	88.338	0.073	88.265	1.00735
Z DNA	81.4	1.2	80.2	1.05039	16.419	0.859	15.56	0.203791	100.8	5.5	95.3	1.08764	106.017	2.343	103.674	1.18321
Z DNA	106.5	0.5	106	1.3883	26.641	0.219	26.422	0.346052	75.1	0.1	75	0.855959	107.83	7.539	100.291	1.1446
Z DNA	106.4	3.2	103.2	1.35162	15.572	0.33	15.242	0.199626	76.7	0.4	76.3	0.870796	132.023	0.578	131.445	1.50015
Z DNA	101.8	0.3	101.5	1.32936	21.352	0.309	21.043	0.275603	76.7	0.4	76.3	0.870796	114.986	0.42	114.566	1.30752
Z DNA	77.6	0.4	77.2	1.0111	18.232	1.639	16.593	0.217321	72.5	2.8	69.7	0.795471	110.19	2.469	107.721	1.2294
Z DNA	78	0.3	77.7	1.01765	20.84	0.132	20.708	0.271215	92	8.7	83.3	0.950685	86.962	6.355	80.607	0.919951
Z DNA	77.9	1.5	76.4	1.00062	21.044	0.614	20.43	0.267574	92.7	0.9	91.8	1.04769	55.7	1.861	53.839	0.614453
Z DNA	60.5	0.4	60.1	0.787138	33.663	0.383	33.28	0.435873	93.6	1.9	91.7	1.04655	109.886	1.2	108.686	1.24041
Z DNA	68.4	1	67.4	0.882747	29.912	0.403	29.509	0.386483	103.4	1.4	102	1.1641	86.283	5.522	80.761	0.921708
Z DNA	93.9	1.1	88.8	1.16303	34.508	1.382	33.126	0.433856	103.1	0.4	102.7	1.17209	78.615	1.847	76.768	0.876137
Z DNA	98.2	0.3	97.9	1.28221	55.308	1.136	54.172	0.709498	89.4	5.9	83.5	0.952968	90.383	4.667	85.716	0.978259
Z DNA	87.8	0.3	39.4	0.516027	18.897	0.35	18.547	0.242912	77.7	1.9	75.8	0.865089	92.7	4.3	88.4	1.00889
Z DNA	43.2	1.3	75.7	0.991453	33.057	2.832	30.225	0.395861	126.3	5.7	120.6	1.37638	84.1	0.9	83.2	0.949544
Z DNA	101.1	2.5	98.6	1.29138	32.056	4.801	27.255	0.356962	92.7	14.7	78	0.890198	54.1	0.8	53.3	0.608302
Z DNA	91.1	6.9	84.2	1.10278	43.366	1.287	42.079	0.551114	119.5	0.6	118.9	1.35698	119	1.1	117.9	1.34557
Average			76.3526	1			28.6579	0.375337			87.6211	1			93.5322	1.06746
ZBTB43	17.3	8.6	8.7	2.58281	58.289	19.929	38.36	11.3881	16.4	9.2	7.2	3.98834	15.873	12.883	2.99	1.65627
ZBTB43	23.8	26.5	0	0	54.918	21.075	33.843	10.0471	20.1	10.5	9.6	5.31778	13.155	11.307	1.848	1.02367
ZBTB43	22.5	30.4	0	0	59.484	25.506	33.978	10.0872	15	14.2	0.8	0.443149	9.582	6.756	2.826	1.56542
ZBTB43	23.5	15	8.5	2.52344	29.11	19.26	9.85	2.92422	13	9.6	3.4	1.88338	13.528	12.192	1.336	0.740058
ZBTB43	25.3	18.6	6.7	1.98906	34.118	11.83	22.288	6.61675	13.7	15.4	0	0	12.027	11.65	0.377	0.208834
ZBTB43	22.5	30.3	0	0	40.348	12.591	27.757	8.24036	12.7	10.6	2.1	1.16327	15.407	14.709	0.698	0.386647
ZBTB43	20.5	22	0	0	30.748	6.703	24.045	7.13836	13.2	11.5	1.7	0.941691	12.546	12.242	0.304	0.168397
ZBTB43	29.6	29.3	0.3	0.0890625	28.648	7.767	20.881	6.19905	13.2	11.5	1.7	0.941691	10.531	10.86	0	0
ZBTB43	13.2	18.7	0	0	35.591	7.571	28.02	8.31844	12.1	16.9	0	0	14.277	13.223	1.054	0.583848
ZBTB43	23.9	14.7	9.2	2.73125	38.44	9.289	29.151	8.6542	15	15.7	0	0	16.339	13.823	2.516	1.3937
ZBTB43	20.2	29.5	0	0	28.261	3.933	24.328	7.22238	16	14.8	1.2	0.664723	18.18	15.069	3.111	1.72329
ZBTB43	25.5	16.4	9.1	2.70156	47.916	30.481	17.435	5.17602	16	19.5	0	0	10.908	13.1	0	0
ZBTB43	10.9	16.9	0	0	43.63	29.436	14.194	4.21384	18.2	17.9	0.3	0.166181	15.912	12.202	3.71	2.0551
ZBTB43	19.3	25.9	0	0	46.857	18.263	28.594	8.48884	15.1	15.1	0	0	14.953	11.188	3.765	2.08557
ZBTB43	24.1	15.6	8.5	2.52344	33.194	21.956	11.238	3.33628	11.2	18.2	0	0	19.689	15.358	4.331	2.3991
ZBTB43	15.5	15.2	8.7	2.58281	41.412	30.729	10.683	3.17152	12.1	14.3	0	0	22.5	15	7.5	4.15452
ZBTB43	26.9	18.2	4.3	1.27656	52.163	27.977	24.186	7.18022	13.4	15.3	0	0	14.4	9.5	4.9	2.71429
ZBTB43	21.5	22.5	0	0	52.888	27.996	24.892	7.38981	12.4	15.3	0	0	12.8	9.8	3	1.66181
ZBTB43	16.9	23.2	0	0	62.935	26.722	36.213	10.7507	17.7	11.4	6.3	3.4898	13.1	11.4	1.7	0.941691
Average			3.36842	1			24.2072	7.1865			1.80526	1			2.41926	1.34012
18.5 doc	18.5 WT Somatic cells				18.5 WT Germ cells				18.5 Mut Somatic Cells				18.5 Mut Germ cells
	Total reads	Background reads	Intensity	per average somatic cell	Total reads	Background reads	Intensity	per average somatic cell	Total reads	Background reads	Intensity	per average somatic cell	Total reads	Background reads	Intensity	per average somatic cell
DAPI	85.4	2.8	82.6	1.12085	32.7	1.2	31.5	0.427443	72.5	0.3	72.2	0.829045	25.9	8	17.9	0.205539
DAPI	62.7	2.8	59.9	0.812819	26	2	24	0.325671	78.8	0.6	78.2	0.89794	35.4	4.2	31.2	0.358257
DAPI	76.9	14.5	62.4	0.846743	24.1	6.5	17.6	0.238825	73.3	0.5	72.8	0.835934	20.9	4.8	16.1	0.18487
DAPI	79.3	10.3	69	0.936303	25.7	0.3	25.4	0.344668	91.4	0.4	91	1.04492	24.1	6.7	17.4	0.199797
DAPI	91.8	3.9	87.9	1.19277	11.7	6.5	5.2	0.070562	98.3	0.5	97.8	1.123	26.3	7	19.3	0.221614
DAPI	57.6	1.1	56.5	0.766683	13.8	3.9	9.9	0.134339	94.5	6.6	87.9	1.00932	19.8	0.8	19	0.21817
DAPI	68.5	5	63.5	0.86167	30.6	3.6	27	0.366379	100.4	7.6	92.8	1.06559	23.1	0.7	22.4	0.257211
DAPI	65.5	1.8	63.7	0.864384	29.4	0.2	29.2	0.396233	80.8	9.4	71.4	0.819858	11	0.9	10.1	0.115974
DAPI	74.7	2.1	72.6	0.985153	15.1	0.6	14.5	0.196759	74.1	5.1	69	0.7923	24.7	1.1	23.6	0.27099
DAPI	65.8	4.6	61.2	0.83046	26.7	3.8	22.9	0.310744	90.3	5.8	84.5	0.970281	41.4	3.7	37.7	0.432894
DAPI	72.3	2	70.3	0.953943	26.1	4.9	21.2	0.287676	104.4	4.5	99.9	1.14711	28.6	3	25.6	0.293955
DAPI	78.4	3.9	74.5	1.01094	17.5	4.4	13.1	0.177762	124.7	0.6	124.1	1.42499	12.1	4.8	7.3	0.0838231
DAPI	113.6	7.7	105.9	1.43702	21.9	1.4	20.5	0.278177	62.3	5.1	57.2	0.656805	16.6	4.2	12.4	0.142384
DAPI	101.6	7	94.6	1.28368	19.1	0.4	18.7	0.253752	90.4	7.9	82.5	0.947315	16.9	2.8	14.1	0.161905
DAPI	71.9	5.1	66.8	0.90645	12	0.7	11.3	0.153337	69.5	0.4	69.1	0.793448	14.9	4.3	10.6	0.121716
DAPI	90.7	7.6	83.1	1.12763	13.3	0.7	12.6	0.170977	95.8	0.5	95.3	1.09429	27.2	4.5	22.7	0.260655
DAPI	78.9	0.6	78.3	1.0625	20.8	0.3	20.5	0.278177	135.4	0.6	134.8	1.54786	22.6	3.2	19.4	0.222763
Average			73.6941	1			19.1235	0.259499			87.0882	1			19.2235	0.220736
Z DNA	30.2	0.5	29.7	1.43316	11.9	0.2	11.7	0.564576	14.3	0.8	13.5	0.505285	21.1	2.6	18.5	0.692427
Z DNA	19.6	0.5	19.1	0.921659	7.7	0.8	6.9	0.332955	26.7	0.4	26.3	0.98437	30.9	1.3	29.6	1.10788
Z DNA	24.5	2.5	22	1.0616	5.7	1.3	4.4	0.212319	15.5	0.1	15.4	0.576399	29.2	1.5	27.7	1.03677
Z DNA	43	2.1	40.9	1.9736	5.5	0.2	5.3	0.255748	31.3	0.1	31.2	1.16777	20.4	1.2	19.2	0.718627
Z DNA	19	0.5	18.5	0.892706	5.2	2.7	2.5	0.120636	24.1	0.1	24	0.898284	16.8	1.3	15.5	0.580142
Z DNA	13.3	0.7	12.6	0.608005	3.5	1.8	1.7	0.0820325	23.1	1.1	22	0.823427	21.1	0.7	20.4	0.763542
Z DNA	16.9	0.7	16.2	0.781721	6.9	2.3	4.6	0.22197	42.8	1.2	41.6	1.55703	15.2	0.7	14.5	0.542713
Z DNA	15.1	0.4	14.7	0.70934	6.3	0	6.3	0.304003	29.5	1.6	27.9	1.04426	13.4	0.7	12.7	0.475342
Z DNA	16.2	0.4	15.8	0.762419	2.8	0.1	2.7	0.130287	21.9	0.8	21.1	0.789742	18.6	0.4	18.2	0.681199
Z DNA	15.6	1.2	14.4	0.694863	5	1	4	0.193018	27.1	0.9	26.2	0.980627	36.7	0.9	35.8	1.33994
Z DNA	16.3	0.3	16	0.77207	4.9	1.1	3.8	0.183367	37	0.7	36.3	1.35865	24	0.9	23.1	0.864599
Z DNA	15	0.8	14.2	0.685212	3.3	0.8	2.5	0.120636	33.1	1.2	31.9	1.19397	20.4	1.2	19.2	0.718627
Z DNA	31.2	1.5	29.7	1.43316	4.5	1.2	3.3	0.15924	21.5	0.8	20.7	0.77477	23.4	1.2	22.2	0.830913
Z DNA	21.6	1.3	20.3	0.979564	4.6	0.1	4.5	0.217145	45.1	2.2	42.9	1.60568	55.1	0.9	54.2	2.02863
Z DNA	24.5	0.9	23.6	1.1388	2.9	0.1	2.8	0.135112	14.4	0.4	14	0.523999	38	1.1	36.9	1.38111
Z DNA	22.5	1.3	21.2	1.02299	3.1	0.1	3	0.144763	24.9	0.6	24.3	0.909513	32.6	2.5	30.1	1.1266
Z DNA	23.5	0.1	23.4	1.12915	4.4	0.2	4.2	0.202668	36.3	1.4	34.9	1.30626	39.1	1	38.1	1.42603
Average			20.7235	1			4.36471	0.210616			26.7176	1			25.6412	0.959711
ZBTB43	23.7	8.2	15.5	1.61656	46.4	9	37.4	3.90063	20.9	15.8	5.1	0.781081	13	10	3	0.459459
ZBTB43	19.1	8.5	10.6	1.10552	45.8	7.8	38	3.9632	26.2	13.4	12.8	1.96036	17	7.9	9.1	1.39369
ZBTB43	21	16.6	4.4	0.458896	40.4	8.6	31.8	3.31658	23.9	24.4	0	0	12.2	12.3	0	0
ZBTB43	26.7	16.6	10.1	1.05337	41.8	6.3	35.5	3.70247	26.6	23.7	2.9	0.444144	13.6	14.8	0	0
ZBTB43	29.1	15.1	14	1.46012	42.4	10.3	32.1	3.34787	28.8	21.3	7.5	1.14865	14.4	15.3	0	0
ZBTB43	19.6	7.7	11.9	1.2411	30.4	5.5	24.9	2.59694	28.7	22.3	6.4	0.98018	14.2	12.4	1.8	0.275676
ZBTB43	19.9	15.5	4.4	0.458896	38.5	5	33.5	3.49388	25.5	25.3	0.2	0.0306306	10.7	11.4	0	0
ZBTB43	19.8	11.3	8.5	0.886503	36.3	2.9	33.4	3.48345	26.2	24.8	1.4	0.214414	9.4	10.6	0	0
ZBTB43	21.9	11.5	10.4	1.08466	25.6	3	22.6	2.35706	21.7	23.2	0	0	15.4	12.4	3	0.459459
ZBTB43	20.1	11	9.1	0.94908	35.9	4.5	31.4	3.27486	24.9	23.4	1.5	0.22973	18.7	8	10.7	1.63874
ZBTB43	20	10.6	9.4	0.980368	35.5	4.6	30.9	3.22271	28	21.7	6.3	0.964865	13.7	8.4	5.3	0.811712
ZBTB43	20.6	12.6	8	0.834356	32.2	4.6	27.6	2.87854	32.2	19.8	12.4	1.8991	8.3	7.4	0.9	0.137838
ZBTB43	33.6	19	14.6	1.5227	35.3	4	31.3	3.26443	18.7	21.5	0	0	9.4	9.8	0	0
ZBTB43	30.5	22.3	8.2	0.855215	32.4	2.7	29.7	3.09756	24.3	10.5	13.8	2.11351	12.6	10.2	2.4	0.367568
ZBTB43	24	22.8	1.2	0.125153	21.6	1.7	19.9	2.07547	23.2	11.9	11.3	1.73063	8.9	9.8	0	0
ZBTB43	25.7	18.2	7.5	0.782209	27.6	1.6	26	2.71167	28.7	12.1	16.6	2.54234	15.4	10.3	5.1	0.781081
ZBTB43	25.1	9.9	15.2	1.58528	30.9	4.9	26	2.71167	33.7	20.9	12.8	1.96036	12.1	10.3	1.8	0.275676
Average			9.58824	1			30.1176	3.14112			6.52941	1			2.53529	0.388288
Prism Statistics
E6c
DAPI	Discovery?	P value	Mean of 13.5 dpc	Mean of 15.5 dpc	Difference	SE of difference	t ratio	df	q value	Stats_Test	Numbers of samples at 13.5 dpc	Numbers of samples at 15.5 dpc
WT Somatic cells	No	>0.999999999999999	1	1	-5.263e-11	0.1129	4.66e-10	27	0.505	Multiple T Test	10	19
WT Germ cells	Yes	1.61447e-09	1.088	0.4236	0.6642	0.07461	8.903	27	1.63062e-09	Multiple T Test	10	19
Mut Somatic cells	No	0.847344	0.985	1.003	-0.01796	0.09239	0.1944	27	0.505	Multiple T Test	10	19
Mut Germ cells	Yes	<0.000000000000001	1.41	0.5659	0.8436	0.03637	23.19	27	<0.000000000000001	Multiple T Test	10	19
DAPI	Discovery?	P value	Mean of 15.5 dpc	Mean of 18.5 dpc	Difference	SE of difference	t ratio	df	q value	Stats_Test	Numbers of samples at 15.5 dpc	Numbers of samples at 18.5 dpc
WT Somatic cells	No	>0.999999999999999	1	1	5.263e-11	0.0806	6.53e-10	34	0.505	Multiple T Test	19	19
WT Germ cells	Yes	4.81632e-05	0.4236	0.2595	0.1641	0.03527	4.653	34	4.86449e-05	Multiple T Test	19	19
Mut Somatic cells	No	0.967218	1.003	1	0.002937	0.07094	0.0414	34	0.505	Multiple T Test	19	19
Mut Germ cells	Yes	4e-15	0.5659	0.2207	0.3452	0.02568	13.44	34	7e-15	Multiple T Test	19	19
E6d
Z-DNA	Discovery?	P value	Mean of 13.5 dpc	Mean of 15.5 dpc	Difference	SE of difference	t ratio	df	q value	Stats_Test	Numbers of samples at 13.5 dpc	Numbers of samples at 15.5 dpc
WT Somatic cells	No	>0.999999999999999	1	1	1e-10	0.1046	9.564e-10	27	0.505	Multiple T Test	10	19
WT Germ cells	Yes	2.6303e-11	1	0.3753	0.6247	0.05781	10.8	27	5.3132e-11	Multiple T Test	10	19
Mut Somatic cells	No	0.995806	1	1	-0.000348	0.06559	0.005305	27	0.505	Multiple T Test	10	19
Mut Germ cells	Yes	0.00113799	1.379	1.067	0.3118	0.08566	3.64	27	0.00114937	Multiple T Test	10	19
Z-DNA	Discovery?	P value	Mean of 15.5 dpc	Mean of 18.5 dpc	Difference	SE of difference	t ratio	df	q value	Stats_Test	Numbers of samples at 15.5 dpc	Numbers of samples at 18.5 dpc
WT Somatic cells	No	>0.999999999999999	1	1	0	0.1039	0	34	0.7575	Multiple T Test	19	19
WT Germ cells	Yes	0.0006287	0.3753	0.2106	0.1647	0.04373	3.767	34	0.00190494	Multiple T Test	19	19
Mut Somatic cells	No	0.996817	1	1	0.0003462	0.08614	0.004019	34	0.7575	Multiple T Test	19	19
Mut Germ cells	No	0.344021	1.067	0.9597	0.1078	0.1123	0.9596	34	0.521192	Multiple T Test	19	19
E6e
ZBTB43	Discovery?	P value	Mean of 13.5 dpc	Mean of 15.5 dpc	Difference	SE of difference	t ratio	df	q value	Stats_Test	Numbers of samples at 13.5 dpc	Numbers of samples at 15.5 dpc
WT Somatic cells	No	>0.999999999999999	1	1	-1e-10	0.4085	2.448e-10	27	0.7575	Multiple T Test	10	19
WT Germ cells	Yes	1.82921e-07	1.533	7.187	-5.653	0.8139	6.945	27	5.54251e-07	Multiple T Test	10	19
Mut Somatic cells	No	0.99958	1	1	-0.0002834	0.5333	0.0005314	27	0.7575	Multiple T Test	10	19
Mut Germ cells	No	0.0113858	2.303	1.34	0.9633	0.3547	2.716	27	0.0172494	Multiple T Test	10	19
ZBTB43	Discovery?	P value	Mean of 15.5 dpc	Mean of 18.5 dpc	Difference	SE of difference	t ratio	df	q value	Stats_Test	Numbers of samples at 15.5 dpc	Numbers of samples at 18.5 dpc
WT Somatic cells	No	>0.999999999999999	1	1	0	0.3145	0	34	0.505	Multiple T Test	19	19
WT Germ cells	Yes	2.43075e-07	7.187	3.141	4.045	0.6296	6.425	34	4.91012e-07	Multiple T Test	19	19
Mut Somatic cells	No	0.999481	1	1	0.0002834	0.4324	0.0006554	34	0.505	Multiple T Test	19	19
Mut Germ cells	Yes	0.00205592	1.34	0.3883	0.9518	0.2852	3.338	34	0.00207648	Multiple T Test	19	19
