# Supplementary material for: Z-DNA is remodelled by ZBTB43 in prospermatogonia to safeguard the germline genome and epigenome
Source: Nat Cell Biol. 2022 Jul 4;24(7):1141–53. doi: 10.1038/s41556-022-00941-9 (PMC9276527; doi:10.1038/s41556-022-00941-9)
Supplement: Source Data Extended Data Fig. 8 — Statistical source data. [file 41556_2022_941_MOESM11_ESM.xlsx]

## Sheet: Fig. E8
Source Data Fig. E8a
Mouse cross		Pups at weaning
HET x HET (6 pairs 13 litters)	HetXHet	WT	HET	HOMO	SUM			WT	HET	HOMO	SUM
	Alive	19	27	9	55		Female Alive Number	9	13	3	25
	Dead*	1	4	6	11		Male Alive Number	10	14	6	30
	Sum	20	31	15	66		Female dead number	0	3	4	7
							Male dead number	1	1	2	4
	Percent of live pups by genotype	34.5455	49.0909	16.3636	100
	Percent of dead pups by genotype	9.09091	36.3636	54.5455	100
	Percent of total pups by genotype	30.303	46.9697	22.7273	100
	* Initially dead newborn pups were not routinely collected for genotyping from all breeding cages.
		Pups at weaning
Het/B6XHet/B6 (4 pairs 20 liters)		WT	HET	HOMO	SUM			WT	HET	HOMO	SUM
	Alive Number	39	78	27	144		Male Alive Number	21	36	14	71
	Dead Number	4	9	10	23		Female Alive Number	18	42	13	73
	Sum	43	87	37	167		Male dead number	1	4	7	12
							Female dead number	3	5	3	11
	Percent of live pups by genotype	27.0833	54.1667	18.75	100
	Percent of dead pups by genotype	17.3913	39.1304	43.4783	100
	Percent of total pups by genotype	25.7485	52.0958	22.1557	100
		Pups at weaning
HET/JF1.N8 x HET/JF1.N8 (4 pairs 19 litters)		WT	HET	HOMO	SUM			WT	HET	HOMO	SUM
	Alive	17	41	12	70		Male	9	23	3	35
	Percent of live pups by genotype	24.2857	58.5714	17.1429	100		Female	8	18	9	35
							SUM	17	41	12	70
Source Data Fig. E8b
Animal ID	Genotype of Dead Pups	ID of Parents	Parental Cross	Sex		HET X HET	HET	HOMO	WT	SUM
15	HET	57 X 20	HET X HET	Female		Number dead	4	6	1	11
38	HET	57 X 20	HET X HET	Female		Ratio	0.363636	0.545455	0.0909091
39	HET	57 X 20	HET X HET	Female
19	HET	57 X 20	HET X HET	Male
17	HOMO	57 X 20	HET X HET	Female		HET X HET	HET	HOMO	WT	SUM
20	HOMO	57 X 20	HET X HET	Female		Female	3	4	0	7
21	HOMO	57 X 20	HET X HET	Female		Male	1	2	1	4
40	HOMO	57 X 20	HET X HET	Female
18	HOMO	57 X 20	HET X HET	Male
22	HOMO	57 X 20	HET X HET	Male
16	WT	57 X 20	HET X HET	Male
Animal ID	Genotype of Dead Pups	ID of Parents	Parental Cross	Sex		HET B6 X HET B6	HET	HOMO	WT	SUM
34	HET	148 X 99	HET B6 X HET B6	Female		Number dead	9	10	4	23
46	HET	268 X 221	HET B6 X HET B6	Female		Ratio	0.391304	0.434783	0.173913
59	HET	268 X 221	HET B6 X HET B6	Female
65	HET	268 X 221	HET B6 X HET B6	Female
66	HET	268 X 221	HET B6 X HET B6	Female		HET B6 X HET B6	HET	HOMO	WT	SUM
33	HET	148 X 99	HET B6 X HET B6	Male		Female	5	3	3	11
35	HET	148 X 99	HET B6 X HET B6	Male		Male	4	6	1	11
62	HET	225X266	HET B6 X HET B6	Male
60	HET	268 X 221	HET B6 X HET B6	Male
Maroon X	HOMO	225 X 266	HET B6 X HET B6	Female
47	HOMO	268 X 221	HET B6 X HET B6	Female
26	HOMO	98 X 144	HET B6 X HET B6	Female
Maroon 635	HOMO	225 X 266	HET B6 X HET B6	Male
48	HOMO	268 X 221	HET B6 X HET B6	Male
49	HOMO	268 X 221	HET B6 X HET B6	Male
64	HOMO	268 X 221	HET B6 X HET B6	Male
25	HOMO	98 X 144	HET B6 X HET B6	Male
Maroon 679	HOMO	225 X 266	HET B6 X HET B6	Unknown
Maroon 542	HOMO	98 X 144	HET B6 X HET B6	Male
67	WT	268 X 221	HET B6 X HET B6	Female
68	WT	268 X 221	HET B6 X HET B6	Female
69	WT	268 X 221	HET B6 X HET B6	Female
61	WT	225 X 266	HET B6 X HET B6	Male
Source Data Fig. E8c
Animal ID	Genotype of Dead Pups	ID of Parents	Parental Cross			HOMO X HET	HET	HOMO		SUM
70	Unknown	219 X 60	HOMO X HET			Number dead	4	12		16
44	HET	219 X 60	HOMO X HET			Ratio	0.25	0.75
45	HET	219 X 60	HOMO X HET
76	HET	219 X 60	HOMO X HET				HET	HOMO
13	HET	81 X 61	HOMO X HET			Ratio	0.25	0.75
36	HOMO	219 X 60	HOMO X HET
37	HOMO	219 X 60	HOMO X HET
71	HOMO	219 X 60	HOMO X HET
72	HOMO	219 X 60	HOMO X HET
73	HOMO	219 X 60	HOMO X HET
74	HOMO	219 X 60	HOMO X HET
75	HOMO	219 X 60	HOMO X HET
77	HOMO	219 X 60	HOMO X HET
78	HOMO	219 X 60	HOMO X HET
7	HOMO	70 X 60	HOMO X HET
8	HOMO	70 X 60	HOMO X HET
14	HOMO	219 X 60	HOMO X HET
Source Data Fig. E8d
	Number of Dead Pups After Birth				Ratio of Dead Pups After Birth
Cross	Breeding Pairs (n)	Litters (n)	Pups born (n)		Cross	Died on Day P0	P1	P2	After P2	Sum
HET X HET	6	13	68		HET X HET	0.0294118	0.0882353	0	0.0294118	0.147059
HET B6 X HET B6	4	18	148		HET B6 X HET B6	0.101351	0.0337838	0	0.0405405	0.175676
HOMO X HET	4	9	76		HOMO X HET	0.131579	0.0921053	0	0.131579	0.355263
HOMO B6 X HOMO B6	5	26	188		HOMO B6 X HOMO B6	0.0851064	0.260638	0.101064	0.164894	0.611702
HOMO X HOMO	13	46	349		HOMO X HOMO	0.22063	0.234957	0.0945559	0.100287	0.65043
Source Data Fig. E8e
Generation
N1	Animal IDs	345 X 357
	Alive	21
	Dead	26	Ratio	0.553191
	Litrer number (n)	6
N2	Animal IDs	705 X 703
	Alive	17
	Dead	22	Ratio	0.564103
	Litrer number (n)	6
N3	Animal IDs	1039 X 1040;1041
	Alive	19
	Dead	28	Ratio	0.595745
	Litrer number (n)	8
N4	Animal IDs	1087 X 1091	1088 X 1086	Combined
	Alive	7	19	26
	Dead	11	5	16
	Litrer number (n)	3	4	7	Ratio	0.380952
	Dead Pup Ratio
N1	0.553191
N2	0.564103
N3	0.595745
N4	0.380952
Source Data Fig. E8f-k
Cross	Age	Genotype	Sex	Male samples	Weight (g)																												Average	STDEV	n
HOMO cross	2 weeks	HOMO	Male	HOMO (HOMO cross) M	2.4	6.3	4.1	5.16	5.58	6.17	2.6	3	6	6.5	6.8	6.97																	5.13167	1.67641	12
HOMO cross	3 weeks	HOMO	Male	HOMO (HOMO cross) M	3.9	6.36	5.8	5.7	5.5	7.9	8.4	4.9	5.9	6.8	7.4	7.12	6.9	6.28	6.3	3.78	4.6	6.78	7.39	7.46	8.1								6.34619	1.29992	21
HOMO cross	4 weeks	HOMO	Male	HOMO (HOMO cross) M	7.6	13	11.6	11.8	12.26	14.2	13.8	11.6	11.9	6.7	8.7	10.9	12.1	11.6	11.7														11.2973	2.10308	15
HOMO cross	5 weeks	HOMO	Male	HOMO (HOMO cross) M	5.3	16.1	17	18.1	12.86	18.32	16.79	17.36	16.8	19.3	20.5	17.5	12.8	16.4															16.0807	3.74129	14
HOMO cross	6 weeks	HOMO	Male	HOMO (HOMO cross) M	17	20.2	20	20.1	17.5	20.6	21.6	19.9	16.3	18.5	18.3	21.9	21.3	22.5															19.6929	1.90726	14
HOMO cross	7 weeks	HOMO	Male	HOMO (HOMO cross) M	19.9	20.9	22.2	19.2	21.7	22.23	21.8	17.5	19.9	18.3	21.9	21.3	22.5																20.0973	1.61779	13
HOMO cross	8 weeks	HOMO	Male	HOMO (HOMO cross) M	24.4	23.7	19.9	23	18.4	20.9	20.4	23.6	22.8	23.3																			22.04	1.99064	10
WT cross	2 weeks	WT	Male	WT (WT cross) M	3.3	8.9	8.6	7.7	7.28	8.3	9.3	6.87	7.3	7.44	7.53	7.57	5.69	5.9	6.5	6.8	6.9												7.16941	1.39313	17
WT cross	3 weeks	WT	Male	WT (WT cross) M	7.8	9.4	9.76	10	10.5	9.56	9.4	10	10.8	3.3	11.5	10.8	8.4	12.9	13.4														9.83467	2.33913	15
WT cross	4 weeks	WT	Male	WT (WT cross) M	16.6	16.7	17.5	18.4	17.1	18.9	20.7	15.4	16.09	18.78	6.8	18.4	19.7	17	19														17.138	3.19967	15
WT cross	5 weeks	WT	Male	WT (WT cross) M	20.8	16.1	20	21.2	21.4	22.6	18.8	21.9	19.9	20.9	22.5	24.7	18.9	19.8	22.9	20.9	20.3	18.5	21.9										20.7368	1.91955	19
WT cross	6 weeks	WT	Male	WT (WT cross) M	14.2	25	26	22.6	22.7	23.2	24.6	22.8	25.16	27.3	21.14	21.8	24.3	20.7	22.9	21.5	24	27.9	25.9	23.3									23.35	2.91715	20
WT cross	7 weeks	WT	Male	WT (WT cross) M	28	26	24	23.4	17.64	27.4	28.5	24.7	25.47	25.59	27.19	24	25.5	23.9	26.6	28.38	22.23	23.1	25.7	21.7	23	24.7	25.5						24.8783	2.47075	23
WT cross	8 weeks	WT	Male	WT (WT cross) M	24.9	26.1	25.3	27.7	29.3	22.23	23.1	25.7	22.8	23.5	25.7	26	18.9	28.7	29.1	25.6	25.9	26.7	27.6	28	27.3	25							25.6877	2.4867	22
HET cross	3 weeks	HET	Male	HET (HET cross) M	8.75	9.9	7.57	10.71	11.8	9.5	10.8	9.6	10.6	7.82	10.7	10.37	9.71	9.3	8	10.7	9.4												9.71941	1.17517	17
HET cross	4 weeks	HET	Male	HET (HET cross) M	17	16.6	13	18.7	15.4	16.9	17.3	17.4	13.7	17.7	17.5	16.4	16.5	15.7	18.8	17.4													16.625	1.5695	16
HET cross	5 weeks	HET	Male	HET (HET cross) M	22	22.56	19.39	23.7	20.7	21.9	19.7	22.6	19.3	21.4	21.1	20.57	21.4	21.3	22.6	21.5													21.3575	1.23087	16
HET cross	6 weeks	HET	Male	HET (HET cross) M	24	24.5	21.5	25.2	22.9	23.5	19.3	24.5	20	23.9	23.19	21.9	22.18	23.3	23.4	23.3													22.9106	1.60168	16
HET cross	7 weeks	HET	Male	HET (HET cross) M	26.2	25.9	22	26	23.5	24.3	20.7	25.4	20.7	22	20.5	20.46	23.18	24.48	25.01	24.9													23.4519	2.11719	16
HET cross	8 weeks	HET	Male	HET (HET cross) M	26.8	25.9	22	26	25.8	25.1	21.5	25.6	22	26.4	26.4	23.7	23.58	25	25.8	25.2													24.7987	1.71208	16
HET cross	3 weeks	HOMO	Male	HOMO (HET cross) M	9.4	4.4	9.4	9.47	8.08	10.38	9.28	8.98																					8.67375	1.83922	8
HET cross	4 weeks	HOMO	Male	HOMO (HET cross) M	12.6	8.29	16.76	16.27	14	19.5	16.7	16.08																					15.025	3.39739	8
HET cross	5 weeks	HOMO	Male	HOMO (HET cross) M	16.18	21.1	22.3	20.27	22	21.2	21.9																						20.7071	2.11009	7
HET cross	6 weeks	HOMO	Male	HOMO (HET cross) M	22.9	24.3	21.7	23.3	22	24.3																							23.0833	1.1071	6
HET cross	7 weeks	HOMO	Male	HOMO (HET cross) M	18.4	24.6	25.3	21.7	24.7	23.8	26.1																						23.5143	2.64539	7
HET cross	8 weeks	HOMO	Male	HOMO (HET cross) M	20.15	25.3	25.3	20.2	24.9	24.5	27.1																						23.9214	2.68543	7
HET cross	3 weeks	WT	Male	WT (HET cross) M	8.6	9	10.99	11.4	11	10.9	11.4	13.4	8.19	10.1	10.5	9.1	10.4	10	8.5														10.232	1.39332	15
HET cross	4 weeks	WT	Male	WT (HET cross) M	15.4	17.8	19.24	18.7	19.8	18.1	17.9	20.1	14.6	17.7	18.45	15.9	16.6	17.2	15.19														17.512	1.68362	15
HET cross	5 weeks	WT	Male	WT (HET cross) M	19.34	22.9	20.5	23.6	21.9	23.3	22.4	24.78	20.8	21.8	21.9	20.7	21.1	22.6	20.2														21.8547	1.45301	15
HET cross	6 weeks	WT	Male	WT (HET cross) M	21	25.2	22.3	25.6	21.7	24.3	22.9	25.9	22	23.4	23.7	21.3	22.5	24.4	21.9														23.2067	1.58586	15
HET cross	7 weeks	WT	Male	WT (HET cross) M	22.7	27	23.3	26.3	23.4	25.2	24.4	27.4	22.8	22.3	25	21.8	23.15	26	23.29														24.2693	1.77881	15
HET cross	8 weeks	WT	Male	WT (HET cross) M	23.2	28.6	23.9	27.6	24	26.4	24.9	28.5	24.2	25	25.5	22.3	24	27.1	23.5														25.2467	1.96972	15
Cross	Age	Genotype	Sex	Female samples	Weight (g)																												Average	STDEV	n
HOMO cross	2 weeks	HOMO	Female	HOMO (HOMO cross) F	5.2	5.9	6.14	3.6	5.4	6.4	6.18	6.4	6.68	3.8	6.87																		5.68818	1.10144	11
HOMO cross	3 weeks	HOMO	Female	HOMO (HOMO cross) F	5.7	6.4	7	6	6.2	7.9	7.26	6.4	4.9	7.2	5.3	5.8	6.16	3	4.8	6.3	7.15												6.08647	0.902099	17
HOMO cross	4 weeks	HOMO	Female	HOMO (HOMO cross) F	10.8	12.48	13.3	11.9	12.6	12.5	9.9	12.7	10.4	11.2	11.9	5.3	10.59	10.28	10.3														11.0767	1.07708	15
HOMO cross	5 weeks	HOMO	Female	HOMO (HOMO cross) F	13.9	14.3	17.8	17	15.19	14.7	15.7	16.7	16.9	14.9	15	15.4	10.27	13.4	14.6														15.0507	1.26871	15
HOMO cross	6 weeks	HOMO	Female	HOMO (HOMO cross) F	16.1	18.6	18.3	16.6	16.6	16.8	17.1	18.1	14.56	16.3	17.1	13.3	13.59	16.3	15.9	19.16	18.1	17.5											16.6672	1.14147	18
HOMO cross	7 weeks	HOMO	Female	HOMO (HOMO cross) F	14.9	17	17.37	18	18.45	16.6	16.6	16.9	14	14.6	17.5	15.9	19.16	18.1	17.5														16.8387	1.43678	15
HOMO cross	8 weeks	HOMO	Female	HOMO (HOMO cross) F	17.75	18.4	19	19	17.9	18.2	18.3	14.3	15.7	17.3	17.5	20.03	19.19	18															17.8979	1.41834	14
WT cross	2 weeks	WT	Female	WT (WT cross) F	8.9	9.32	7.38	7.75	7.7	7.8	8.1	8	8.48	8.9	7.38	7.79	5.97	6	6.2	6.29	6.37	6.4	7.2										7.47	0.655612	19
WT cross	3 weeks	WT	Female	WT (WT cross) F	8.9	10.1	9.2	9.7	9.18	9.4	9.5	9.75	9.8	10.2	10.5	9.8	9.6	7.7	8.4	9.3	8.5	10	11.1	11.7	9.4	9.7	9.7	10.2	10.2	11.4	12.6	10.76	9.8675	0.482993	28
WT cross	4 weeks	WT	Female	WT (WT cross) F	14.5	14.6	14.9	15	15.1	15.9	16.4	18.2	11.8	11.43	14.5	13.8	14.7	15.8	16.2	15.6	15.6	16											15.0017	1.89807	18
WT cross	5 weeks	WT	Female	WT (WT cross) F	18.3	17.4	17.7	16.8	16.9	17	17.3	17.8	16.8	17.4	17.5	18.5	18.8	17.5	17.8	17.7	18	18.76	20.6	14.4	16.8	17.6	16.5	17.3	17.9	16.9			17.5369	0.467683	26
WT cross	6 weeks	WT	Female	WT (WT cross) F	19.5	19.7	16.5	17.3	17.5	18.9	19.25	19.13	20.09	22.3	15.5	17.56	18.3	18.5	19.19	18.5	18.6	18.18											18.5833	1.88519	18
WT cross	7 weeks	WT	Female	WT (WT cross) F	22.5	18.6	18.9	19.15	19.9	21.27	21.4	17.8	19	19.4	19.8	21.1	19.26	21.79	20.8	20	20.9	22.3	15.8	19.8	19	18.1	20.15	19.7	20.2				19.8648	1.39617	25
WT cross	8 weeks	WT	Female	WT (WT cross) F	20.9	21.9	22	23.9	20.9	21.9	15.8	19.8	19	18.1	20.15	19.8	20	20.8	21.3	17.3	18.9	19.4	20	21	22.7								20.2643	2.2055	21
HET cross	3 weeks	HET	Female	HET (HET cross) F	9.15	10.2	11.67	9.87	9.49	9.67	9.99	10.17	9.6	9.6																			9.941	0.687305	10
HET cross	4 weeks	HET	Female	HET (HET cross) F	13.78	15.25	15.6	13.1	13.13	14.29	13.4	15	14.6	14.15																			14.23	0.884144	10
HET cross	5 weeks	HET	Female	HET (HET cross) F	15.3	16.1	19.5	16.9	14.3	17.89	16.49	18.8	17.2	18.2																			17.068	1.59777	10
HET cross	6 weeks	HET	Female	HET (HET cross) F	17.24	17.6	20.09	18	17.25	18.5	18.7	17.9																					18.16	0.94214	8
HET cross	7 weeks	HET	Female	HET (HET cross) F	17.8	18.6	20.5	19.18	17.6	19.8	19.8	18.9																					19.0225	1.00913	8
HET cross	8 weeks	HET	Female	HET (HET cross) F	18.6	19.1	22.1	19.2	17.9	20	21.7	19.05																					19.7063	1.47997	8
HET cross	3 weeks	HOMO	Female	HOMO (HET cross) F	9.6	10	10.8	8.25	6.68	10.17	9.3	8.8	5.8	9.43																			8.883	1.57522	10
HET cross	4 weeks	HOMO	Female	HOMO (HET cross) F	14.18	15.03	14.4	12.2	11	13.6	13.5	14.4	11.6	13.5																			13.341	1.32206	10
HET cross	5 weeks	HOMO	Female	HOMO (HET cross) F	15.7	16.2	17.3	15.68	14.79	16.79	16.5	17.5	15.08	16.9																			16.244	0.91722	10
HET cross	6 weeks	HOMO	Female	HOMO (HET cross) F	17.8	17.9	19.18	18.18	16.5	17.1	17.7	17.9	16.3	16.3	19																		17.6236	0.929327	11
HET cross	7 weeks	HOMO	Female	HOMO (HET cross) F	18.2	19.9	18.5	19.45	16.7	18.3	17.9	18.6	16.47	16.9																			18.092	1.13621	10
HET cross	8 weeks	HOMO	Female	HOMO (HET cross) F	18.7	20.3	19.7	20.3	17.19	18.58	17.9	19.4	16.9	17.8																			18.677	1.22878	10
HET cross	3 weeks	WT	Female	WT (HET cross) F	12.76	10.2	10.4	9.9	9.7																								10.592	1.2415	5
HET cross	4 weeks	WT	Female	WT (HET cross) F	16.5	13.12	15	14.4	14.3																								14.664	1.23186	5
HET cross	5 weeks	WT	Female	WT (HET cross) F	19.5	16.2	17.7	18	17.5																								17.78	1.18195	5
HET cross	6 weeks	WT	Female	WT (HET cross) F	19.7	17.5	19.2	17.9	19.17																								18.694	0.942168	5
HET cross	7 weeks	WT	Female	WT (HET cross) F	21.6	18.3	19.06	18.4	19.7																								19.412	1.34674	5
HET cross	8 weeks	WT	Female	WT (HET cross) F	22.2	19.2	20.4	19.1	19.8																								20.14	1.26412	5
Prism Statitics Data Fig. E8f-k
E8f
Weeks	Discovery?	P value	Mean of WT	Mean of Homo	Difference	SE of difference	t ratio	df	q value	Stats_Test	Number of WT	Number of Homo
2	Yes	0.00139313	7.169	5.134	2.035	0.5714	3.562	27	0.00140706	Multiple T Test	15	12
3	Yes	1.7247e-06	9.875	6.35	3.524	0.611	5.768	34	1.21934e-05	Multiple T Test	15	21
4	Yes	4.0521e-06	17.13	11.39	5.743	1.006	5.706	28	1.23572e-05	Multiple T Test	15	15
5	Yes	5.13628e-05	20.85	16.12	4.727	1.007	4.695	31	9.07837e-05	Multiple T Test	19	14
6	Yes	0.000291236	23.39	19.74	3.642	0.8959	4.066	32	0.000343173	Multiple T Test	20	14
7	Yes	5.2435e-06	24.98	20.78	4.196	0.7776	5.397	34	1.23572e-05	Multiple T Test	23	13
8	Yes	0.000228528	25.8	22.03	3.767	0.8999	4.186	30	0.000323139	Multiple T Test	22	10
E8g
Weeks	Discovery?	P value	Mean of WT	Mean of Homo	Difference	SE of difference	t ratio	df	q value	Stats_Test	Number of WT	Number of Homo
2	Yes	0.000131109	7.476	5.695	1.782	0.4021	4.431	28	0.000185388	Multiple T Test	19	11
3	Yes	3.4e-14	9.881	6.094	3.787	0.3415	11.09	43	2.4e-13	Multiple T Test	28	17
4	Yes	3.20525e-07	15.06	11.05	4.004	0.6184	6.474	31	9.31035e-07	Multiple T Test	18	15
5	Yes	4.23099e-06	17.66	15.06	2.598	0.4864	5.342	39	7.47828e-06	Multiple T Test	26	15
6	Yes	0.000328077	18.63	16.67	1.967	0.4922	3.995	34	0.000338987	Multiple T Test	18	18
7	Yes	3.95064e-07	19.85	16.95	2.898	0.4739	6.116	38	9.31035e-07	Multiple T Test	25	15
8	Yes	0.000335631	20.26	17.88	2.387	0.5966	4.001	33	0.000338987	Multiple T Test	21	14
E8h
Weeks	Discovery?	P value	Mean of WT	Mean of HET	Difference	SE of difference	t ratio	df	q value	Stats_Test	Number of WT	Number of HET
3	No	0.410079	10.18	9.789	0.39	0.4665	0.8358	29	0.555484	Multiple T Test	15	16
4	No	0.138054	17.54	16.66	0.8735	0.5727	1.525	29	0.555484	Multiple T Test	15	16
5	No	0.31804	21.9	21.39	0.512	0.504	1.016	29	0.555484	Multiple T Test	15	16
6	No	0.549984	23.21	22.85	0.3567	0.5897	0.6048	29	0.555484	Multiple T Test	15	16
7	No	0.274992	24.19	23.43	0.7621	0.6849	1.113	29	0.555484	Multiple T Test	15	16
8	No	0.486486	25.31	24.85	0.4633	0.6573	0.7049	29	0.555484	Multiple T Test	15	16
Weeks	Discovery?	P value	Mean of HET	Mean of HOMO	Difference	SE of difference	t ratio	df	q value	Stats_Test	Number of HET	Number of Homo
3	No	0.096661	9.789	8.679	1.111	0.64	1.735	22	0.374011	Multiple T Test	16	8
4	No	0.123436	16.66	15.05	1.61	1.005	1.602	22	0.374011	Multiple T Test	16	8
5	No	0.361997	21.39	20.72	0.6692	0.7181	0.9319	21	0.548425	Multiple T Test	16	7
6	No	0.757202	22.85	23.08	-0.2333	0.7445	0.3134	20	0.917729	Multiple T Test	16	6
7	No	0.946317	23.43	23.5	-0.06875	1.009	0.06814	21	0.955781	Multiple T Test	16	7
8	No	0.301402	24.85	23.91	0.9429	0.8899	1.06	21	0.548425	Multiple T Test	16	7
Weeks	Discovery?	P value	Mean of WT	Mean of HOMO	Difference	SE of difference	t ratio	df	q value	Stats_Test	Number of WT	Number of Homo
3	No	0.0344713	10.18	8.679	1.501	0.6636	2.261	21	0.104448	Multiple T Test	15	8
4	No	0.0264519	17.54	15.05	2.484	1.04	2.387	21	0.104448	Multiple T Test	15	8
5	No	0.14603	21.9	20.72	1.181	0.7809	1.513	20	0.283922	Multiple T Test	15	7
6	No	0.865399	23.21	23.08	0.1233	0.7178	0.1718	19	0.874053	Multiple T Test	15	6
7	No	0.468929	24.19	23.5	0.6933	0.9391	0.7383	20	0.568342	Multiple T Test	15	7
8	No	0.187407	25.31	23.91	1.406	1.03	1.365	20	0.283922	Multiple T Test	15	7
E8i
	Discovery?	P value	Mean of WT	Mean of HET	Difference	SE of difference	t ratio	df	q value	Stats_Test	Number of WT	Number of HET
3	No	0.195805	10.59	9.925	0.667	0.4891	1.364	13	0.641817	Multiple T Test	5	10
4	No	0.450445	14.66	14.22	0.449	0.5771	0.7781	13	0.641817	Multiple T Test	5	10
5	No	0.362145	17.78	17	0.781	0.8269	0.9445	13	0.641817	Multiple T Test	5	10
6	No	0.394933	18.69	18.21	0.484	0.5467	0.8853	11	0.641817	Multiple T Test	5	8
7	No	0.603988	19.41	19.06	0.352	0.6592	0.534	11	0.641817	Multiple T Test	5	8
8	No	0.635463	20.14	19.74	0.4025	0.8256	0.4875	11	0.641817	Multiple T Test	5	8
	Discovery?	P value	Mean of HET	Mean of HOMO	Difference	SE of difference	t ratio	df	q value	Stats_Test	Number of HET	Number of Homo
3	No	0.070077	9.925	8.88	1.045	0.5426	1.926	18	0.215461	Multiple T Test	10	10
4	No	0.142219	14.22	13.44	0.774	0.5043	1.535	18	0.215461	Multiple T Test	10	10
5	No	0.301095	17	16.35	0.653	0.6133	1.065	18	0.304106	Multiple T Test	10	10
6	No	0.227883	18.21	17.61	0.6045	0.4833	1.251	17	0.276194	Multiple T Test	8	11
7	No	0.098892	19.06	18.11	0.955	0.5451	1.752	16	0.215461	Multiple T Test	8	10
8	No	0.116528	19.74	18.68	1.061	0.6391	1.659	16	0.215461	Multiple T Test	8	10
	Discovery?	P value	Mean of WT	Mean of HOMO	Difference	SE of difference	t ratio	df	q value	Stats_Test	Number of WT	Number of Homo
3	No	0.054578	10.59	8.88	1.712	0.8105	2.112	13	0.100103	Multiple T Test	5	10
4	No	0.0994956	14.66	13.44	1.223	0.6895	1.774	13	0.100491	Multiple T Test	5	10
5	No	0.0317648	17.78	16.35	1.434	0.5962	2.405	13	0.100103	Multiple T Test	5	10
6	No	0.074661	18.69	17.61	1.089	0.5652	1.926	14	0.100103	Multiple T Test	5	11
7	No	0.0825935	19.41	18.11	1.307	0.6949	1.881	13	0.100103	Multiple T Test	5	10
8	No	0.0445361	20.14	18.68	1.463	0.658	2.223	13	0.100103	Multiple T Test	5	10
E8j
Male	Discovery?	P value	Mean of WT cross M	Mean of HET cross M	Difference	SE of difference	t ratio	df	q value	Stats_Test	Number of WT cross	Number of HET cross
3	No	0.66505	9.875	10.18	-0.3047	0.6963	0.4376	28	0.814198	Multiple T Test	15	15
4	No	0.671781	17.13	17.54	-0.4027	0.9404	0.4282	28	0.814198	Multiple T Test	15	15
5	No	0.0929691	20.85	21.9	-1.055	0.6094	1.732	32	0.563393	Multiple T Test	19	15
6	No	0.830657	23.39	23.21	0.1783	0.8273	0.2156	33	0.838964	Multiple T Test	20	15
7	No	0.300385	24.98	24.19	0.7823	0.7445	1.051	36	0.814198	Multiple T Test	23	15
8	No	0.536727	25.8	25.31	0.4835	0.7749	0.6239	35	0.814198	Multiple T Test	22	15
Female	Discovery?	P value	Mean of WT cross F	Mean of HET cross F	Difference	SE of difference	t ratio	df	q value	Stats_Test	Number of WT cross	Number of HET cross
3	No	0.192497	9.881	10.59	-0.7106	0.5334	1.332	31	0.93637	Multiple T Test	28	5
4	No	0.614705	15.06	14.66	0.3916	0.7663	0.511	21	0.93637	Multiple T Test	18	5
5	No	0.836071	17.66	17.78	-0.1223	0.5858	0.2088	29	0.93637	Multiple T Test	26	5
6	No	0.927099	18.63	18.69	-0.06067	0.6551	0.0926	21	0.93637	Multiple T Test	18	5
7	No	0.538578	19.85	19.41	0.4408	0.708	0.6226	28	0.93637	Multiple T Test	25	5
8	No	0.892355	20.26	20.14	0.1219	0.8913	0.1368	24	0.93637	Multiple T Test	21	5
E8k
Male	Discovery?	P value	Mean of HET cross M	Mean of HOMO cross M	Difference	SE of difference	t ratio	df	q value	Stats_Test	Number of HET cross	Number of HOMO cross
3	Yes	0.000675028	8.679	6.35	2.328	0.6063	3.84	27	0.00204533	Multiple T Test	8	21
4	Yes	0.00454417	15.05	11.39	3.662	1.153	3.177	21	0.00458962	Multiple T Test	8	15
5	Yes	0.0077559	20.72	16.12	4.601	1.546	2.976	19	0.00587509	Multiple T Test	7	14
6	Yes	0.00145302	23.08	19.74	3.34	0.8899	3.754	18	0.00220132	Multiple T Test	6	14
7	Yes	0.0102457	23.5	20.78	2.721	0.9489	2.867	18	0.0062089	Multiple T Test	7	13
8	No	0.121685	23.91	22.03	1.877	1.144	1.641	15	0.0614511	Multiple T Test	7	10
Female	Discovery?	P value	Mean of HET cross F	Mean of HOMO cross F	Difference	SE of difference	t ratio	df	q value	Stats_Test	Number of HET cross	Number of HOMO cross
3	Yes	1.8855e-05	8.88	6.094	2.786	0.5292	5.264	25	7.6176e-05	Multiple T Test	10	17
4	Yes	0.00264023	13.44	11.05	2.389	0.7088	3.371	23	0.00533327	Multiple T Test	10	15
5	No	0.0662215	16.35	15.06	1.287	0.6672	1.929	23	0.0668837	Multiple T Test	10	15
6	No	0.0949269	17.61	16.67	0.9388	0.5424	1.731	27	0.0767009	Multiple T Test	11	18
7	No	0.049453	18.11	16.95	1.15	0.5546	2.074	23	0.0665967	Multiple T Test	10	15
8	No	0.167052	18.68	17.88	0.802	0.5612	1.429	22	0.112482	Multiple T Test	10	14
